# Supplementary material for: The basic helix-loop-helix transcription factor TCF4 recruits the Mediator Complex to activate gonadal genes and drive ovarian development
Source: bioRxiv. 2025 Jul 11:2025.02.28.640455. Originally published 2025 Mar 4. Preprint. [Version 2] doi: 10.1101/2025.02.28.640455 (PMC11908221; doi:10.1101/2025.02.28.640455)
Supplement: Supplement 3 [file media-3.xlsx]

## Sheet: TCF4_XY_v_IgG_XY
Supplemental Table 3A. MS Data of TCF4 IP in NR5A1-GFP supporting cells. Green rows indicate proteins that were 1.5-fold higher in the TCF4 IP compared to the IgG (P < 0.05, rounded to 2 decimal points).
Accession	Description	Genes	Peptides	Detected_Imputed	117954 TCF4_XY Imputed	117958 TCF4_XY Imputed	117962 TCF4_XY Imputed	117953 IgG_XY Imputed	117957 IgG_XY Imputed	117961 IgG_XY Imputed	118807_1 SPQC Imputed	118807_2 SPQC Imputed	118807_3 SPQC Imputed	TCF4_XY_CV	IgG_XY_CV	SPQC_CV	TCF4_XY_v_IgG_XY_FC	TCF4_XY_v_IgG_XY_pval	TCF4_XY_v_IgG_XY_adjpval	TCF4_XY_v_IgG_XY_MF	Stats
B1B1A0	Lethal(3)malignant brain tumor-like protein 4, org=Mus musculus	L3mbtl4	1	1.1.1.-.1.-	1771.7	4605.51	4092.04	1.64928	2.17601	2.04886	7.22302	5.73043	3.79292	43.3	14	30.8	1782.26	0.000820136	0.0196102	1	Up
Q811D2	Ankyrin repeat domain-containing protein 26, org=Mus musculus	Ankrd26	3	-.3.1.-.-.1	12769	10506.3	14505.1	3.88104	11.4711	18.1315	8260.91	6030.88	6914.2	15.9	63.9	15.9	1128.32	0.00294898	0.0314853	0.667	Up
Q9CQV6	Microtubule-associated proteins 1A/1B light chain 3B, org=Mus musculus	Map1lc3b	2	1.2.2.-.-.1	6871.48	6084.92	5400.49	3.77232	2.16564	29.0947	87.8731	81.7233	74.2284	12	129	8.41	523.993	0.0123847	0.0565665	1	Up
Q9R244	Short transient receptor potential channel 2, org=Mus musculus	Trpc2	3	2.2.2.-.-.1	6390.79	6303.1	6357.82	13.8307	12.7005	10.002	5698.28	7948.89	6404.78	0.697	16.2	17.2	521.491	0.00023424	0.0138592	1	Up
Q9Z0Z4	Hephaestin, org=Mus musculus	Heph	1	1.1.-.1.-.-	3158.37	123.235	851.264	1.34288	3.99529	2.62297	1151.87	1232.22	1509.87	115	50	14.5	519.131	0.0182422	0.0646599	0.667	Up
P70345	Bcl-2-like protein 2, org=Mus musculus	Bcl2l2	2	2.2.2.2.-.-	2189.13	4111.01	3077.78	6.01824	5.7242	6.62043	44.4887	238.803	138.057	30.8	7.46	69.2	510.7	0.000489955	0.0171787	1	Up
Q9D958	Signal peptidase complex subunit 1, org=Mus musculus	Spcs1	1	-.1.1.-.-.1	845.167	557.334	726.434	2.14745	1.35386	1.28898	405.33	510.226	399.848	20.4	29.9	14.2	444.427	1.45089e-05	0.00633927	0.667	Up
Q8CF98	Collectin-10, org=Mus musculus	Colec10	2	2.2.2.1.-.1	10034.8	11791.8	8804.78	9.79576	4.6394	55.7949	5030.1	6538.33	5064.94	14.7	120	15.5	436.157	0.0113855	0.055145	1	Up
Q9JLV2	Short transient receptor potential channel 4-associated protein, org=Mus musculus	Trpc4ap	1	1.-.1.-.-.-	2711.77	646.835	69.9201	4.54484	1.91089	1.65248	2.40909	2.44967	2.89782	122	59.2	10.5	422.847	0.029495	0.0767086	0.667	Up
Q8VIK1	U11/U12 small nuclear ribonucleoprotein 25 kDa protein, org=Mus musculus	Snrnp25	1	1.1.1.-.-.-	1582.39	276.202	401.058	2.38381	1.04555	2.10088	751.82	602.615	361.974	95.7	38.3	34.4	408.6	0.00265799	0.0305615	1	Up
G5E8Z2	Transcription initiation factor TFIID subunit 4B, org=Mus musculus	Taf4b	2	2.2.2.1.-.-	1901.32	1529.5	2257.94	5.98946	4.35451	4.11205	1112.78	1011.41	1089.82	19.2	21.2	4.96	393.522	3.30408e-06	0.00365311	1	Up
P12960	Contactin-1, org=Mus musculus	Cntn1	3	2.1.1.3.-.1	2.00182e+06	1.55236e+06	2.05098e+06	12894.5	2251.95	858.498	1.19187e+06	1.1467e+06	1.14131e+06	14.7	123	2.39	350.215	0.0138876	0.0589862	1	Up
Q61578	NADPH:adrenodoxin oxidoreductase, mitochondrial, org=Mus musculus	Fdxr	2	1.-.2.1.-.-	2535.49	1651.91	2259.11	4.98681	6.77216	6.72842	3278.09	4082.29	4104.49	21	16.5	12.3	348.698	6.04986e-06	0.00446392	0.667	Up
Q9QXQ1	cAMP-specific 3',5'-cyclic phosphodiesterase 7B, org=Mus musculus	Pde7b	1	1.1.1.1.-.-	1835.98	730.266	536.597	4.3462	1.09759	3.59481	837.511	1138	831.943	67.8	56.4	18.7	343.288	0.000560503	0.0176728	1	Up
Q70IV5	Synemin, org=Mus musculus	Synm	3	3.2.3.2.-.-	2487.27	3446.39	3222.79	12.4419	9.87083	6.10578	2178.25	2150.39	2647.4	16.4	33.6	12	322.201	0.000195295	0.0129432	1	Up
Q6NV66	Zinc finger protein 646, org=Mus musculus	Zfp646	1	1.1.1.1.-.-	916.693	284.314	779.121	1.21722	2.6905	2.41583	454.899	375.541	337.919	50.4	37.2	15.3	313.135	0.000440388	0.0170243	1	Up
Q80WB0	Fibronectin type III domain-containing protein 11, org=Mus musculus	Fndc11	1	1.1.1.1.-.-	1550.92	750.261	952.573	1.11662	6.08242	3.26033	1126.46	1190.47	916.413	38.4	71.4	13.3	311.085	0.00249711	0.0298602	1	Up
Q80ZJ6	Protein zer-1 homolog, org=Mus musculus	Zer1	4	3.3.4.-.1.-	3538.94	2160.23	4796.41	10.8327	13.9156	10.8982	3225.31	2866.59	2965.97	37.7	14.8	6.13	294.435	0.000577842	0.0176728	1	Up
Q923B1	Lariat debranching enzyme, org=Mus musculus	Dbr1	17	15.16.15.6.2.7	90284.9	51015.1	97023.6	354.674	175.046	295.036	59178.9	73459.6	76604.3	31.3	33.3	13.3	288.962	4.27473e-05	0.0104588	1	Up
Q9JKP8	Chromatin accessibility complex protein 1, org=Mus musculus	Chrac1	1	1.1.1.1.-.-	697.312	264.502	641.203	1.41087	2.70651	1.71734	431.794	387.375	347.233	44	34.8	10.9	274.737	0.000328994	0.0166377	1	Up
Q9CQY2	RNA guanine-N7 methyltransferase activating subunit, org=Mus musculus	Ramac	1	1.1.1.-.-.-	1096.15	468.09	601.306	1.66062	5.06028	1.18292	329.053	270.488	295.569	45.8	80.2	9.85	273.986	0.00109338	0.0220227	1	Up
Q6ZQ82	Rho GTPase-activating protein 26, org=Mus musculus	Arhgap26	1	1.1.1.1.-.-	637.612	82.7174	91.2013	1.06633	1.24321	1.13903	183.05	145.605	166.126	118	7.73	11.4	235.324	0.0169463	0.0630561	1	Up
O09008	Beta-1,3-N-acetylglucosaminyltransferase manic fringe, org=Mus musculus	Mfng	1	1.1.1.-.-.-	418.127	493.412	368.681	2.24764	1.58021	1.71729	165.285	167.003	214.659	14.7	19.1	15.4	230.872	3.85892e-06	0.00365311	1	Up
Q6A098	Selenocysteine insertion sequence-binding protein 2-like, org=Mus musculus	Secisbp2l	6	5.6.6.-.-.1	4774.12	3399.48	5537.85	11.5034	21.8635	27.8977	1211.41	889.637	793.896	23.7	40.6	22.7	223.808	0.00030244	0.0162303	1	Up
P22727	Protein Wnt-6, org=Mus musculus	Wnt6	1	-.1.1.-.-.1	1139.38	747.023	804.498	2.4408	1.76808	7.8407	840.552	903.11	831.117	23.6	82.9	4.56	223.319	0.00387669	0.0357679	0.667	Up
Q9D6H2	Intraflagellar transport protein 25 homolog, org=Mus musculus	Ift25	2	2.2.2.2.-.-	1857.07	576.531	891.852	4.79729	6.44868	3.78749	811.83	509.993	686.83	60.2	26.8	22.7	221.203	0.00112314	0.0224113	1	Up
Q3TPX4	Exocyst complex component 5, org=Mus musculus	Exoc5	2	2.-.1.2.-.-	1969.78	815.159	142.593	3.70306	2.99081	6.91155	2152.67	2417.02	2281.63	94.7	46.1	5.79	215.174	0.0158612	0.0620655	0.667	Up
Q8BY98	Ankyrin repeat domain-containing protein SOWAHD, org=Mus musculus	Sowahd	1	1.1.1.-.-.-	1343.19	446.027	220.137	3.45044	1.71715	4.21146	382.176	429.264	496.8	88.7	40.9	13.2	214.239	0.00319555	0.03247	1	Up
P29788	Vitronectin, org=Mus musculus	Vtn	3	3.3.-.3.-.-	8314.52	292.234	951.19	9.52176	18.1857	17.2689	3992.4	2959.67	2657.48	140	31.7	21.9	212.51	0.0389832	0.0847464	0.667	Up
Q8BGH4	Receptor expression-enhancing protein 1, org=Mus musculus	Reep1	4	3.3.4.-.-.-	2800.49	3195.87	3131.35	13.3228	18.708	14.99	2175.48	1706.94	2379.45	6.97	17.6	16.5	194.121	5.1968e-05	0.0104588	1	Up
Q8VCE9	Pleckstrin homology domain-containing family H member 3, org=Mus musculus	Plekhh3	3	3.3.2.-.-.-	2424.97	522.688	427.192	4.711	8.57061	4.47414	686.428	593.084	653.428	100	38.9	7.35	190.071	0.00607398	0.0425928	1	Up
Q9JL35	High mobility group nucleosome-binding domain-containing protein 5, org=Mus musculus	Hmgn5	1	1.1.1.1.-.-	527.068	90.6422	268.957	1.49386	1.12211	2.09628	262.629	239.571	192.74	74.2	31.3	15.4	188.162	0.0054452	0.0406957	1	Up
Q8VI36	Paxillin, org=Mus musculus	Pxn	1	1.-.1.1.-.-	810.722	483.616	507.372	3.25156	4.9122	1.45339	482.176	392.921	322.264	30.4	54	20.1	187.344	0.00121052	0.0226746	0.667	Up
P62876	DNA-directed RNA polymerases I, II, and III subunit RPABC5, org=Mus musculus	Polr2l	2	2.1.1.1.-.-	1472.27	478.454	1455.48	5.71164	3.68335	9.28671	863.49	865.138	879.083	50.1	45.6	0.986	182.329	0.000599821	0.0176728	1	Up
Q8BL99	Protein dopey-1, org=Mus musculus	Dop1a	1	1.1.1.1.-.-	433.534	227.348	501.105	1.21428	4.00886	1.28902	193.117	228.832	255.958	36.8	73.4	13.9	178.433	0.000809799	0.0196102	1	Up
O88995	NF-kappa-B inhibitor-like protein 1, org=Mus musculus	Nfkbil1	3	2.-.2.-.-.-	1402.76	1826.31	1032.11	9.67884	11.2567	4.10348	1448.93	1264.15	1456.41	28	45	7.84	170.181	0.000661601	0.0181989	0.667	Up
O35207	Cyclin-dependent kinase 2-associated protein 1, org=Mus musculus	Cdk2ap1	4	4.4.4.3.-.-	3029.26	1141.65	2266.44	14.6817	12.0028	11.5783	1726.16	1277.53	1113.22	44.3	13.2	23.1	168.24	0.00199098	0.0275419	1	Up
Q8CB65	Nuclear envelope integral membrane protein 2, org=Mus musculus	Nemp2	3	3.3.3.2.-.-	2149.22	600.558	1167.69	8.49627	8.28288	6.61881	643.234	803.642	496.311	60	13.2	23.7	167.428	0.00395221	0.0359249	1	Up
Q149G0	UPF0561 protein C2orf68 homolog, org=Mus musculus		4	4.3.3.1.-.-	2912.98	1370.66	1402.56	7.14605	15.7408	11.9858	1131.04	1196.61	1004.62	46.5	37.1	8.79	163.056	0.000118924	0.0119698	1	Up
Q9EQJ0	Two pore calcium channel protein 1, org=Mus musculus	Tpcn1	2	2.2.2.-.1.1	14463	1080.1	549.484	25.9743	54.5361	18.4229	1269.09	387.202	5412.15	147	57.8	114	162.661	0.0406742	0.0855664	1	Up
P51612	DNA repair protein complementing XP-C cells homolog, org=Mus musculus	Xpc	16	12.11.15.12.-.-	40423	5602.16	9154.21	214.713	58.0376	67.792	16015.1	12791.1	13774.4	104	77.3	11.6	162.034	0.00370459	0.0349536	1	Up
Q9D7M8	DNA-directed RNA polymerase II subunit RPB4, org=Mus musculus	Polr2d	5	4.3.5.2.1.1	2768.11	4558.54	4563.02	21.137	36.0037	17.2748	2549.01	2909.07	1017.01	26.1	39.9	46.5	159.774	8.23219e-05	0.0107697	1	Up
Q99MS7	EH domain-binding protein 1-like protein 1, org=Mus musculus	Ehbp1l1	1	1.1.1.1.-.-	644.109	692.161	264.972	8.10763	1.14329	1.34664	738.948	891.537	794.101	43.8	112	9.56	151.095	0.00511448	0.039578	1	Up
Q9ESW8	Pyroglutamyl-peptidase 1, org=Mus musculus	Pgpep1	4	4.3.4.3.-.-	3865.97	1800.24	1854.85	17.4219	16.9803	15.7444	2124.47	1622.11	1469.13	47	5.2	19.7	149.981	0.00225151	0.02811	1	Up
Q8BZ98	Dynamin-3, org=Mus musculus	Dnm3	5	5.5.5.3.1.2	16716.4	12792.5	12173.2	151.272	67.6824	75.6227	10755.8	7609.25	7766.46	17.7	47	20.4	141.498	0.00078334	0.0194532	1	Up
P12265	Beta-glucuronidase, org=Mus musculus	Gusb	2	-.2.2.-.-.-	701.568	721.292	882.419	5.22687	8.86384	2.60664	411.534	915.217	514.457	12.9	56.5	43.4	138.063	0.00368744	0.0348741	0.667	Up
Q8C460	ERI1 exoribonuclease 3, org=Mus musculus	Eri3	7	5.5.6.1.-.1	2979.91	2550.99	2761.48	14.1811	22.4053	23.8536	1072.89	1614.42	1238.03	7.76	25.9	21.2	137.2	0.000531356	0.0174465	1	Up
Q9QYI5	DnaJ homolog subfamily B member 2, org=Mus musculus	Dnajb2	1	-.1.1.-.-.-	635.439	386.961	405.542	7.02921	1.29669	2.17486	5.54964	5.27486	5.82703	29.1	88.2	4.97	135.985	0.00545714	0.0407262	0.667	Up
Q9D752	Mitotic spindle assembly checkpoint protein MAD2B, org=Mus musculus	Mad2l2	3	3.2.3.3.-.-	1334.34	1276.17	1464.59	11.8648	5.53338	12.7813	958.427	948.017	850.775	7.1	39.2	6.46	135.029	0.00240185	0.0291506	1	Up
Q9D8P7	General transcription factor 3C polypeptide 6, org=Mus musculus	Gtf3c6	1	1.1.1.1.-.-	666.395	522.791	671.517	7.8347	1.98832	4.26089	414.613	499.415	466.009	13.6	62.8	9.29	132.116	0.00468763	0.0386441	1	Up
P0CL69;Q7TMA2	Zinc finger protein 703;Zinc finger protein 503, org=Mus musculus	Znf703;Znf503	1	1.1.1.1.-.-	728.442	179.308	441.34	2.39709	2.27964	5.80805	327.063	155.616	248.272	61.1	57.3	35.2	128.671	0.00104048	0.0214696	1	Up
Q8CCI5	RING1 and YY1-binding protein, org=Mus musculus	Rybp	3	3.3.3.2.1.-	1524.65	1675.98	808.634	13.2013	7.70848	10.7297	1052.29	1247.14	648.061	34.7	26.1	31.1	126.717	0.000149405	0.0125636	1	Up
Q3TC93	HCLS1-binding protein 3, org=Mus musculus	Hs1bp3	2	2.-.2.-.-.-	764.964	830.862	843.193	6.55192	9.88777	3.06309	10.1421	6.20833	7.06683	5.17	52.5	26.5	125.06	0.00454352	0.0380458	0.667	Up
Q8BXG3	Intraflagellar transport protein 57 homolog, org=Mus musculus	Ift57	3	3.2.3.1.1.1	1218.2	2325.92	1045.39	10.5952	9.55311	16.8657	1522.72	1335.1	800.607	45.4	32.1	30.7	123.994	0.000177	0.0125636	1	Up
Q922Y1	UBX domain-containing protein 1, org=Mus musculus	Ubxn1	6	6.5.4.3.-.-	2974.05	2868.04	1770.77	28.5622	14.8285	18.4197	1494.27	1066.48	846.741	26.3	34.6	29	123.165	5.33987e-05	0.0104588	1	Up
Q3UA16	Kinetochore protein Spc25, org=Mus musculus	Spc25	5	5.5.5.5.-.-	2204.53	1518.64	1627.65	10.175	11.0356	22.3319	1058.72	1346.72	1205.51	20.7	46.7	12	122.888	0.000578286	0.0176728	1	Up
Q6KAU4	Multivesicular body subunit 12B, org=Mus musculus	Mvb12b	21	19.18.19.-.-.2	13680.6	7879.05	8871.05	85.9212	66.0134	97.6213	6019.25	5422.36	5040.61	30.6	19.2	8.98	121.94	5.07879e-05	0.0104588	1	Up
Q9CR39	WD repeat domain phosphoinositide-interacting protein 3, org=Mus musculus	Wdr45b	2	2.1.1.1.-.-	1334.62	426.131	680.221	2.76103	12.6706	4.81204	449.958	511.348	580.383	57.6	77.5	12.7	120.579	0.00130957	0.0236138	1	Up
Q3U564	mRNA-decapping enzyme 1B, org=Mus musculus	Dcp1b	6	5.5.6.2.-.-	3517.47	1157.91	1384.47	14.1505	24.1902	13.1528	957.603	1016.73	813.353	64.4	35.6	11.3	117.682	0.00104265	0.0214696	1	Up
Q8K1I7	WAS/WASL-interacting protein family member 1, org=Mus musculus	Wipf1	13	11.11.12.-.-.2	6778.1	6625.94	8094.29	53.5833	46.6257	84.1049	5381.1	6055.63	5218.97	11.3	32.4	7.99	116.64	0.000446348	0.0170243	1	Up
Q8R3P9	SMC5-SMC6 complex localization factor protein 1, org=Mus musculus	Slf1	2	-.1.2.2.-.-	459.176	206.065	773.452	2.2251	5.50136	4.67352	895	1009.06	976.086	59.3	41.2	6.11	116.024	0.000927015	0.0207802	0.667	Up
Q8R4H9	Proton-coupled zinc antiporter SLC30A5, org=Mus musculus	Slc30a5	5	4.5.5.-.-.-	3296.92	1301.16	1671.15	22.7221	16.1523	15.2863	1270.59	1447.96	1442.58	50.8	22.5	7.27	115.752	0.000917119	0.0207338	1	Up
P61216	Transcription initiation factor TFIID subunit 13, org=Mus musculus	Taf13	3	2.3.3.1.-.-	1188.49	773.192	1642.88	10.9539	7.83431	12.7464	644.022	627.125	546.01	36.2	23.6	8.65	114.305	0.000151778	0.0125636	1	Up
Q8BWQ6	VPS35 endosomal protein-sorting factor-like, org=Mus musculus	Vps35l	1	1.1.1.1.-.-	1084.39	128.383	233.051	3.47397	7.82703	1.42428	338.051	356.771	300.216	109	77.1	8.69	113.618	0.0057726	0.0420705	1	Up
Q9DB94	WD repeat-containing protein 53, org=Mus musculus	Wdr53	1	1.1.1.-.-.-	431.995	219.965	253.499	1.68431	4.51885	2.08382	154.552	143.717	156.965	37.8	55.5	4.65	109.263	0.000404762	0.0167074	1	Up
Q9D6K7	Tetratricopeptide repeat protein 33, org=Mus musculus	Ttc33	20	18.16.18.3.-.6	19073.9	11715.7	10246.6	146.122	97.6365	132.215	8508.02	7875.02	7673.25	34.6	19.9	5.43	109.147	0.000102982	0.0113593	1	Up
P24815	3 beta-hydroxysteroid dehydrogenase/Delta 5-->4-isomerase type 1, org=Mus musculus	Hsd3b1	1	1.-.1.-.-.-	278.534	263.096	154.781	1.41092	2.99753	2.02159	7.52715	1.84734	50.335	29	37.3	133	108.306	9.48034e-05	0.0107697	0.667	Up
P40694	DNA-binding protein SMUBP-2, org=Mus musculus	Ighmbp2	15	11.15.13.2.-.3	8267.76	14177.3	4351.54	147.272	56.0194	47.7805	4317.74	10661	10979.2	55.4	66	43.4	106.729	0.000668802	0.0181989	1	Up
Q9D0P8	Intraflagellar transport protein 27 homolog, org=Mus musculus	Ift27	1	1.1.1.-.-.-	596.394	262.438	400.27	1.7139	7.17581	2.93626	188.854	172.899	173.981	40	72.7	4.99	106.469	0.00169695	0.0259971	1	Up
Q9Z1K7	Adenomatous polyposis coli protein 2, org=Mus musculus	Apc2	2	2.2.2.2.-.-	1089.2	670.238	1222.22	7.56154	8.3094	12.4304	740.11	667.66	710.462	29	27.8	5.16	105.354	5.31795e-05	0.0104588	1	Up
Q9DB07	Intraflagellar transport protein 46 homolog, org=Mus musculus	Ift46	4	2.4.4.3.1.-	2937.57	11607.7	3768.56	117.254	23.4756	33.2471	6257.02	5522.96	5957.93	78.4	88.9	6.24	105.266	0.00202248	0.0276146	1	Up
Q3TL26	Dimethyladenosine transferase 2, mitochondrial, org=Mus musculus	Tfb2m	1	-.1.1.-.-.-	338.861	201.645	300.78	4.37203	2.25684	1.38289	6.36282	1.07711	3.6925	25.3	57.5	71.2	105.006	0.00131533	0.0236427	0.667	Up
Q3TYX3	Histone-lysine N-trimethyltransferase SMYD5, org=Mus musculus	Smyd5	1	1.1.1.1.-.-	407.379	175.744	233.748	1.66256	5.03033	1.15857	146.343	144.133	89.5661	44.3	80.4	25.4	104.041	0.00207641	0.0280142	1	Up
B1ARW8	Uncharacterized protein C1orf122 homolog, org=Mus musculus		4	4.4.4.-.1.3	2646.7	1858.62	2176.05	8.76622	10.0793	45.7397	1726.94	1391.34	1856.79	17.8	97.4	14.5	103.45	0.00930066	0.0514891	1	Up
Q3TTA7	E3 ubiquitin-protein ligase CBL-B, org=Mus musculus	Cblb	4	4.4.4.-.-.-	1897.34	1466.52	2034.1	17.2915	15.3281	19.6953	15.6716	15.3987	18.6834	16.5	12.5	11	103.182	7.25046e-06	0.00457585	1	Up
Q3U288	Zinc finger protein 710, org=Mus musculus	Znf710	2	-.2.2.-.-.-	767.303	471.304	1017.45	9.51739	8.72488	4.3016	375.712	467.783	246.448	36.4	37.4	30.6	100.074	0.000178435	0.0125636	0.667	Up
Q9D1H9	Microfibril-associated glycoprotein 4, org=Mus musculus	Mfap4	1	1.1.1.1.-.-	315.778	77.3577	167.556	2.47697	1.20444	2.1242	203.864	219.478	102.843	64.4	33.9	36.1	96.5777	0.00213822	0.02811	1	Up
Q8C1M2	Zinc finger protein 428, org=Mus musculus	Znf428	1	1.-.1.1.-.-	393.455	167.63	131.376	4.05368	1.77273	1.64305	190.741	164.008	146.6	61.5	54.5	13.3	92.7057	0.000569952	0.0176728	0.667	Up
Q8R3I2	Lysophospholipid acyltransferase 2, org=Mus musculus	Mboat2	1	-.1.1.-.-.-	314.523	259.996	458.507	6.72694	1.99785	2.42098	1.18895	7.27559	1.06662	29.8	70.4	112	92.6831	0.00218578	0.02811	0.667	Up
P58064	Small ribosomal subunit protein bS6m, org=Mus musculus	Mrps6	3	2.3.2.-.-.2	3016.17	2721.06	3614.03	7.96274	12.6254	80.4934	2400.09	2335.6	2543.26	14.6	120	4.38	92.512	0.0180166	0.0644827	1	Up
Q9D1C8	Vacuolar protein sorting-associated protein 28 homolog, org=Mus musculus	Vps28	27	25.25.26.6.2.-	25368.6	8532.92	17157.8	333.195	141.457	86.2874	10055.6	8800.89	8983.58	49.5	69.3	7.3	91.0246	0.00102123	0.0214696	1	Up
Q9D240	Pleckstrin homology domain-containing family J member 1, org=Mus musculus	Plekhj1	3	3.3.3.-.-.-	779.279	740.724	1077.01	14.9972	9.19668	4.63213	435.666	676.385	572.854	21.3	54.1	21.5	90.0926	0.00258626	0.0300065	1	Up
E9Q6D6	Zinc finger protein 277, org=Mus musculus	Znf277	1	1.-.1.-.-.-	256.993	305.145	234.42	4.11845	2.11592	2.64241	112.914	72.5828	81.3798	13.6	35.1	23.8	89.735	0.000520926	0.0174465	0.667	Up
O35473	Nuclear nucleic acid-binding protein C1D, org=Mus musculus	C1d	1	1.1.1.1.-.-	408.669	191.961	493.754	1.787	2.71551	7.81118	248.673	169.764	245.453	42.7	79	20.2	88.8754	0.00175336	0.0263082	1	Up
O08912	Polypeptide N-acetylgalactosaminyltransferase 1, org=Mus musculus	Galnt1	2	2.2.2.-.-.-	477.667	433.7	688.893	7.53904	7.39079	3.10315	351.544	417.021	348.264	25.6	41.9	10.4	88.7407	0.000977233	0.0211009	1	Up
Q8BGC0	HIV Tat-specific factor 1 homolog, org=Mus musculus	Htatsf1	128	124.126.122.43.28.40	680868	586285	487998	8022.37	6641.4	5160.2	390290	385732	373247	16.5	21.7	2.3	88.5368	1.82693e-05	0.00691797	1	Up
Q99JB8	Protein kinase C and casein kinase II substrate protein 3, org=Mus musculus	Pacsin3	2	2.2.2.-.-.-	724.057	289.613	305.776	4.29788	3.07523	7.63862	370.072	519.443	593.457	56	47.2	23	87.8944	0.00038895	0.0166377	1	Up
P35374	Type-2 angiotensin II receptor, org=Mus musculus	Agtr2	1	-.1.1.-.-.1	965.022	508.043	1113.51	1.98399	4.8862	22.8263	782.435	459.167	431.426	36.6	114	35	87.1002	0.0132561	0.0582065	0.667	Up
Q3UK37	Tubulin epsilon and delta complex protein 1, org=Mus musculus	Tedc1	4	3.4.4.-.-.-	1467.47	684.741	1245.95	14.5438	14.7457	9.89309	734.832	815.726	559.903	35.6	21	18.6	86.7264	0.000349999	0.0166377	1	Up
A3KFM7	Chromodomain-helicase-DNA-binding protein 6, org=Mus musculus	Chd6	19	13.17.16.6.-.1	15847.3	13820.1	11003.7	333.578	64.9196	70.7533	9583.48	10443.4	12328.7	17.9	98.1	13	86.6723	0.010013	0.0532363	1	Up
A6H687	SAC3 domain-containing protein 1, org=Mus musculus	Sac3d1	3	2.2.3.1.-.-	1211.85	912.501	882.757	9.49834	11.2082	13.9993	707.818	877.118	652.592	18.2	19.6	15.7	86.6457	8.67069e-06	0.00492495	1	Up
Q9CQ79	Thioredoxin domain-containing protein 9, org=Mus musculus	Txndc9	1	1.1.1.1.-.-	480.726	96.6298	259.005	1.59348	3.58004	4.63408	238.906	86.2017	259.235	69.2	47.2	48.6	85.2769	0.00250446	0.0298693	1	Up
Q921E2	Ras-related protein Rab-31, org=Mus musculus	Rab31	5	2.5.5.-.1.3	14138	830.199	1337.93	26.3241	48.9797	117.375	6763.51	7569.7	7007.78	139	73.8	5.81	84.6284	0.0305807	0.0775785	1	Up
Q5RKZ7	Molybdenum cofactor biosynthesis protein 1, org=Mus musculus	Mocs1	7	7.6.7.1.2.1	5281.44	2506.33	6929.41	52.6278	84.1224	43.0489	3083.52	3159.02	3239.36	45.6	35.9	2.47	81.8534	0.00062389	0.0176728	1	Up
P28229	Gap junction gamma-1 protein, org=Mus musculus	Gjc1	1	1.1.1.1.-.-	583.966	64.0797	202.689	6.10258	3.29564	1.22678	99.8176	65.6587	123.467	94.9	69.1	30.2	80.0692	0.0076196	0.0474034	1	Up
Q9D0Q7	Large ribosomal subunit protein mL45, org=Mus musculus	Mrpl45	3	1.3.3.-.-.-	779.113	575.055	363.132	7.54392	6.173	7.73791	365.398	307.832	354.667	36.3	11.9	8.93	80.0426	0.00115775	0.0225196	1	Up
Q99N84	Small ribosomal subunit protein mS40, org=Mus musculus	Mrps18b	3	1.3.3.-.-.-	973.341	387.294	484.125	6.92951	7.90195	8.49051	639.743	556.07	271.785	51.1	10.1	39.4	79.0996	0.0029872	0.0316553	1	Up
Q99L02	PAXIP1-associated glutamate-rich protein 1A, org=Mus musculus	Pagr1a	11	11.11.10.3.-.3	17973.9	14310.8	14942.7	307.227	166.8	128.701	9601.3	9138.18	8913.96	12.4	46.8	3.8	78.356	0.00195492	0.027485	1	Up
Q5ND56	TLC domain-containing protein 3A, org=Mus musculus	Tlcd3a	1	1.1.1.-.-.-	218.052	501.406	564.53	6.6753	7.54911	2.19321	393.943	433.673	377.206	43.1	52.5	7.22	78.2079	0.00118554	0.0225686	1	Up
Q6P1G2	Lysine-specific demethylase 2B, org=Mus musculus	Kdm2b	22	18.19.21.17.2.4	99977.8	48982.9	19824.7	1366.53	590.983	204.59	52732.3	50817.5	45928.6	72.1	82.1	7.04	78.0653	0.00388233	0.0357679	1	Up
Q9Z248	Zinc finger protein AEBP2, org=Mus musculus	Aebp2	5	4.5.4.1.-.1	1985.67	1145.77	1899.44	17.987	12.567	34.1026	1027.65	662.359	574.633	27.6	52	31.8	77.8091	0.000622236	0.0176728	1	Up
Q3UN04	Ubiquitin carboxyl-terminal hydrolase 30, org=Mus musculus	Usp30	3	2.3.3.-.-.-	573.567	414.418	432.954	8.4625	5.43096	4.48477	243.868	166.51	123.557	18.4	33.9	34.3	77.3164	0.000215943	0.0132045	1	Up
Q3U2U7	Methyltransferase-like protein 17, mitochondrial, org=Mus musculus	Mettl17	1	-.1.1.-.-.-	179.598	90.524	164.262	1.34189	1.08253	3.23915	2.26762	97.4421	4.15069	32.9	62.4	157	76.6978	0.000861046	0.0202097	0.667	Up
Q9D7K2	CST complex subunit TEN1, org=Mus musculus	Ten1	1	1.1.1.-.-.-	110.881	73.5732	845.417	4.56364	1.51288	7.63094	369.919	166.579	234.669	127	66.9	40.3	75.1322	0.0169519	0.0630561	1	Up
Q9ESK4	Inhibitor of growth protein 2, org=Mus musculus	Ing2	9	6.9.8.2.-.2	4633.45	2959.33	5369.47	95.9382	28.2451	49.0333	2824.41	2614.81	2364.86	28.6	60.1	8.84	74.8326	0.00164638	0.0256907	1	Up
Q8WTY4	Anamorsin, org=Mus musculus	Ciapin1	1	1.1.1.-.-.-	382.603	107.087	179.26	6.37797	1.34234	1.22353	2.26414	1.76681	3.88146	64.1	98.7	41.9	74.7945	0.00354431	0.0341215	1	Up
Q8BMK4	Cytoskeleton-associated protein 4, org=Mus musculus	Ckap4	163	161.161.157.71.44.58	2.1882e+06	1.68155e+06	1.69823e+06	38303.7	17540.3	18987.4	1.07217e+06	1.07064e+06	1.04172e+06	15.5	46.5	1.62	74.4071	0.00133049	0.0236902	1	Up
Q80UP3	Diacylglycerol kinase zeta, org=Mus musculus	Dgkz	17	13.16.15.5.-.3	7463.82	14271.6	7203.9	171.821	103.854	115.511	12393.2	11845.9	11085.9	41.5	27.9	5.58	73.9783	0.000201543	0.0129432	1	Up
O35493	Dual specificity protein kinase CLK4, org=Mus musculus	Clk4	14	11.13.14.6.-.-	6746.3	3391.1	5305.29	112.699	51.3494	46.6741	3486.04	3273.76	3112.83	32.7	52.5	5.69	73.2844	0.000392994	0.0166377	1	Up
Q62276	Mediator of RNA polymerase II transcription subunit 22, org=Mus musculus	Med22	8	7.7.8.-.1.3	4209.01	2707.22	5329.55	24.5661	64.109	78.5592	2350.04	2053.84	2314.11	32.2	50.1	7.22	73.2253	0.00147673	0.0245258	1	Up
P97358	TATA box-binding protein-associated factor RNA polymerase I subunit B, org=Mus musculus	Taf1b	4	4.4.4.1.-.-	1000.51	1073.42	1321.77	13.5686	20.8529	12.0124	230.835	452.969	396.65	14.9	30.5	32.1	73.1301	0.000203947	0.0129432	1	Up
Q9D8Z6	Autophagy-related protein 101, org=Mus musculus	Atg101	1	1.1.1.1.-.-	263.939	76.5284	292.082	5.94723	1.27291	1.45713	217.18	204.513	167.615	55.6	91.5	13.1	72.8974	0.00272526	0.0308491	1	Up
Q6P4S6	Serine/threonine-protein kinase SIK3, org=Mus musculus	Sik3	1	1.1.1.-.-.-	208.51	222.99	298.39	5.53145	2.27783	2.25818	2.16004	3.67519	1.2589	19.8	56.1	51.6	72.4999	0.0018811	0.0273771	1	Up
P25233	Necdin, org=Mus musculus	Ndn	7	7.4.6.2.-.-	9851.11	3769.15	6738.43	234.303	29.7094	17.0088	4185.42	4620.84	4041.1	44.8	130	7.05	72.4454	0.0172392	0.0636508	1	Up
O09044	Synaptosomal-associated protein 23, org=Mus musculus	Snap23	2	-.1.2.-.-.-	226.674	240.043	520.449	4.02456	5.79329	3.83731	49.0305	8.76212	7.82321	50.4	23.7	108	72.2926	0.000919878	0.0207338	0.667	Up
P0C090	Roquin-2, org=Mus musculus	Rc3h2	15	15.12.13.-.-.-	4385.24	2308.65	2601.72	33.9556	42.3926	52.2591	1398.08	1572.17	1594.25	36.3	21.4	7.06	72.279	0.000170442	0.0125636	1	Up
O08740	DNA-directed RNA polymerase II subunit RPB11, org=Mus musculus	Polr2j	2	2.1.2.1.-.-	510.001	113.522	452.456	4.52876	2.98514	7.43426	269.529	260.839	217.402	59.7	45.3	11.2	71.9807	0.00427754	0.0370372	1	Up
Q8C025	Cholinephosphotransferase 1, org=Mus musculus	Chpt1	1	-.1.1.-.-.-	272.312	151.475	173.341	1.72046	2.0471	4.5936	56.7395	39.883	59.836	32.3	56.4	20.6	71.4169	0.000791803	0.0194532	0.667	Up
Q9QX66	Zinc finger protein neuro-d4, org=Mus musculus	Dpf1	19	16.19.17.4.1.2	13659.8	16119.9	16232.4	351.867	150.004	145.772	10117.4	8934.97	9422	9.48	54.6	6.26	71.0454	0.00334861	0.032843	1	Up
Q9D3W4	GPN-loop GTPase 3, org=Mus musculus	Gpn3	1	1.1.1.-.-.-	459.978	129.239	152.235	4.39236	3.29334	2.78164	137.072	97.8699	110.81	74.7	23.6	17.3	70.8348	0.00513183	0.0395831	1	Up
Q9D6T1	Tubulin epsilon chain, org=Mus musculus	Tube1	3	1.3.3.-.1.-	1186.74	226.39	691.36	11.6186	7.64641	11.3823	317.83	361.793	326.431	68.5	21.8	6.95	68.6681	0.00993926	0.0532092	1	Up
Q91XE8	Transmembrane protein 205, org=Mus musculus	Tmem205	1	1.1.1.1.-.-	197.459	116.941	389.83	1.62135	6.7098	1.9607	139.741	88.576	138.959	59.7	82.9	23.9	68.4259	0.00197292	0.0275419	1	Up
Q8CE96	tRNA (adenine(58)-N(1))-methyltransferase non-catalytic subunit TRM6, org=Mus musculus	Trmt6	4	4.4.2.-.-.-	855.639	425.027	488.468	8.2011	8.74817	9.34315	303.28	272.49	307.583	39.4	6.52	6.5	67.2868	0.00204248	0.0278208	1	Up
P56581	G/T mismatch-specific thymine DNA glycosylase, org=Mus musculus	Tdg	4	3.2.4.4.-.-	1005.61	713.86	883.366	8.6758	14.6822	15.4032	564.149	828.642	845.361	16.9	28.6	21.1	67.1505	0.000221289	0.0133655	1	Up
Q8BZ09	Mitochondrial 2-oxodicarboxylate carrier, org=Mus musculus	Slc25a21	4	4.4.3.1.-.-	1182.77	987.499	960.874	17.1646	12.2635	17.4021	213.861	319.729	164.868	11.6	18.6	34	66.8616	4.31878e-05	0.0104588	1	Up
P39054	Dynamin-2, org=Mus musculus	Dnm2	109	99.108.101.36.24.27	354286	307098	234446	7106.63	3748.74	2663.11	189056	175684	169048	20.2	51.4	5.73	66.2671	0.0014681	0.0244828	1	Up
Q8R105	Vacuolar protein sorting-associated protein 37C, org=Mus musculus	Vps37c	7	5.7.7.-.1.-	2660.96	1631.65	3009.29	17.7308	66.6039	26.1277	931.576	1141.25	752.903	29.4	71	20.6	66.1029	0.00264819	0.0305106	1	Up
P54285	Voltage-dependent L-type calcium channel subunit beta-3, org=Mus musculus	Cacnb3	1	1.-.1.-.-.-	230.804	232.655	113.329	2.15478	1.96637	4.65063	126.186	131.542	108.289	35.6	51.2	9.98	65.755	0.000345618	0.0166377	0.667	Up
Q8K4J6	Myocardin-related transcription factor A, org=Mus musculus	Mrtfa	3	1.3.3.-.-.1	577.057	426.877	676.922	7.90313	6.1021	11.6146	268.915	363.915	236.085	22.5	32.9	22.9	65.6076	0.000103993	0.0113593	1	Up
Q3UQU0	Bromodomain-containing protein 9, org=Mus musculus	Brd9	65	60.65.61.14.3.12	71321.5	82621.5	80912.6	2041.91	956.308	610.316	49580.3	46608	45370.3	7.78	62.1	4.59	65.0833	0.0059678	0.0423385	1	Up
Q8BZM1	Glomulin, org=Mus musculus	Glmn	2	2.2.2.-.-.-	411.008	159.231	276.277	4.91644	4.01294	4.114	159.761	164.158	122.668	44.7	11.4	15.3	64.9001	0.0030514	0.0318519	1	Up
Q3UV70	[Pyruvate dehydrogenase [acetyl-transferring]]-phosphatase 1, mitochondrial, org=Mus musculus	Pdp1	1	1.-.1.-.-.-	103.986	58.7118	69.595	1.07327	1.14223	1.36808	6.01796	60.8919	4.81481	30.5	12.9	134	64.8215	0.000365753	0.0166377	0.667	Up
P62915	Transcription initiation factor IIB, org=Mus musculus	Gtf2b	12	10.12.11.6.2.5	19748.9	24313.2	21417.8	622.903	207.109	190.586	16722.7	17516.6	15490.9	10.6	72	6.16	64.1584	0.00664382	0.0449249	1	Up
Q921K9	B-cell CLL/lymphoma 7 protein family member B, org=Mus musculus	Bcl7b	7	6.7.7.3.1.2	14935.7	15731.4	15594.7	359.854	261.045	102.27	9314.28	9985.89	9562.04	2.76	53.9	3.53	63.971	0.00758768	0.0473311	1	Up
A2CG49	Kalirin, org=Mus musculus	Kalrn	5	4.4.4.3.1.-	3742.62	1381.08	2152.76	53.5783	46.7602	13.4532	2583.19	2309.43	1854.03	49.6	56.6	16.4	63.9455	0.00235038	0.0289055	1	Up
P56726	Protein smoothened, org=Mus musculus	Smo	2	1.2.2.-.-.-	357	236.55	327.275	6.96822	4.61892	2.82648	202.752	118.492	151.149	20.4	43.2	27	63.8858	0.000880648	0.0202872	1	Up
P68134	Actin, alpha skeletal muscle, org=Mus musculus	Acta1	2	1.2.2.2.1.-	4768.08	5990.59	7059.92	31.9333	171.201	76.2391	4437.18	2289.72	4851.46	19.3	76.4	35.6	63.7807	0.00918157	0.0511789	1	Up
Q3UKC1	Tax1-binding protein 1 homolog, org=Mus musculus	Tax1bp1	1	1.1.1.-.-.-	213.668	108.371	185.773	3.39286	3.29747	1.32589	3.83889	4.55714	2.09978	32.2	43.7	36.1	63.3479	0.000712828	0.0188319	1	Up
Q99MD8	Myoneurin, org=Mus musculus	Mynn	2	1.2.2.-.-.-	521.496	235.988	552.543	10.0145	5.13733	5.55559	123.886	134.735	282.943	40	39.2	49.2	63.2638	0.00040592	0.0167074	1	Up
Q5SXJ3	Fanconi anemia group J protein homolog, org=Mus musculus	Brip1	1	-.1.1.-.-.-	101.529	99.3005	101.884	1.02581	1.76601	1.99582	4.31105	76.881	1.71318	1.39	31.8	154	63.228	0.00234844	0.0289055	0.667	Up
Q99N20	Breast cancer metastasis-suppressor 1 homolog, org=Mus musculus	Brms1	10	8.9.10.4.-.2	4821.36	3880.92	5899.73	117.454	40.3795	76.5576	3083.1	2351.49	2153.04	20.8	49.4	19.4	62.2977	0.00211816	0.02811	1	Up
Q9CWW6	Peptidyl-prolyl cis-trans isomerase NIMA-interacting 4, org=Mus musculus	Pin4	1	1.1.-.-.-.-	237.429	218.756	159.442	1.37539	6.46056	2.06856	321.117	233.262	128.364	19.8	83.5	42.4	62.1564	0.00785504	0.0475657	0.667	Up
P39053	Dynamin-1, org=Mus musculus	Dnm1	36	32.35.32.6.2.7	27351	20482.1	16666.6	361.149	325.462	354.007	12200.3	10220.6	11875.7	25.2	5.44	9.29	61.982	0.000761719	0.0193792	1	Up
Q3UE17	RNA-binding protein MEX3D, org=Mus musculus	Mex3d	8	7.7.7.-.-.-	2480.94	1220.95	1421.53	23.7225	31.0921	27.8571	1214.56	745.496	789.867	39.6	13.4	28.3	61.9731	0.00101874	0.0214696	1	Up
Q8K1C0	Protein angel homolog 2, org=Mus musculus	Angel2	3	2.3.2.-.-.-	855.66	407.444	631.953	15.8188	10.4958	4.49454	145.143	179.751	207.91	35.5	55.2	17.7	61.5096	0.00168467	0.025932	1	Up
Q8K2V1	Serine/threonine-protein phosphatase 4 regulatory subunit 1, org=Mus musculus	Ppp4r1	2	1.2.1.1.-.-	492.49	242.277	245.358	5.64064	7.69912	2.79101	249.091	169.829	217.879	43.9	45.8	18.8	60.7612	0.000552145	0.0176728	1	Up
P37172	Activin receptor type-1, org=Mus musculus	Acvr1	2	-.2.2.-.-.-	347.378	293.699	386.732	6.41177	7.84804	2.71024	208.407	142.515	138.532	13.6	46.9	24.1	60.5661	0.00407556	0.0363409	0.667	Up
Q8VCS6	Mediator of RNA polymerase II transcription subunit 9, org=Mus musculus	Med9	4	4.2.4.-.-.-	1349.34	538.212	308.39	13.4841	6.33401	16.866	507.999	486.914	537.18	74.7	44	4.94	59.8608	0.00253698	0.0298693	1	Up
Q8CC27	Voltage-dependent L-type calcium channel subunit beta-2, org=Mus musculus	Cacnb2	2	1.2.2.-.-.-	445.65	283.452	485.798	8.26093	6.645	5.47878	387.872	365.744	245.824	26.5	20.6	22.9	59.5986	8.08715e-05	0.0107697	1	Up
Q9CZB6	Mediator of RNA polymerase II transcription subunit 7, org=Mus musculus	Med7	16	11.13.14.4.2.2	19070.7	3660.36	8280.24	219.094	131.169	179.971	5830.97	4304.25	3687.23	76.5	24.9	24	58.486	0.00951869	0.0521671	1	Up
Q8VEK2	Rhomboid domain-containing protein 2, org=Mus musculus	Rhbdd2	2	2.1.2.-.-.-	518.904	317.282	391.146	8.45933	6.42914	6.47584	234.583	305.795	282.025	24.9	16.3	13.2	57.4477	6.79836e-05	0.0107697	1	Up
F8VPZ9	BRD4-interacting chromatin-remodeling complex-associated protein, org=Mus musculus	Bicra	35	26.32.29.11.2.9	18158.6	22584.6	23894.4	568.172	291.766	271.985	15569.9	15124.8	13669.2	14	43.9	6.72	57.1042	0.00130031	0.0235967	1	Up
Q00915	Retinol-binding protein 1, org=Mus musculus	Rbp1	2	2.2.2.-.-.-	293.176	288.222	291.987	2.93313	8.14012	4.2806	234.847	245.623	262.533	0.888	52.8	5.63	56.8838	0.00514998	0.0395831	1	Up
B1ARD6	Schlafen family member 9, org=Mus musculus	Slfn9	3	2.3.2.-.-.-	648.247	390.685	317.711	6.11325	13.9673	3.83014	92.3527	73.2122	83.4337	38.4	66.7	11.5	56.7379	0.00201036	0.0275645	1	Up
Q8CAK3	Shiftless antiviral inhibitor of ribosomal frameshifting protein homolog, org=Mus musculus	Shfl	3	1.3.3.-.-.-	697.11	454.889	750.93	10.5103	11.8601	11.2942	419.183	489.287	242.446	24.9	6.04	33.2	56.526	0.000951719	0.0210225	1	Up
Q8BFY6	Peflin, org=Mus musculus	Pef1	1	1.-.1.-.-.-	293.975	229.518	124.133	4.22037	2.89107	4.42333	2.82092	2.94772	1.00613	39.7	21.6	48.1	56.1456	0.000794566	0.0194532	0.667	Up
Q99J93	Interferon-induced transmembrane protein 2, org=Mus musculus	Ifitm2	2	-.2.2.-.1.-	623.441	597.582	404.238	8.52144	15.6475	4.79831	648.217	764.809	522.817	22.1	57.1	18.8	56.1069	0.00269542	0.0306957	0.667	Up
Q8JZV4	RNA-binding protein 41, org=Mus musculus	Rbm41	1	1.1.1.-.-.-	232.923	111.477	344.688	4.81865	1.88313	5.59855	116.227	59.0226	70.093	50.8	47.8	37.1	56.0219	0.00106691	0.021566	1	Up
Q8C190	VPS9 domain-containing protein 1, org=Mus musculus	Vps9d1	12	10.12.12.4.-.-	6915.41	9213.93	5317.17	299.262	42.5101	42.5611	4938.69	5402.92	5159.36	27.4	116	4.49	55.8018	0.0163054	0.0620655	1	Up
Q91Z96	BMP-2-inducible protein kinase, org=Mus musculus	Bmp2k	6	5.6.6.2.-.2	7127.39	1756.02	2156.01	146.659	21.5827	30.8879	483.168	341.787	702.606	81.3	105	35.7	55.4384	0.00595011	0.0423385	1	Up
Q9EPK2	Protein XRP2, org=Mus musculus	Rp2	1	1.-.1.1.-.-	349.945	372.614	143.675	6.58794	7.32049	1.75263	101.678	111.518	60.8274	43.7	58	29.4	55.3113	0.00296208	0.0315659	0.667	Up
Q8BW22	Calcium-responsive transactivator, org=Mus musculus	Ss18l1	6	5.5.6.2.-.-	1497.67	1802.19	1378.67	39.9777	25.9616	18.6767	1424.14	1232.72	1291.17	14	38.4	7.45	55.2913	0.00112451	0.0224113	1	Up
Q3TBT3	Stimulator of interferon genes protein, org=Mus musculus	Sting1	1	-.1.1.-.-.-	122.918	123.623	151.652	2.75827	2.67212	1.78372	5.35603	120.043	4.39924	12.3	22.4	154	55.1964	0.00015682	0.0125636	0.667	Up
Q9DAP7	Histone chaperone ASF1B, org=Mus musculus	Asf1b	2	2.2.2.-.-.1	1152.67	272.008	428.195	5.43584	4.5794	24.1074	469.231	438.838	436.368	76.1	97	4.08	54.3003	0.00431028	0.0371089	1	Up
Q9R1C6	Diacylglycerol kinase epsilon, org=Mus musculus	Dgke	2	2.2.2.-.-.-	201.873	149.899	405.776	3.78344	6.90869	3.352	153.735	198.164	185.324	53.6	41.5	12.8	53.9405	0.000629176	0.0176728	1	Up
Q9CXU1	Mediator of RNA polymerase II transcription subunit 31, org=Mus musculus	Med31	10	10.9.8.5.1.2	11649.9	4274.98	4908.14	146.022	111.046	130.994	3811.29	3561.23	3664.92	58.9	13.6	3.41	53.6848	0.00432502	0.0371089	1	Up
Q91VC9	Growth hormone-inducible transmembrane protein, org=Mus musculus	Ghitm	2	-.2.2.-.-.-	405.544	305.246	389.064	8.90996	8.31042	3.35805	154.689	183.526	137.095	14.7	44.4	14.8	53.4469	0.00359826	0.0345239	0.667	Up
F2Z461	E3 ISG15--protein ligase Herc6, org=Mus musculus	Herc6	2	1.2.1.1.-.-	419.153	525.45	457.362	8.09053	7.99915	10.1454	621.189	431.508	322.895	11.5	13.9	32.9	53.4385	3.2953e-06	0.00365311	1	Up
Q9CQM5	Thioredoxin domain-containing protein 17, org=Mus musculus	Txndc17	1	1.1.-.1.-.-	140.655	65.8019	123.48	1.86166	2.59015	1.74107	2.82333	4.35409	104.51	35.7	22.3	157	53.2769	0.00063539	0.0176913	0.667	Up
Q8CHH5	BRD4-interacting chromatin-remodeling complex-associated protein-like, org=Mus musculus	Bicral	8	6.7.8.-.-.-	1287.01	1605.11	1583.18	24.6387	28.6015	31.5437	1113.94	1085.97	958.665	11.9	12.3	7.86	52.7848	2.54332e-06	0.00365311	1	Up
Q9CPY1	Large ribosomal subunit protein mL51, org=Mus musculus	Mrpl51	2	2.2.1.-.-.1	918.026	462.308	713.321	11.2482	2.61602	26.0757	814.31	424.117	547.451	32.7	89.1	33.5	52.4202	0.0170567	0.0633631	1	Up
P58269	Zinc finger protein DPF3, org=Mus musculus	Dpf3	43	40.42.40.24.12.14	142839	147246	129957	5673.79	1506.48	854.585	97675	92256.1	83860.4	6.42	97.6	7.63	52.2776	0.0164191	0.0620655	1	Up
Q80Y83	Dixin, org=Mus musculus	Dixdc1	2	2.-.2.-.-.-	423.873	178.62	118.971	5.10324	4.08409	4.61697	4.78676	7.16955	19.9339	67.2	11.1	76.6	52.2637	0.00804639	0.0482614	0.667	Up
Q9JKF7	Large ribosomal subunit protein mL39, org=Mus musculus	Mrpl39	16	11.14.16.4.3.5	10173.9	15999.1	14191.3	382.61	196.577	193.863	11770.5	8259.8	9872.46	22.2	42	17.6	52.2143	0.000367192	0.0166377	1	Up
Q9DC11	Plexin domain-containing protein 2, org=Mus musculus	Plxdc2	2	1.1.-.1.-.-	616.2	56.112	202.498	3.15653	5.86502	7.78102	257.617	294.378	251.813	99.6	41.5	8.62	52.0641	0.0235124	0.0707282	0.667	Up
Q3TCH7	Cullin-4A, org=Mus musculus	Cul4a	21	20.15.20.17.-.11	153819	40283.5	10458	2829.39	824.65	292.444	7375.13	5368.74	5486.33	111	102	18.5	51.8334	0.0207817	0.0673226	1	Up
Q8VEB2	Protein salvador homolog 1, org=Mus musculus	Sav1	6	6.5.6.3.-.-	2321.73	1212.08	1650.17	59.7984	19.623	20.6471	1212.35	1131.35	1064.97	32.3	68.7	6.5	51.8044	0.00219055	0.02811	1	Up
Q8VDT9	Large ribosomal subunit protein mL50, org=Mus musculus	Mrpl50	3	2.3.3.2.-.-	2211.4	1335.91	2387.99	95.4528	11.7226	7.80373	1461.07	1189.59	1246.78	28.5	129	11	51.6207	0.0231743	0.070128	1	Up
Q8CI32	BAG family molecular chaperone regulator 5, org=Mus musculus	Bag5	2	2.-.2.-.-.-	671.546	494.372	258.392	6.93585	7.63797	13.0761	5.14021	6.81875	172.83	43.7	36.5	156	51.5123	0.000613828	0.0176728	0.667	Up
Q8BGQ4	Protein O-mannosyl-transferase 2, org=Mus musculus	Pomt2	3	2.3.3.-.-.-	474.531	450.772	553.686	12.7991	12.4786	3.55446	340.174	337.559	360.809	10.9	54.6	3.68	51.2965	0.00939848	0.05183	1	Up
Q3UTB7	Forkhead box protein R1, org=Mus musculus	Foxr1	2	-.1.2.-.-.-	158.751	205.296	357.65	3.32764	2.41044	8.36977	313.874	166.994	229.747	43.2	68.2	31.1	51.1557	0.00166683	0.0258678	0.667	Up
Q9CYG7	Mitochondrial import receptor subunit TOM34, org=Mus musculus	Tomm34	13	4.9.13.-.-.4	1438.63	569.843	6068.08	46.4849	30.912	80.697	994.071	1180.63	1056.07	110	48.3	8.82	51.0871	0.0230948	0.0699993	1	Up
Q8VEF1	Protein Aster-A, org=Mus musculus	Gramd1a	1	1.1.-.-.-.-	133.283	44.0359	95.0962	1.95871	2.04649	1.3333	1.43707	1.28156	89.509	49.3	21.9	166	51.0283	0.00277237	0.0308962	0.667	Up
Q8JZP2	Synapsin-3, org=Mus musculus	Syn3	2	2.2.1.-.-.-	936.92	191.866	362.32	8.26276	9.41226	11.6711	237.339	223.498	134.574	78.5	17.7	28.1	50.811	0.011952	0.0560127	1	Up
Q922Y2	Tripartite motif-containing protein 59, org=Mus musculus	Trim59	2	-.2.2.-.-.-	427.612	213.006	797.606	7.40018	12.5144	8.40676	344.306	353.507	339.262	61.7	28.7	2.09	50.7824	0.00423336	0.0369347	0.667	Up
Q9Z2C8	Y-box-binding protein 2, org=Mus musculus	Ybx2	6	6.6.6.2.-.-	3483.39	1791.01	1776.08	110.091	15.8358	14.041	916.759	1329.97	848.04	41.8	118	25.3	50.3721	0.0152341	0.0610652	1	Up
Q6PFD6	Kinesin-like protein KIF18B, org=Mus musculus	Kif18b	3	3.3.3.1.-.-	320.57	406.043	626.908	14.0557	6.85874	6.38356	198.645	336.019	214.377	35	47.2	30.1	49.5831	0.000348406	0.0166377	1	Up
Q9WVQ5	Methylthioribulose-1-phosphate dehydratase, org=Mus musculus	Apip	1	1.1.1.-.-.-	186.295	121.49	136.036	3.83968	3.50778	1.62093	153.749	106.534	79.3362	23	40	33.3	49.4872	0.00127744	0.0232804	1	Up
Q8VC85	U6 snRNA-associated Sm-like protein LSm1, org=Mus musculus	Lsm1	2	2.2.2.1.1.-	1455.85	214.718	970.558	9.03027	36.1763	8.20958	372.983	455.008	380.294	71	89.4	11.3	49.4444	0.00747245	0.0469734	1	Up
Q8R151	NFX1-type zinc finger-containing protein 1, org=Mus musculus	Znfx1	17	12.15.16.4.2.4	9096.83	6555.23	6544.12	242.586	102.468	104.51	6668.94	5652.56	5356.02	19.9	53.6	11.7	49.3727	0.00199347	0.0275419	1	Up
Q5DTW2	Scm-like with four MBT domains protein 2, org=Mus musculus	Sfmbt2	2	1.2.2.-.-.-	257.32	202.487	481.618	4.06782	3.11327	11.8982	12.3144	13.34	10.2692	47.1	75.8	13.1	49.3427	0.00235621	0.0289055	1	Up
O88983	Syntaxin-8, org=Mus musculus	Stx8	2	-.2.2.-.-.-	197.883	470.045	319.391	4.25716	6.51386	9.34531	83.6589	201.848	87.9673	41.4	38	53.8	49.0805	0.000344746	0.0166377	0.667	Up
Q8CFK2	Transcription factor IIIB 90 kDa subunit, org=Mus musculus	Brf1	4	4.3.4.2.-.-	1140.5	581.708	750.469	17.6982	16.4221	16.3146	609.602	603.803	608.533	34.8	4.58	0.508	49.0272	0.00223263	0.02811	1	Up
Q9CWJ3	KATNB1-like protein 1, org=Mus musculus	Katnbl1	2	2.2.2.-.-.-	324.003	180.699	267.319	4.6772	7.28853	3.78669	4.26235	82.8364	14.49	28	34.7	126	49.0097	0.000122227	0.0119698	1	Up
Q6GQR8	Zinc finger protein 329, org=Mus musculus	Znf329	1	-.1.1.-.-.-	219.015	165.487	331.805	5.31518	2.0818	7.22072	145.686	117.402	63.1721	35.6	53.3	38.6	49.0028	0.00234315	0.0289055	0.667	Up
O88441	Metaxin-2, org=Mus musculus	Mtx2	5	4.3.4.2.-.-	1340.06	385.078	869.589	18.8388	18.7264	15.5085	614.743	721.088	791.452	55.2	10.7	12.5	48.8892	0.00779225	0.0475657	1	Up
P39098	Mannosyl-oligosaccharide 1,2-alpha-mannosidase IB, org=Mus musculus	Man1a2	1	-.1.1.-.-.-	103.585	79.4471	158.836	2.8678	2.9004	1.23474	120.2	39.4116	80.9454	35.7	40.8	50.4	48.8179	0.000600617	0.0176728	0.667	Up
Q99MQ1	Protein bicaudal C homolog 1, org=Mus musculus	Bicc1	19	17.17.16.4.2.1	6973.16	4468.46	4976.02	97.7111	116.257	124.089	2460.2	2003.07	2527.72	24.2	12	12.2	48.5648	0.000118471	0.0119698	1	Up
P09803	Cadherin-1, org=Mus musculus	Cdh1	1	1.1.1.-.-.-	333.453	106.016	340.154	5.15282	6.15783	4.78611	157.006	203.309	111.433	51.3	13.2	29.2	48.4336	0.00842807	0.0494029	1	Up
Q8R1M0	Abasic site processing protein HMCES, org=Mus musculus	Hmces	2	2.-.2.-.-.-	219.836	214.723	206.353	2.81716	7.08555	3.3333	82.8076	65.7023	71.2915	3.19	52.8	11.9	48.4218	0.00492982	0.0391627	0.667	Up
P70178	Homeobox protein SIX5, org=Mus musculus	Six5	1	1.1.1.-.-.-	92.0104	69.2621	123.177	1.62567	1.35004	2.90239	1.05971	57.9244	5.09603	28.5	42.3	149	48.3913	0.00028793	0.0157371	1	Up
Q3UM45	Protein phosphatase 1 regulatory subunit 7, org=Mus musculus	Ppp1r7	3	2.2.3.2.-.-	847.234	311.571	239.517	12.1821	10.2902	6.43242	539.965	521.67	684.76	71.2	30.4	15.3	48.377	0.00345314	0.0333568	1	Up
Q14AX6	Cyclin-dependent kinase 12, org=Mus musculus	Cdk12	60	50.59.56.25.6.11	44814	64968.3	63258.6	2238.84	703.486	646.088	41581.1	39398	38258.8	19.4	75.5	4.25	48.2221	0.00605377	0.042568	1	Up
Q61301	Catenin alpha-2, org=Mus musculus	Ctnna2	2	2.2.1.-.-.-	497.582	145.805	291.714	3.07318	6.52771	10.0441	106.796	11.0483	11.3272	56.7	53.2	128	47.6	0.00148325	0.0245623	1	Up
Q3UPI1	Golgi-associated kinase 1B, org=Mus musculus	Gask1b	1	-.1.1.-.-.-	78.8994	32.1908	181.693	1.4441	1.99208	2.73473	4.64466	2.34255	1.08047	78.4	31.5	67.2	47.4457	0.0106176	0.0540767	0.667	Up
P70175	Disks large homolog 3, org=Mus musculus	Dlg3	5	5.4.4.5.-.-	1019.07	2119.88	789.489	46.5119	14.0455	23.015	1768.22	1271.01	1200.89	54.3	60.2	21.9	47.0065	0.00117187	0.0225686	1	Up
P70268	Serine/threonine-protein kinase N1, org=Mus musculus	Pkn1	2	2.2.2.-.-.1	472.995	152.73	278.852	8.65837	4.6568	6.04413	224.043	138.664	168.943	53.5	31.5	24.4	46.7257	0.00175463	0.0263082	1	Up
Q80U63	Mitofusin-2, org=Mus musculus	Mfn2	1	-.1.1.-.-.1	128.857	183.847	197.258	1.48495	5.7191	3.734	162.27	115.443	125.459	21.3	58.1	18.3	46.6228	0.00561145	0.0413936	0.667	Up
P09922	Interferon-induced GTP-binding protein Mx1, org=Mus musculus	Mx1	2	2.2.2.1.-.1	3232.84	3517.12	3142.5	105.3	79.4845	27.6608	2195.31	2215.35	2235.41	5.93	55.8	0.905	46.5648	0.009892	0.0531822	1	Up
Q8K2C8	Glycerol-3-phosphate acyltransferase 4, org=Mus musculus	Gpat4	4	-.4.4.-.-.-	665.624	417.468	634.491	11.28	9.39131	16.2867	162.881	143.572	145.764	23.6	28.9	7.01	46.474	6.58556e-05	0.0107697	0.667	Up
P52633	Signal transducer and transcription activator 6, org=Mus musculus	Stat6	2	2.2.2.1.-.-	658.786	103.139	136.151	4.05726	5.60889	9.66236	152.5	99.849	97.5287	104	44.9	26.7	46.4638	0.0140626	0.0590808	1	Up
Q61466	SWI/SNF-related matrix-associated actin-dependent regulator of chromatin subfamily D member 1, org=Mus musculus	Smarcd1	90	80.89.87.52.22.37	576983	589336	547986	24619.5	6590.84	5923.3	378463	373803	352338	3.71	85.7	3.78	46.1658	0.0123607	0.0565286	1	Up
Q80WQ6	Inactive rhomboid protein 2, org=Mus musculus	Rhbdf2	2	1.2.2.1.-.-	302.699	326.545	278.504	7.57312	5.05551	7.03866	203.251	174.04	356.158	7.94	20.2	40	46.1552	0.000288144	0.0157371	1	Up
O55137	Acyl-coenzyme A thioesterase 1, org=Mus musculus	Acot1	1	-.1.1.-.-.-	224.41	165.131	230.646	6.56636	5.27296	1.62697	268.063	196.652	140.825	17.5	57.1	31.6	46.0548	0.0085379	0.0497387	0.667	Up
O55091	Protein IMPACT, org=Mus musculus	Impact	4	3.4.4.-.-.-	900.111	265.371	454.843	14.0556	10.4745	10.6602	358.248	485.03	339.111	60.3	17.2	20.1	46.0446	0.00596213	0.0423385	1	Up
Q99P21	Adenine DNA glycosylase, org=Mus musculus	Mutyh	4	-.4.4.-.-.1	608.084	608.692	784.594	10.7743	18.0912	14.7263	138.59	175.502	23.1265	15.2	25.2	70.7	45.9115	0.000143444	0.0125636	0.667	Up
Q9D2R0	Acetoacetyl-CoA synthetase, org=Mus musculus	Aacs	2	1.1.-.-.-.-	663.281	266.648	367.635	7.45698	7.28901	13.5349	324.319	443.233	429.656	47.7	37.7	16.3	45.8813	0.000502941	0.0174104	0.667	Up
Q99KZ6	Zinc finger protein 639, org=Mus musculus	Znf639	2	2.2.2.-.-.-	467.964	90.8061	226.086	6.22385	4.68596	6.2346	13.8446	105.611	53.0983	73	15.6	80	45.7791	0.0139448	0.0589862	1	Up
Q9DBN9	Probable ATP-dependent RNA helicase DDX59, org=Mus musculus	Ddx59	3	1.3.2.3.-.-	3299.31	2022.08	2994.79	167.237	5.43135	9.11488	186.688	173.597	125.684	24.1	152	19.8	45.7478	0.0419319	0.0871161	1	Up
Q8CDM8	FHF complex subunit HOOK interacting protein 2A, org=Mus musculus	Fhip2a	1	1.-.1.1.-.-	139.83	96.0256	73.0937	1.49611	3.87169	1.41449	4.87175	61.5189	4.29298	32.9	61.7	140	45.5524	0.00146104	0.0244828	0.667	Up
Q6PFX9	Poly [ADP-ribose] polymerase tankyrase-1, org=Mus musculus	Tnks	7	3.7.7.-.-.-	1299.22	1020.95	875.535	22.5301	29.2617	18.4632	390.227	403.705	474.332	20.2	23.3	10.7	45.4872	3.16023e-05	0.00997229	1	Up
P0C6F1	Dynein axonemal heavy chain 2, org=Mus musculus	Dnah2	2	1.1.1.1.-.-	363.749	65.0873	190.78	6.63068	3.64042	3.36429	205.26	238.843	228.974	72.6	39.9	7.69	45.4418	0.00940787	0.05183	1	Up
Q99LZ3	DNA replication complex GINS protein SLD5, org=Mus musculus	Gins4	2	1.-.2.1.-.-	244.466	393.168	254.209	5.95158	8.10709	5.67781	144.117	79.1256	65.6474	28	20.2	43.6	45.1875	6.87677e-05	0.0107697	0.667	Up
Q8BL43	Ras association domain-containing protein 10, org=Mus musculus	Rassf10	3	-.3.2.-.-.-	382.547	419.807	335.139	10.0474	7.11632	8.03707	301.963	469.153	327.013	11.2	17.8	24.6	45.1372	2.37053e-05	0.00792036	0.667	Up
P07903	DNA excision repair protein ERCC-1, org=Mus musculus	Ercc1	3	3.3.3.2.-.-	782.381	624.928	1028.96	34.6693	8.94945	10.3959	73.2738	37.4748	58.1067	25.1	80.3	31.9	45.104	0.00652083	0.0445689	1	Up
Q9QXP6	E3 ubiquitin-protein ligase makorin-1, org=Mus musculus	Mkrn1	2	2.2.2.-.-.-	424.146	432.465	411.714	3.52193	13.0436	11.6006	176.904	270.811	225.542	2.47	54.7	20.9	45.0301	0.0109363	0.0544119	1	Up
Q7TMF2	3'-5' exoribonuclease 1, org=Mus musculus	Eri1	8	4.8.7.1.1.-	2642.38	3340.67	2689.92	78.0058	58.7324	56.1053	1818.53	1621.17	1708.79	13.5	18.6	5.76	44.9741	1.65168e-05	0.0067011	1	Up
Q640N1	Adipocyte enhancer-binding protein 1, org=Mus musculus	Aebp1	10	7.8.9.3.1.2	2989.69	2327.86	2169.22	65.0764	41.0224	60.4281	1576.86	1110.38	1240.96	17.4	23	18.4	44.9583	6.64705e-05	0.0107697	1	Up
Q8BPP0	Zinc finger protein 436, org=Mus musculus	Znf436	2	-.2.2.-.-.2	462.041	399.893	416.107	11.2853	7.66931	9.61651	5.48418	4.65094	62.8268	7.57	19	137	44.7319	0.000205086	0.0129432	0.667	Up
Q8BVD5	MAGUK p55 subfamily member 7, org=Mus musculus	Mpp7	2	2.2.-.-.-.-	362.877	168.268	173.702	10.0216	3.24969	2.50854	91.5713	128.88	172.586	47.2	78.7	31	44.6677	0.00311525	0.032154	0.667	Up
P97304	DNA-directed RNA polymerases I and III subunit RPAC2, org=Mus musculus	Polr1d	7	6.7.7.6.-.-	4719.67	2094.85	5109.16	227.979	20.7325	18.3466	1969.52	2203.24	2292.94	41.2	135	7.75	44.6483	0.0229456	0.0699702	1	Up
O08715	A-kinase anchor protein 1, mitochondrial, org=Mus musculus	Akap1	6	5.5.6.2.-.-	2947.81	1794.28	2166.69	115.842	20.5008	18.7299	1437.52	1444.65	1320.59	25.6	107	4.97	44.5519	0.0154961	0.0614649	1	Up
Q8BJW7	Crossover junction endonuclease EME1, org=Mus musculus	Eme1	5	2.5.4.3.-.-	1595.28	869.091	1379.04	61.7033	13.712	10.9463	649.78	525.134	709.621	29.1	99.1	15	44.5038	0.0107905	0.0543352	1	Up
Q3U3D7	Transmembrane protein 131-like, org=Mus musculus	Tmem131l	5	3.5.5.-.1.-	976.327	830.283	987.388	13.007	37.5269	12.6593	660.93	620.022	570.651	9.42	67.7	7.32	44.2136	0.007102	0.0459446	1	Up
Q08122	Transducin-like enhancer protein 3, org=Mus musculus	Tle3	31	30.29.31.13.4.8	42155.9	22121.5	22216.1	1082.81	431.563	449.16	18565.3	17295.1	17223.5	40	56.7	4.27	44.0499	0.000800848	0.0195228	1	Up
Q61211	Eukaryotic translation initiation factor 2D, org=Mus musculus	Eif2d	8	7.7.7.-.-.-	1428.38	994.6	1196.18	26.19	28.7418	27.5699	295.363	287.23	329.538	18	4.64	7.38	43.8677	0.00038449	0.0166377	1	Up
B1AZ99	OTU domain-containing protein 3, org=Mus musculus	Otud3	1	-.1.1.-.-.-	91.3655	115.07	217.731	3.86681	2.07591	3.74784	119.546	100.254	101.533	47.5	31	10.1	43.7711	0.000465534	0.0170243	0.667	Up
Q8CJ78	Zinc finger protein 628, org=Mus musculus	Znf628	1	1.-.1.-.-.-	180.99	126.808	59.3798	2.74182	1.05488	4.64782	97.8374	66.5201	75.8041	49.8	63.9	20.1	43.4812	0.00276195	0.0308962	0.667	Up
Q6ZPY2	Nonsense-mediated mRNA decay factor SMG5, org=Mus musculus	Smg5	25	23.24.23.8.-.2	13951.5	6276.66	7708.56	333.221	141.756	169.508	5130.84	3686.32	4298.01	43.8	48.2	16.6	43.3473	0.000449817	0.0170243	1	Up
Q6P9Z1	SWI/SNF-related matrix-associated actin-dependent regulator of chromatin subfamily D member 3, org=Mus musculus	Smarcd3	89	81.88.85.50.20.35	594409	528934	509092	26849	6482.38	4335.99	379217	359459	341688	8.2	99	5.21	43.3382	0.0172525	0.0636508	1	Up
Q8VEG4	Exonuclease 3'-5' domain-containing protein 2, org=Mus musculus	Exd2	7	6.7.7.1.-.-	1744.78	1250.33	1656.47	63.389	20.0192	24.0117	1108.13	914.535	966.907	17	66.9	10	43.3028	0.00519621	0.0397769	1	Up
Q6PB44	Tyrosine-protein phosphatase non-receptor type 23, org=Mus musculus	Ptpn23	11	9.10.11.4.1.-	4048.89	2393.95	2097.61	114.578	48.6751	34.3206	2030.79	2025.22	1657.44	36.9	65	11.2	43.2266	0.00210126	0.0280827	1	Up
Q91YM4	FAST kinase domain-containing protein 4, org=Mus musculus	Tbrg4	2	-.2.2.-.-.-	153.681	150.572	323.987	2.65619	5.74828	6.12976	125.43	117.304	127.716	47.4	39.3	4.43	43.2248	0.000528208	0.0174465	0.667	Up
Q9CR55	UPF0547 protein C16orf87 homolog, org=Mus musculus		1	1.-.1.-.-.-	82.7863	147.618	166.195	6.07497	1.10212	2.03499	131.143	117.316	90.162	33.1	86.1	18.5	43.0521	0.00732872	0.0465628	0.667	Up
Q61103	Zinc finger protein ubi-d4, org=Mus musculus	Dpf2	67	65.67.66.40.23.27	622716	638104	660935	29901.3	8619.35	6129.5	404877	391950	366769	3	87.8	5	43.0402	0.0140496	0.0590808	1	Up
Q8CHP6	Polyhomeotic-like protein 3, org=Mus musculus	Phc3	5	5.4.5.3.-.-	1003.58	428.868	976.607	25.9514	21.8334	8.2677	709.406	879.636	544.742	40.4	49.5	23.5	42.9785	0.00139401	0.0242848	1	Up
B1AUR6	Protein MMS22-like, org=Mus musculus	Mms22l	5	5.5.5.3.-.-	1611.28	666.902	810.399	25.9311	23.978	22.0573	676.298	332.034	271.439	49.4	8.07	51.2	42.917	0.00424885	0.0369347	1	Up
Q9D2U5	N-alpha-acetyltransferase 38, NatC auxiliary subunit, org=Mus musculus	Naa38	2	-.2.2.1.-.-	370.51	170.15	458.23	11.062	8.39982	3.93684	69.473	138.983	149.875	44.3	46.2	36.5	42.69	0.000958123	0.0210225	0.667	Up
O70572	Sphingomyelin phosphodiesterase 2, org=Mus musculus	Smpd2	4	4.4.4.2.1.-	1722.21	639.413	1109.21	15.6959	56.9876	8.67729	574.906	530.876	529.34	46.9	96.2	4.75	42.6598	0.00784101	0.0475657	1	Up
Q61187	Tumor susceptibility gene 101 protein, org=Mus musculus	Tsg101	36	34.34.35.14.5.11	67942.5	57431.4	54218.9	2095.18	1323.9	793.435	36086.9	33325.1	31839.8	12	46.6	6.39	42.6331	0.00362532	0.03455	1	Up
Q9CXJ1	Probable glutamate--tRNA ligase, mitochondrial, org=Mus musculus	Ears2	4	4.4.3.-.-.-	905.027	277.031	653.58	12.3056	12.5239	18.4282	368.439	413.724	314.346	51.7	24.1	13.6	42.4349	0.004469	0.0376058	1	Up
Q8C0D7	Inhibitor of growth protein 4, org=Mus musculus	Ing4	9	8.5.8.6.-.-	3561.21	1522	2774.43	121.104	37.0641	27.4024	1868.97	1510.64	1263.95	39.3	83.3	19.7	42.3431	0.00419562	0.0366948	1	Up
Q91VE0	Long-chain fatty acid transport protein 4, org=Mus musculus	Slc27a4	25	17.21.23.17.4.14	43086.6	42860.6	44331.2	1688.03	842.121	560.74	13399.7	40547.3	9921.88	1.82	56.9	78.8	42.1492	0.00687782	0.0455315	1	Up
Q80YR7	Claspin, org=Mus musculus	Clspn	1	1.1.1.-.-.-	346.595	107.272	211.112	2.58729	5.49689	7.73285	196.713	260.702	281.672	54.1	48.9	18	42.042	0.00137666	0.0242088	1	Up
Q9NWG9	Melanoma-associated antigen H1, org=Mus musculus	Mageh1	3	3.2.3.1.-.-	1324.89	418.243	571.057	34.8056	7.73502	12.509	307.11	454.916	609.378	62.9	78.7	33.1	42.0382	0.00302699	0.0318519	1	Up
P22682	E3 ubiquitin-protein ligase CBL, org=Mus musculus	Cbl	3	3.1.2.1.-.-	557.7	478.847	585.924	9.78437	12.5585	16.3714	1115.78	1233.06	1110.71	10.3	25.6	6	41.9088	0.000381388	0.0166377	1	Up
Q8C0K5	Solute carrier family 25 member 16, org=Mus musculus	Slc25a16	6	3.6.6.-.-.-	1209.92	1173.92	935.246	23.0771	37.284	18.869	366.282	1319.95	809.402	13.5	36.5	57.4	41.8919	0.000874639	0.0202872	1	Up
Q811F1	Zinc finger and BTB domain-containing protein 41, org=Mus musculus	Zbtb41	1	-.1.1.-.-.-	183.163	190.062	320.597	1.46054	7.86591	7.28193	75.3964	101.483	65.7677	33.5	64	22.8	41.7754	0.01229	0.056405	0.667	Up
Q3US41	Epithelial splicing regulatory protein 1, org=Mus musculus	Esrp1	8	5.7.7.-.1.2	2380.84	1361.65	2911.66	30.1397	67.9994	61.3728	1618.35	1534.77	1053.05	35.5	38	21.8	41.7158	0.00042769	0.0170243	1	Up
Q99JR8	SWI/SNF-related matrix-associated actin-dependent regulator of chromatin subfamily D member 2, org=Mus musculus	Smarcd2	77	74.77.74.45.15.35	477505	443798	433886	22590.8	5901.16	4035.27	285801	279133	268081	5.06	94.2	3.22	41.6632	0.0162701	0.0620655	1	Up
Q6P068;Q80ZU0;Q9D4P0	ADP-ribosylation factor-like protein 5C;ADP-ribosylation factor-like protein 5A;ADP-ribosylation factor-like protein 5B, org=Mus musculus	Arl5c;Arl5a;Arl5b	1	1.1.1.-.-.-	69.4877	134.972	154.071	6.32578	1.23598	1.07921	121.375	128.822	165.791	37.1	104	17.2	41.4919	0.00990461	0.0531822	1	Up
Q61500	Integral membrane protein 2A, org=Mus musculus	Itm2a	2	-.2.2.-.-.-	229.499	184.978	326.333	7.24195	5.82604	5.00229	197.37	224.463	207.117	29.3	18.8	6.55	40.996	0.000140756	0.0125636	0.667	Up
Q05A36	RNA-binding E3 ubiquitin-protein ligase MEX3C, org=Mus musculus	Mex3c	5	4.5.4.3.-.1	3946.02	1785.77	2183.39	153.484	15.6324	24.1596	1412.34	1221.5	968.261	43.6	120	18.6	40.9527	0.0185734	0.0650301	1	Up
Q9DBT3	Coiled-coil domain-containing protein 97, org=Mus musculus	Ccdc97	21	18.19.20.11.3.7	67462	48616.1	39955.2	2292.94	827.639	703.799	31528.6	29933.1	28908.2	27	69.3	4.38	40.7997	0.00388054	0.0357679	1	Up
Q9JHI0	Matrix metalloproteinase-19, org=Mus musculus	Mmp19	2	2.1.-.2.-.-	425.823	35.4205	213.841	8.58399	4.69721	3.30125	244.457	347.958	235.935	86.9	49.5	22.6	40.7108	0.0326752	0.0796888	0.667	Up
Q8CGU1	Calcium-binding and coiled-coil domain-containing protein 1, org=Mus musculus	Calcoco1	3	2.3.3.2.-.-	627.152	400.114	406.528	7.69379	12.3192	15.2635	444.057	325.558	364.339	27	32.5	16	40.6444	0.000211175	0.013181	1	Up
Q9D219	B-cell CLL/lymphoma 9 protein, org=Mus musculus	Bcl9	9	6.9.9.-.-.2	1525.21	917.952	1484.98	30.5266	24.9284	41.95	1149.01	709.435	749.719	25.9	26.7	28	40.3279	8.31162e-05	0.0107697	1	Up
O88609;Q9JKU8	LIM homeobox transcription factor 1-beta;LIM homeobox transcription factor 1-alpha, org=Mus musculus	Lmx1b;Lmx1a	1	1.1.1.-.-.-	176.91	99.3349	191.604	2.03165	5.15338	4.44307	94.0139	55.9058	98.4767	31.8	42.2	28.3	40.2343	0.000764249	0.0193792	1	Up
B1B0V2	EZH inhibitory protein, org=Mus musculus	Ezhip	1	-.1.1.-.-.-	131.913	53.9291	187.51	1.61731	1.11355	6.55061	2.76981	3.88778	3.49816	53.9	97.1	16.8	40.2255	0.00589611	0.0422328	0.667	Up
Q00417	Transcription factor 7, org=Mus musculus	Tcf7	2	-.2.2.1.-.1	272.403	232.038	462.023	8.67039	4.37915	10.9814	204.334	206.518	200.79	38.1	41.8	1.42	40.2176	0.000613797	0.0176728	0.667	Up
Q80U95	Ubiquitin-protein ligase E3C, org=Mus musculus	Ube3c	17	12.16.17.9.-.-	7771.96	3347.83	6884.87	329.418	70.149	48.4041	6459.7	6351.25	6253.99	39	105	1.62	40.1916	0.0105974	0.0540767	1	Up
Q9CWI3	BRCA2 and CDKN1A-interacting protein, org=Mus musculus	Bccip	2	2.2.1.1.-.-	403.734	309.177	344.383	11.2357	7.6026	7.50585	296.244	256.638	255.254	13.6	24.2	8.64	40.1339	9.33069e-05	0.0107697	1	Up
Q78HU3	Multivesicular body subunit 12A, org=Mus musculus	Mvb12a	13	11.13.12.3.4.6	12922.2	11176.6	9275.64	175.344	394.717	262.992	6702.07	6381.68	6104.95	16.4	39.8	4.67	40.0628	0.00127441	0.0232804	1	Up
Q80YP6	Zinc finger protein interacting with ribonucleoprotein K, org=Mus musculus	Zik1	2	1.2.1.-.-.-	224.033	370.29	312.456	9.0817	7.08468	6.49416	226.86	71.1986	124.893	24.4	18	56.1	40.0158	8.40187e-05	0.0107697	1	Up
Q3UIA2	Rho GTPase-activating protein 17, org=Mus musculus	Arhgap17	55	51.54.55.19.7.14	55159.6	47765.5	46994	1951.06	1035.01	763.603	34397.2	36321.2	33560.9	9.02	49.8	4.07	39.9819	0.00425269	0.0369347	1	Up
Q91YI0	Argininosuccinate lyase, org=Mus musculus	Asl	1	1.1.-.-.-.-	433.447	70.1656	107.809	5.08882	6.32289	3.92941	220.083	250.93	142.592	98	23.4	27.3	39.8551	0.0201818	0.067257	0.667	Up
Q9R1B9	Slit homolog 2 protein, org=Mus musculus	Slit2	3	2.2.3.1.-.-	301.2	251.476	230.228	5.17098	4.86175	9.61699	183.58	103.291	130.335	14	40.6	29.4	39.843	0.00132392	0.0236473	1	Up
Q9Z0R4	Intersectin-1, org=Mus musculus	Itsn1	3	3.2.-.-.-.-	702.63	385.447	547.577	14.5242	12.8141	13.7935	202.457	244.481	184.045	29.1	6.26	14.7	39.7661	0.00157028	0.0254465	0.667	Up
Q64010	Adapter molecule crk, org=Mus musculus	Crk	2	2.2.2.-.-.-	476.804	145.009	79.9633	8.85564	4.24468	4.6205	174.274	132.342	183.116	91	43.3	16.6	39.6018	0.01167	0.0554828	1	Up
Q9R118	Serine protease HTRA1, org=Mus musculus	Htra1	1	1.-.1.-.-.-	131.875	197.118	225.463	3.87133	4.73463	5.41876	80.49	115.599	97.619	26	16.6	17.9	39.5342	0.000163013	0.0125636	0.667	Up
Q9CPW3	Large ribosomal subunit protein mL54, org=Mus musculus	Mrpl54	6	2.6.6.-.1.-	1608.44	2495.31	2225.29	22.2616	117.679	20.6573	1989.56	1501.93	1393.66	21.5	104	19.5	39.4092	0.0156329	0.0616631	1	Up
Q9JJL8	Serine--tRNA ligase, mitochondrial, org=Mus musculus	Sars2	6	3.6.5.-.-.-	1362.2	437.247	783.566	23.2179	22.6407	19.9924	552.044	519.047	511.494	54.3	7.84	4.09	39.2252	0.00742712	0.0468734	1	Up
Q7TSG3	F-box only protein 5, org=Mus musculus	Fbxo5	4	4.4.4.-.-.-	520.447	567.361	885.682	15.4289	18.4663	16.5358	406.137	286.924	432.386	30.2	9.14	20.7	39.1325	0.000882209	0.0202872	1	Up
Q80V03	Uncharacterized aarF domain-containing protein kinase 5, org=Mus musculus	Adck5	4	4.4.3.-.-.-	564.328	648.693	675.854	9.64878	15.6252	23.0799	73.0166	60.1673	85.3934	9.24	41.7	17.3	39.0635	0.00328422	0.032727	1	Up
Q9Z100	Probable carboxypeptidase X1, org=Mus musculus	Cpxm1	1	-.1.1.-.-.-	158.962	267.114	122.993	7.0726	5.08	1.91439	5.07737	5.09052	8.07527	41	55.5	28.4	39.0324	0.0028686	0.0311919	0.667	Up
O35973	Period circadian protein homolog 1, org=Mus musculus	Per1	2	2.-.1.2.-.-	500.783	196.706	110.186	6.31295	8.46571	5.93328	385.544	436.002	402.491	76.2	19.8	6.29	38.9956	0.011858	0.0559413	0.667	Up
Q8BH52	Cyclic AMP-responsive element-binding protein 3-like protein 2, org=Mus musculus	Creb3l2	1	1.1.1.-.-.-	154.955	114.153	109.624	5.31641	1.419	3.00771	130.964	85.7474	53.2717	19.8	60.3	43.4	38.8718	0.00653255	0.0445689	1	Up
Q3UHC0	Trinucleotide repeat-containing gene 6C protein, org=Mus musculus	Tnrc6c	23	21.22.18.15.-.1	17526.9	4778.82	6683.88	585.516	72.9817	87.9209	5188.55	5427.63	5122.71	71.2	117	3.06	38.8383	0.0118264	0.0558389	1	Up
Q9CWV6	PRKR-interacting protein 1, org=Mus musculus	Prkrip1	7	5.7.6.4.1.-	2220.21	1695.46	1884.67	51.8645	67.1957	30.2968	1092.31	1622.54	1541.59	13.7	37.2	20.1	38.8354	0.00183406	0.0270583	1	Up
Q8BXQ6	Aminopeptidase O, org=Mus musculus	Aopep	1	1.-.1.-.-.-	184.44	99.596	37.0779	4.89278	1.05584	2.33933	5.68867	5.85463	1.10092	69.1	70.7	64	38.7447	0.00483001	0.0390736	0.667	Up
Q8R1T1	Charged multivesicular body protein 7, org=Mus musculus	Chmp7	1	1.1.1.-.-.-	162.54	27.0441	159.141	1.83195	1.54181	5.66824	158.026	22.4701	46.5402	66.5	76.4	95.6	38.5673	0.0106277	0.0540767	1	Up
Q922Q4	Pyrroline-5-carboxylate reductase 2, org=Mus musculus	Pycr2	64	64.61.62.40.31.38	851516	560529	611469	28859	13564.5	10162.6	387768	385242	373487	23	56.8	1.99	38.48	0.00268609	0.0306957	1	Up
Q9CZW2	Centromere protein N, org=Mus musculus	Cenpn	15	12.11.13.11.-.-	7322.85	8148.89	5181.25	433.881	44.3901	58.4547	4749.87	9397.63	14288.7	22.2	123	50.3	38.4796	0.0249787	0.0724612	1	Up
Q9EQW7	Kinesin-like protein KIF13A, org=Mus musculus	Kif13a	2	1.-.1.-.-.-	530.821	113.796	60.197	7.23035	6.38157	4.7261	194.621	114.953	176.891	110	20.8	25.8	38.4346	0.0334808	0.0801732	0.667	Up
Q5BLK4	Terminal uridylyltransferase 7, org=Mus musculus	Tut7	23	19.22.20.7.-.4	15974.1	9537.27	6104.5	490.763	226.879	106.451	13857.5	10063.3	8101.22	47.5	71.6	27.4	38.3645	0.00369002	0.0348741	1	Up
Q91WR3	Activating signal cointegrator 1 complex subunit 2, org=Mus musculus	Ascc2	8	4.8.7.3.-.-	3429.03	2605.93	3008.85	183.561	28.1275	24.8545	1684.16	1776.06	1646.57	13.7	115	3.91	38.2332	0.0228062	0.0697985	1	Up
Q9CQW1	Synaptobrevin homolog YKT6, org=Mus musculus	Ykt6	2	1.2.1.1.-.-	236.884	319.43	328.544	4.99385	9.51627	8.73157	256.401	303.57	205.544	17.1	31.2	19.2	38.072	0.00051965	0.0174465	1	Up
Q63943	Myocyte-specific enhancer factor 2D, org=Mus musculus	Mef2d	5	3.5.5.-.1.3	1904.88	2649.53	2450.19	16.4322	15.6519	152.612	1641.88	1556.03	1576.92	16.5	128	2.81	37.925	0.0284612	0.0757487	1	Up
Q8JZZ7	Adhesion G protein-coupled receptor L2, org=Mus musculus	Adgrl2	13	8.12.12.5.-.2	3678.88	1689.36	2563.39	111.211	31.4063	66.8579	1723.1	1560.83	1581.29	37.7	57.3	5.45	37.8644	0.00222084	0.02811	1	Up
P0C0A3	Charged multivesicular body protein 6, org=Mus musculus	Chmp6	1	-.1.1.-.-.-	170.11	106.864	87.6395	3.37588	1.34942	4.91184	97.7202	73.1813	103.021	35.5	55.6	17.4	37.8342	0.00334039	0.032843	0.667	Up
Q3UDK1	TRAF-type zinc finger domain-containing protein 1, org=Mus musculus	Trafd1	2	1.2.2.-.-.-	222.312	246.929	339.052	10.2879	5.3654	5.75284	273.44	241.891	199.527	22.8	38.4	15.6	37.7598	0.000353798	0.0166377	1	Up
Q8R5A6	TBC1 domain family member 22A, org=Mus musculus	Tbc1d22a	1	1.1.1.-.-.-	160.393	48.6389	45.206	2.25853	2.28163	2.23156	79.3232	87.8807	92.8078	77.3	1.11	7.87	37.544	0.0138953	0.0589862	1	Up
Q9D1Q6	Endoplasmic reticulum resident protein 44, org=Mus musculus	Erp44	4	3.4.2.-.-.-	622.969	465.674	510.393	9.25715	18.516	14.8945	393.646	393.95	292.477	15.2	32.8	16.2	37.4765	0.000899126	0.0205929	1	Up
P30561	Aryl hydrocarbon receptor, org=Mus musculus	Ahr	7	3.6.6.-.-.3	2304.43	1524.19	3280.94	22.1548	24.727	143.214	2312.55	1806.54	2058.52	37.1	109	12.3	37.4	0.0139444	0.0589862	1	Up
Q99M96	Suppressor of tumorigenicity 7 protein, org=Mus musculus	St7	8	8.8.6.4.-.-	4232.44	2602.2	2674.27	198.781	28.4632	27.0174	1610.22	1177.06	1419.19	29.1	117	15.5	37.3982	0.0204337	0.0673041	1	Up
Q9D7W5	Mediator of RNA polymerase II transcription subunit 8, org=Mus musculus	Med8	19	19.18.19.9.2.10	28250.5	19803.3	26989.2	1104.77	438.199	471.566	19281.4	18062.4	17413.1	18.2	55.9	5.2	37.2508	0.00277413	0.0308962	1	Up
Q99JP0	Mitogen-activated protein kinase kinase kinase kinase 3, org=Mus musculus	Map4k3	8	7.7.8.3.-.1	2655.66	2959.88	1480.01	86.3673	69.3148	36.1082	1593.13	3063.59	1447.47	33	40	43.9	36.9964	0.00052133	0.0174465	1	Up
Q8CFG0	Extracellular sulfatase Sulf-2, org=Mus musculus	Sulf2	7	5.5.7.-.1.2	2903.69	2608.06	2622.19	52.4811	48.692	119.194	1574.74	1428.29	961.982	6.15	54	24.2	36.9109	0.0054115	0.0406042	1	Up
Q9CZ28	Vacuolar-sorting protein SNF8, org=Mus musculus	Snf8	4	3.3.4.-.-.-	656.352	487.147	373.038	5.82174	10.2147	25.0858	209.886	216.777	160.082	28.2	73.7	15.8	36.8787	0.00639902	0.0440563	1	Up
Q8BW72	Lysine-specific demethylase 4A, org=Mus musculus	Kdm4a	4	2.2.-.2.-.1	677.524	648.616	718.953	17.4709	16.1592	21.8639	436.763	348.174	397.84	5.19	16.2	11.3	36.8525	0.000199269	0.0129432	0.667	Up
Q3UGP9	Leucine-rich repeat-containing protein 58, org=Mus musculus	Lrrc58	1	1.-.1.-.-.-	152.47	74.792	75.661	2.49149	1.33303	4.39949	4.48676	1.8218	1.15397	44.2	56.5	70.9	36.834	0.00160774	0.0256907	0.667	Up
Q3UE37	Ubiquitin-conjugating enzyme E2 Z, org=Mus musculus	Ube2z	1	1.-.1.-.-.-	104.121	38.6136	46.2958	1.15911	1.75802	2.21846	1.96974	2.4594	91.4853	56.8	31	161	36.8079	0.00137535	0.0242088	0.667	Up
Q8BUY8	G-protein coupled receptor-associated sorting protein 2, org=Mus musculus	Gprasp2	4	-.4.4.-.-.-	474.734	430.94	458.717	7.75051	10.6521	18.6693	129.413	195.562	194.464	4.87	45.8	21.9	36.8039	0.00446473	0.0376058	0.667	Up
Q6ZPU9	KIF-binding protein, org=Mus musculus	Kifbp	1	1.1.1.-.-.-	181.094	119.207	96.2458	2.05977	4.71359	4.03715	51.2236	3.6532	2.32977	33.2	38.3	146	36.6816	0.000522392	0.0174465	1	Up
Q62280	Protein SSXT, org=Mus musculus	Ss18	6	4.6.5.2.1.2	6697.07	13082.9	17278.6	590.432	209.524	212.448	7544.09	7542.56	6837.44	43.1	64.9	5.58	36.6045	0.00139148	0.0242848	1	Up
Q99KS2	Neugrin, org=Mus musculus	Ngrn	3	2.3.1.-.-.-	292.073	477.194	297.762	10.5125	10.9816	7.67601	277.311	167.506	119.86	29.6	18.4	42.9	36.5795	0.000113729	0.0119698	1	Up
Q3V3Q7	Phosphofurin acidic cluster sorting protein 2, org=Mus musculus	Pacs2	12	11.11.8.6.-.3	9099.96	2494.32	3387.35	255.62	57.2038	97.1496	3589.38	3081.99	3209.39	71.8	76.8	8.01	36.5429	0.00361777	0.0345361	1	Up
Q8K4Q6	Endonuclease 8-like 1, org=Mus musculus	Neil1	1	-.1.1.-.-.-	298.055	167.623	195.528	7.40927	5.03916	5.68711	175.158	182.888	161.175	31.2	20.3	6.36	36.4591	0.000170361	0.0125636	0.667	Up
Q9EPL0	Xylosyltransferase 2, org=Mus musculus	Xylt2	8	5.7.8.2.-.-	2205.22	2107.68	2375.31	139.348	23.5597	20.8392	1534.41	1187.79	1089.14	6.08	110	18.4	36.399	0.0224934	0.0692479	1	Up
Q8C790	Protein FAM221A, org=Mus musculus	Fam221a	1	1.1.1.-.-.-	241.857	36.0876	260.667	4.51451	2.89336	7.39512	47.3719	4.44839	6.03289	69.4	46.2	126	36.3853	0.0223295	0.0688928	1	Up
P11157	Ribonucleoside-diphosphate reductase subunit M2, org=Mus musculus	Rrm2	1	1.1.-.-.-.-	127.059	44.0374	63.5534	1.11432	2.06519	3.27083	27.7174	49.0611	53.1654	55.5	50.3	31.5	36.3779	0.00123414	0.0229082	0.667	Up
P55264	Adenosine kinase, org=Mus musculus	Adk	2	2.2.-.-.-.-	284.502	229.596	350.053	14.3155	3.76392	5.82715	212.704	178.36	255.148	20.9	70.2	17.9	36.147	0.00671905	0.0449444	0.667	Up
Q8BI66	Zinc finger protein 526, org=Mus musculus	Znf526	2	2.2.2.-.-.1	782.053	480.556	643.714	8.80066	6.45928	37.5218	409.927	435.514	377.659	23.8	98.3	7.11	36.1171	0.0143238	0.0597369	1	Up
Q80TY5	Intermembrane lipid transfer protein VPS13B, org=Mus musculus	Vps13b	2	-.2.2.-.-.-	278.015	134.373	306.898	4.62773	3.72991	11.6023	3.80978	4.20826	7.1264	38.5	64.8	35.9	36.0364	0.00152455	0.0250272	0.667	Up
Q8BIW1	Exopolyphosphatase PRUNE1, org=Mus musculus	Prune1	1	1.-.1.-.-.-	67.5228	72.172	105.925	2.15316	2.11332	2.55591	92.7551	101.585	102.557	25.6	10.8	5.46	36.002	0.000326455	0.0166377	0.667	Up
Q9CX00	IST1 homolog, org=Mus musculus	Ist1	19	13.19.18.8.5.3	14836.5	31879.3	17319.7	998.449	480.59	306.242	27580.6	54282.1	17979.3	43.1	60.5	56.5	35.8686	0.00164481	0.0256907	1	Up
P98063	Bone morphogenetic protein 1, org=Mus musculus	Bmp1	3	2.2.3.-.-.-	507.842	254.139	297.538	10.2033	6.2096	13.1595	363.121	178.52	219.914	38.4	35.4	38.2	35.828	0.00030289	0.0162303	1	Up
Q6NZQ4	PAX-interacting protein 1, org=Mus musculus	Paxip1	57	50.57.56.25.6.19	67832.6	74187.4	69997.2	3596.65	1115.03	1206.43	44940.3	42405.8	42244.5	4.57	71.3	3.5	35.8252	0.00983145	0.0531328	1	Up
Q8BHE0	Proline-rich protein 11, org=Mus musculus	Prr11	8	7.7.7.3.-.-	2733.94	1761.68	1988.62	117.84	30.0573	33.5793	1423.05	1169.92	1205.95	23.5	82.2	10.8	35.7304	0.00869413	0.0500838	1	Up
P97770	tRNA (guanine(6)-N2)-methyltransferase THUMP3, org=Mus musculus	Thumpd3	2	-.2.2.-.-.-	215.223	249.873	253.6	6.74404	7.43957	6.06391	229.797	238.124	202.659	8.83	10.2	8.3	35.4955	1.66382e-06	0.00365311	0.667	Up
Q9QZM2	DNA polymerase subunit gamma-2, mitochondrial, org=Mus musculus	Polg2	2	-.2.2.-.-.-	301.37	177.555	283.596	3.58673	7.46139	10.4725	213.442	245.519	199.78	26.3	48.1	10.7	35.4322	0.00192849	0.0273771	0.667	Up
Q8VEB1	G protein-coupled receptor kinase 5, org=Mus musculus	Grk5	4	3.4.4.-.1.-	954.254	356.971	487.067	15.3132	26.2476	9.32696	222.376	184.708	112.14	52.4	50.6	32.4	35.3384	0.00102574	0.0214696	1	Up
Q5EE38	Adrenocortical dysplasia protein, org=Mus musculus	Acd	5	5.4.5.4.-.-	1750.77	648.786	2078.82	89.5548	19.2642	18.2684	754.52	705.088	616.342	50.2	96.5	10.1	35.2385	0.00589123	0.0422328	1	Up
Q8QZX0	Serine/threonine-protein kinase SBK1, org=Mus musculus	Sbk1	4	2.4.4.-.-.-	421.721	328.841	440.022	14.308	11.186	8.31026	252.025	208.308	156.545	15	26.6	23.2	35.2199	0.000187591	0.0126847	1	Up
A6H5Z3	Exocyst complex component 6B, org=Mus musculus	Exoc6b	1	1.1.1.-.-.-	246.791	98.2915	186.969	5.64291	2.29729	7.1773	68.1841	93.9853	85.624	42.1	49.5	15.9	35.1944	0.00154283	0.0251818	1	Up
Q922W5	Pyrroline-5-carboxylate reductase 1, mitochondrial, org=Mus musculus	Pycr1	37	37.36.32.17.7.10	56543.5	29272.5	30119.5	1431.62	1071	803.158	20136.4	22419.9	22761.6	40.1	28.6	6.56	35.0706	0.000287079	0.0157371	1	Up
Q8VHR0	Protocadherin 18, org=Mus musculus	Pcdh18	2	-.2.2.-.-.-	125.432	148.953	217.049	2.28746	2.93034	8.79649	144.729	175.323	268.815	29	76.8	32.9	35.0666	0.00604009	0.042568	0.667	Up
Q5XG73	Acyl-CoA-binding domain-containing protein 5, org=Mus musculus	Acbd5	13	13.8.8.1.-.-	5714.57	1044.75	1329.81	144.518	44.9798	42.0085	1454.96	1358.81	1116.75	97.1	75.6	13.3	34.9413	0.00818028	0.0486265	1	Up
Q6NZL8;Q9JJS0	Signal peptide, CUB and EGF-like domain-containing protein 1;Signal peptide, CUB and EGF-like domain-containing protein 2, org=Mus musculus	Scube1;Scube2	1	1.1.1.-.-.-	208.785	125.3	193.548	8.03868	1.50758	5.63119	83.3413	94.9787	88.3392	25.3	65.3	6.57	34.7643	0.0120811	0.0561086	1	Up
Q3TWL2	Type 1 phosphatidylinositol 4,5-bisphosphate 4-phosphatase, org=Mus musculus	Pip4p1	2	1.2.1.-.-.-	228.889	206.898	253.288	7.07847	4.62666	8.13859	327.18	306.035	340.65	10.1	27.2	5.38	34.7251	0.000873353	0.0202872	1	Up
A2AAX3	Kelch-like protein 15, org=Mus musculus	Klhl15	3	1.2.3.1.-.1	454.503	250.506	572.567	10.3563	16.8914	9.56757	353.632	380.235	483.555	38.3	32.8	16.9	34.7024	0.000526655	0.0174465	1	Up
Q6P539	Protein FAM222B, org=Mus musculus	Fam222b	5	4.5.4.-.1.2	1786.7	1348	1875.03	24.3971	36.3305	83.9217	748.164	624.263	623.043	16.9	65.3	10.8	34.6336	0.00631067	0.0435536	1	Up
Q06831	Transcription factor SOX-4, org=Mus musculus	Sox4	2	-.2.2.-.-.-	265.544	106.703	452.997	11.0732	8.92888	3.8279	175.699	178.873	222.941	63	46.9	13.7	34.6304	0.00353927	0.0341215	0.667	Up
O54941	SWI/SNF-related matrix-associated actin-dependent regulator of chromatin subfamily E member 1, org=Mus musculus	Smarce1	89	88.89.87.58.27.35	986620	1.03597e+06	1.00303e+06	62975.1	13421.3	10973.3	639069	627590	616830	2.49	101	1.77	34.63	0.0196719	0.0665889	1	Up
P19785	Estrogen receptor, org=Mus musculus	Esr1	2	2.1.2.-.-.1	241.794	288.674	492.033	8.00024	9.12794	12.4209	227.55	299.05	142.044	39	23.3	35.3	34.6035	0.000459731	0.0170243	1	Up
Q8CE46	Pseudouridylate synthase PUS7L, org=Mus musculus	Pus7l	9	4.9.8.2.-.1	1910.28	1459.94	1192.28	56.26	27.8751	47.827	832.088	763.526	752.411	23.9	33.1	5.51	34.5744	0.000378378	0.0166377	1	Up
Q8BH04	Phosphoenolpyruvate carboxykinase [GTP], mitochondrial, org=Mus musculus	Pck2	6	2.6.5.-.-.-	1065.27	659.04	791.913	26.772	19.7334	26.3957	1549.78	937.501	1386.35	24.7	16.3	24.6	34.5155	7.13803e-05	0.0107697	1	Up
Q8C5Q4	G-rich sequence factor 1, org=Mus musculus	Grsf1	15	12.15.14.7.1.4	10622.1	7568.71	7020.93	475.006	141.971	115.553	6156	5771.95	5286.28	23.1	82	7.6	34.4174	0.00925239	0.0514649	1	Up
Q9JJG9	Nitric oxide-associated protein 1, org=Mus musculus	Noa1	5	3.4.5.-.1.-	577.551	537.577	739.355	22.8523	15.1935	15.9588	511.032	488.81	422.814	17.3	23.4	9.68	34.3394	4.53634e-05	0.0104588	1	Up
Q8BL66	Early endosome antigen 1, org=Mus musculus	Eea1	3	3.3.3.1.1.-	474.6	267.525	618.184	10.1035	22.6947	6.96016	293.533	311.257	265.155	38.9	62.8	8.02	34.2144	0.00169805	0.0259971	1	Up
Q9DBS5	Kinesin light chain 4, org=Mus musculus	Klc4	3	3.2.-.-.-.-	527.361	59.0013	178.909	7.13006	9.80317	5.53173	133.49	148.46	91.2261	95.4	28.8	23.9	34.0651	0.0303797	0.0774226	0.667	Up
Q8BKE6	Cytochrome P450 20A1, org=Mus musculus	Cyp20a1	2	1.2.2.-.-.-	254.132	209.13	365.603	8.7286	9.2823	6.32374	245.56	338.689	197.081	29.2	19.4	27.6	34.0611	0.000120978	0.0119698	1	Up
E9Q2M9	WD repeat- and FYVE domain-containing protein 4, org=Mus musculus	Wdfy4	1	1.-.1.-.1.-	246.565	161.584	273.235	2.45503	9.91565	7.66018	4.52992	5.6778	1.99713	25.7	57.3	46.3	34.0167	0.0071875	0.0462284	0.667	Up
Q8BGC4	Prostaglandin reductase-3, org=Mus musculus	Ptgr3	8	5.7.7.-.1.3	3482.8	1706.3	1966.25	37.8712	88.9224	84.3739	2321.11	1858.8	1755.2	40.2	40.1	15.2	33.8847	0.000711347	0.0188319	1	Up
Q7TN31	Angiogenic factor with G patch and FHA domains 1, org=Mus musculus	Aggf1	7	4.7.7.-.-.2	962.856	1005.88	816.76	25.1885	25.1947	31.9164	373.714	319.076	241.61	10.7	14.2	21.3	33.8457	6.28721e-06	0.00446392	1	Up
O88531	Palmitoyl-protein thioesterase 1, org=Mus musculus	Ppt1	2	-.2.1.-.-.-	279.062	198.181	335.047	8.86074	8.60215	6.61683	203.085	237.973	238.778	25.4	15.3	8.99	33.7334	0.00016492	0.0125636	0.667	Up
Q9Z0H3	SWI/SNF-related matrix-associated actin-dependent regulator of chromatin subfamily B member 1, org=Mus musculus	Smarcb1	91	90.91.91.62.34.51	937436	908378	954900	53527.3	15251.4	14755.7	585317	540238	521111	2.52	79.9	6.01	33.5277	0.0127627	0.057482	1	Up
Q9Z2G6	Protein sel-1 homolog 1, org=Mus musculus	Sel1l	1	1.1.1.-.-.-	176.451	96.6921	112.731	2.53015	6.46706	2.54197	93.9319	3.67734	1.05869	32.8	59	161	33.4403	0.00163568	0.0256907	1	Up
O35231	Kinesin-like protein KIFC3, org=Mus musculus	Kifc3	4	3.3.4.-.-.-	865.306	375.099	649.847	28.7828	15.9253	11.8489	332.458	393.689	389.261	39	46.9	9.18	33.422	0.000610469	0.0176728	1	Up
Q60575	Kinesin-like protein KIF1B, org=Mus musculus	Kif1b	27	25.26.22.8.1.4	13501.4	7605.53	7331.08	489.297	219.672	142.033	5038.29	4976.3	4334.69	36.8	64.3	8.14	33.4171	0.0028039	0.0310451	1	Up
Q8K2X2	RNA-binding protein 48, org=Mus musculus	Rbm48	1	-.1.1.-.-.-	87.9246	62.2732	153.067	1.60222	6.14927	1.3293	55.359	27.4409	61.5767	46.3	89.4	37.8	33.3963	0.00615805	0.0429702	0.667	Up
Q8CHP5	Partner of Y14 and mago, org=Mus musculus	Pym1	5	4.5.3.-.1.-	484.46	1714.05	462.853	20.1823	44.5345	14.9743	594.029	648.588	609.262	80.7	59.4	4.56	33.396	0.00398154	0.0359249	1	Up
Q920D3	Mediator of RNA polymerase II transcription subunit 28, org=Mus musculus	Med28	10	10.8.9.3.-.2	5297.47	1789.42	2396.87	178.568	42.1388	65.0017	1480.49	1445.96	1408.23	59.3	76.7	2.5	33.1939	0.00335619	0.032843	1	Up
Q99L00	HAUS augmin-like complex subunit 8, org=Mus musculus	Haus8	3	-.2.3.1.-.-	272.974	295.084	437.777	10.3512	9.69217	10.2714	206.989	92.2741	131.697	26.7	3.56	40.6	33.1797	0.00146824	0.0244828	0.667	Up
Q9CYP7	Sestrin-3, org=Mus musculus	Sesn3	5	3.4.4.-.-.1	544.063	675.835	614.771	15.1066	14.9579	25.3297	342.189	469.062	383.949	10.8	32.2	16.2	33.1202	0.000875665	0.0202872	1	Up
Q69ZA1	Cyclin-dependent kinase 13, org=Mus musculus	Cdk13	49	43.47.49.21.6.11	36456.9	42459.1	44090.2	2321.18	739.782	668.157	29979.1	27554.1	26682.6	9.8	75.2	6.09	32.9853	0.0104304	0.0537997	1	Up
Q9DAR7	m7GpppX diphosphatase, org=Mus musculus	Dcps	4	2.4.4.-.-.-	786.532	327.406	279.355	12.8348	17.2673	12.2026	358.205	254.427	366.125	60.3	19.6	19.1	32.9347	0.00481682	0.0390736	1	Up
Q8C267	Histone-lysine N-methyltransferase SETDB2, org=Mus musculus	Setdb2	2	1.2.2.2.-.-	309.422	220.241	583.524	22.5862	6.12005	5.11729	250.487	264.817	158.131	51	87	25.8	32.9116	0.00507036	0.0394481	1	Up
Q01405	Protein transport protein Sec23A, org=Mus musculus	Sec23a	86	85.79.77.42.32.36	392907	192861	217638	13468.1	7401.74	3552.05	173352	152672	146085	40.7	61.4	9.04	32.8969	0.00320815	0.0324818	1	Up
Q8VBW6	NEDD8-activating enzyme E1 regulatory subunit, org=Mus musculus	Nae1	5	5.4.3.1.-.1	1521.06	484.904	744.35	16.4993	20.9951	46.334	552.392	412.783	343.726	58.8	57.6	24.4	32.8088	0.00161932	0.0256907	1	Up
Q99J72	DNA dC->dU-editing enzyme APOBEC-3, org=Mus musculus	Apobec3	27	24.26.25.14.2.8	38553.8	23918.6	14101.8	1608.71	436.458	289.254	16253.2	14382.5	13318.4	48.2	92.9	10.1	32.8022	0.00726625	0.0463685	1	Up
Q60790	Ras GTPase-activating protein 3, org=Mus musculus	Rasa3	17	12.16.15.9.1.1	13673.8	2176.41	3581.12	409.067	84.9325	98.4137	1536.8	1047.67	2119.81	96.8	92.9	34.2	32.8004	0.0099205	0.0531822	1	Up
Q9WTZ2	Membrane-bound transcription factor site-1 protease, org=Mus musculus	Mbtps1	8	3.8.8.-.-.1	1152.74	908.346	1387.9	29.3542	23.6641	52.3203	926.448	768.893	658.615	20.9	43.2	17.2	32.742	0.000929257	0.0207802	1	Up
Q9D8C6	Mediator of RNA polymerase II transcription subunit 11, org=Mus musculus	Med11	6	6.4.6.2.-.2	6065.15	2725.59	4061.63	210.405	122	60.9157	2428.49	2134.7	2122.62	39.2	57.3	7.77	32.6766	0.00219162	0.02811	1	Up
Q3V1L4	Cytosolic purine 5'-nucleotidase, org=Mus musculus	Nt5c2	5	4.3.4.-.1.-	751.728	441.29	456.521	19.4159	20.8971	10.1793	697.345	552.943	494.806	31.8	34.5	17.9	32.6691	0.000386407	0.0166377	1	Up
E9QAM5	Helicase with zinc finger domain 2, org=Mus musculus	Helz2	65	56.56.48.26.-.10	35650	17164.3	17457.3	1323.1	429.302	400.812	11714.9	10410.3	10027.5	45.2	73.1	8.25	32.6357	0.00286427	0.0311919	1	Up
Q62511	E3 ubiquitin-protein ligase ZFP91, org=Mus musculus	Zfp91	5	4.5.5.-.-.1	824.441	809.849	686.687	14.5525	26.7192	29.898	331.343	440.089	458.254	9.78	34.1	16.7	32.6119	0.00246147	0.029684	1	Up
Q8K007	Extracellular sulfatase Sulf-1, org=Mus musculus	Sulf1	15	11.15.11.3.-.2	3489.3	2838.02	2106.13	119.66	75.8994	63.8688	2723.22	3063.56	2595.54	24.6	34	8.66	32.5079	0.000177979	0.0125636	1	Up
Q6PD29	Zinc finger protein 513, org=Mus musculus	Znf513	2	2.2.2.-.-.-	184.087	133.743	266.246	3.51906	10.5751	3.92118	127.991	109.223	110.739	34.4	66	8.99	32.4211	0.00243075	0.0294385	1	Up
Q9D0T2	Dual specificity protein phosphatase 12, org=Mus musculus	Dusp12	1	1.1.1.-.-.-	170.827	95.8869	77.6603	2.20755	3.23265	5.20835	140.157	138.52	147.143	43	43	3.23	32.34	0.000534452	0.0174465	1	Up
Q91XL3	UDP-glucuronic acid decarboxylase 1, org=Mus musculus	Uxs1	5	3.5.4.-.-.1	3231.68	456.332	1886.1	18.0938	21.1531	133.527	1720.47	1448.77	1712.14	74.7	114	9.5	32.2624	0.0140716	0.0590808	1	Up
Q8VHK1	Caskin-2, org=Mus musculus	Caskin2	3	2.1.2.2.-.-	1245.07	674.075	573.401	57.8563	8.28882	11.3403	488.56	420.985	402.267	43.6	108	10.4	32.1679	0.0145274	0.0599948	1	Up
Q6PDG5	SWI/SNF complex subunit SMARCC2, org=Mus musculus	Smarcc2	124	115.123.122.78.25.51	609485	596780	560147	37659.4	10534.9	6728.88	390241	383119	366107	4.35	92.1	3.26	32.1615	0.0182272	0.0646599	1	Up
Q69ZB0	Leucine-rich repeat and coiled-coil domain-containing protein 1, org=Mus musculus	Lrrcc1	7	5.7.7.-.1.1	3420.11	1550.49	3406.94	90.8628	88.1649	81.7591	2492.45	2214.77	2426.74	38.5	5.38	6.1	32.124	0.00537277	0.0404739	1	Up
Q91YS8	Calcium/calmodulin-dependent protein kinase type 1, org=Mus musculus	Camk1	1	1.-.1.-.-.-	172.097	156.385	100.311	2.38437	4.45648	6.51029	3.76859	70.3626	3.53273	26.4	46.4	149	32.1166	0.00146104	0.0244828	0.667	Up
Q6NZC7	SEC23-interacting protein, org=Mus musculus	Sec23ip	29	28.27.27.9.4.8	32737.7	15629.7	17825.9	1375.89	407.423	281.35	13004.8	11800.7	10917.2	42.2	87	8.8	32.0601	0.0073134	0.0465175	1	Up
Q6YND2	Zinc finger protein 653, org=Mus musculus	Znf653	2	2.2.2.1.-.-	309.37	207.147	240.394	9.59246	10.9971	3.21062	113.978	36.4728	49.681	20.7	52.3	62.2	31.8027	0.00745354	0.0469358	1	Up
P70210	Transcriptional enhancer factor TEF-5, org=Mus musculus	Tead3	5	3.2.4.2.-.-	1740.48	601.829	1467.55	85.9483	13.0496	20.8515	1492.56	1555.79	1483.97	46.8	100	2.6	31.7887	0.00913869	0.051054	1	Up
P97440	Histone RNA hairpin-binding protein, org=Mus musculus	Slbp	6	5.5.6.2.1.-	2040.3	1861.01	1765.2	55.3229	102.519	20.9374	1390.42	1230.24	1117.15	7.39	68.7	11	31.6956	0.0150843	0.0606458	1	Up
Q9CXL3	Uncharacterized protein C7orf50 homolog, org=Mus musculus		8	8.8.8.6.-.-	3716.49	3146.35	2578.26	243.079	21.7563	34.4302	2621.43	2484.77	1968.52	18.1	125	14.6	31.5476	0.0303387	0.0774226	1	Up
O70445	BRCA1-associated RING domain protein 1, org=Mus musculus	Bard1	3	1.2.3.-.-.1	644.569	483.854	408.255	5.91754	11.4474	31.3934	366.526	445.116	357.352	23.6	82.5	12.4	31.5162	0.0123293	0.056476	1	Up
Q62176	RNA-binding protein 38, org=Mus musculus	Rbm38	2	2.2.1.1.-.-	843.054	310.004	523.217	42.4067	5.03052	5.99588	256.394	376.818	426.814	48	120	24.8	31.3715	0.0179411	0.064375	1	Up
P58158	Galactosylgalactosylxylosylprotein 3-beta-glucuronosyltransferase 3, org=Mus musculus	B3gat3	2	2.2.2.-.-.-	349.741	178.834	339.591	9.81685	7.93156	9.94318	212.152	173.557	194.806	33.1	12.2	9.99	31.3512	0.00189458	0.0273771	1	Up
Q7TPM9	Myotubularin-related protein 10, org=Mus musculus	Mtmr10	5	5.5.5.-.-.-	746.59	434.716	662.42	18.5186	27.5731	13.1496	791.235	544.267	296.012	26.3	36.9	45.5	31.1223	0.000311705	0.0163707	1	Up
Q9D0A0	DET1 homolog, org=Mus musculus	Det1	5	3.3.4.2.-.-	1071.37	294.577	454.227	26.383	14.259	18.2684	395.091	271.289	264.064	67.6	31.5	23.7	30.8972	0.0050861	0.0394481	1	Up
O88974	Histone-lysine N-methyltransferase SETDB1, org=Mus musculus	Setdb1	52	42.49.50.18.1.10	31398.2	27062.3	36198.9	1674.65	954.374	436.181	22610.2	21041.2	18717.9	14.5	60.9	9.42	30.882	0.00926911	0.0514649	1	Up
Q9CY94	DNA replication complex GINS protein PSF3, org=Mus musculus	Gins3	5	5.2.4.5.-.-	797.624	414.882	1135.14	37.0183	22.3193	16.9022	570.731	406.594	408.747	46.1	41	20.4	30.7929	0.00105836	0.0214696	1	Up
Q8BYK8	Zinc finger CCCH domain-containing protein 6, org=Mus musculus	Zc3h6	2	-.2.2.-.-.-	260.461	156.566	225.267	5.39488	6.7064	8.76132	88.2821	245.763	79.2917	24.7	24.4	68	30.7869	8.03711e-05	0.0107697	0.667	Up
P51655	Glypican-4, org=Mus musculus	Gpc4	2	2.2.1.1.-.-	407.328	137.002	377.385	8.28471	6.61846	15.197	164.293	139.915	131.608	48.2	45.3	11.7	30.6215	0.00216822	0.02811	1	Up
Q6GQV7	Erythroid differentiation-related factor 1, org=Mus musculus	Edrf1	8	8.7.6.-.1.-	1686.72	489.23	838.366	27.1751	43.7987	27.4811	827.579	595.916	694.763	61.3	29	16.5	30.6162	0.00478864	0.0390736	1	Up
Q9D842	Aprataxin and PNK-like factor, org=Mus musculus	Aplf	2	1.2.2.-.-.-	165.582	95.4154	237.404	3.18042	6.05648	7.15681	150.617	216.495	211.147	42.7	37.6	19	30.402	0.000733287	0.0191058	1	Up
Q8K2Y7	Large ribosomal subunit protein uL29m, org=Mus musculus	Mrpl47	15	15.13.12.2.-.4	7193.3	4430.27	6008.77	256.296	112.476	213.349	4058.21	3582.24	3232.41	23.6	38	11.4	30.2898	0.000956041	0.0210225	1	Up
Q8R3F5	Malonyl-CoA-acyl carrier protein transacylase, mitochondrial, org=Mus musculus	Mcat	11	9.10.10.3.1.3	5097.88	4677.63	3783.33	203.782	135.928	108.108	3975.71	3517.98	2255.29	14.9	33	27.4	30.2776	0.000598201	0.0176728	1	Up
Q9D0E5	EF-hand calcium-binding domain-containing protein 11, org=Mus musculus	Efcab11	1	1.1.1.-.-.-	194.272	63.2047	60.5687	3.1367	2.62829	4.82266	114.497	33.8034	80.7161	72.1	32.5	53.1	30.0393	0.00530778	0.040142	1	Up
Q99MU3	Double-stranded RNA-specific adenosine deaminase, org=Mus musculus	Adar	24	21.23.22.10.1.1	7331.78	5131.57	6501.88	455.082	102.235	76.5826	4148.14	3925.76	4148.16	17.6	100	3.15	29.9184	0.018518	0.0649673	1	Up
Q923D4	Splicing factor 3B subunit 5, org=Mus musculus	Sf3b5	13	11.9.13.6.3.4	15294.2	3888.07	14394.2	845.058	190.61	93.0059	5524.14	5315.01	4952.55	56.7	109	5.49	29.7487	0.0130234	0.0578682	1	Up
Q9D773	Large ribosomal subunit protein uL2m, org=Mus musculus	Mrpl2	4	1.4.3.-.-.4	2039.54	1898.94	1318.14	14.8824	7.61444	154.915	1956.59	1961.42	2028.58	21.8	140	2.03	29.6295	0.0417047	0.0868737	1	Up
Q8CFI5	Probable proline--tRNA ligase, mitochondrial, org=Mus musculus	Pars2	6	6.5.6.1.-.-	1197.05	720.624	804.008	52.0695	23.906	16.0396	557.551	629.01	480.879	28	61.8	13.3	29.5786	0.00373388	0.0351715	1	Up
P70295	Lipid droplet-regulating VLDL assembly factor AUP1, org=Mus musculus	Aup1	3	3.3.3.-.-.-	479.023	162.929	204.136	8.44125	10.2281	9.97419	346.367	220.008	209.494	60.9	10.1	29.5	29.5385	0.0082238	0.0486406	1	Up
Q149F3	Eukaryotic peptide chain release factor GTP-binding subunit ERF3B, org=Mus musculus	Gspt2	6	5.4.5.2.1.-	1997.12	1260.91	958.428	47.8926	36.4298	59.0979	1163.06	1185.01	1204.62	38	23.7	1.76	29.3993	0.000462505	0.0170243	1	Up
Q9DBB4	N-alpha-acetyltransferase 16, NatA auxiliary subunit, org=Mus musculus	Naa16	2	1.1.2.-.-.-	188.709	247.705	263.067	10.4132	9.30226	4.14964	96.4923	143.936	175.68	16.8	42	28.7	29.3098	0.00341186	0.0330706	1	Up
Q9DC04	Regulator of G-protein signaling 3, org=Mus musculus	Rgs3	1	1.1.1.-.-.-	97.1334	106.271	173.282	1.85665	4.27449	6.72646	74.7664	51.0832	98.4202	33.1	56.8	31.7	29.2967	0.00431663	0.0371089	1	Up
Q80ZV0	Ribonuclease H2 subunit B, org=Mus musculus	Rnaseh2b	2	1.2.2.2.-.-	610.416	144.605	251.56	17.2414	8.98033	8.31815	202.601	170.28	155.139	72.7	43.2	13.8	29.1425	0.00580109	0.0420705	1	Up
P15620	Zinc finger protein 271, org=Mus musculus	Znf271	2	1.2.2.1.-.-	164.533	297.014	341.686	9.27909	11.4022	6.99851	101.868	6.06165	4.46132	34.4	23.9	149	29.0188	0.00058624	0.0176728	1	Up
Q9D7V9	N-acylethanolamine-hydrolyzing acid amidase, org=Mus musculus	Naaa	1	-.1.1.-.-.-	62.5	40.8914	36.1596	1.11145	1.69012	2.02278	41.4644	6.22161	3.37006	30.2	28.7	125	28.9264	0.000161437	0.0125636	0.667	Up
Q04891	Transcription factor SOX-13, org=Mus musculus	Sox13	2	1.2.2.-.-.-	164.612	129.993	369.288	7.49581	8.74335	6.74573	40.5319	52.1489	49.9097	58.4	13.2	13	28.8839	0.0067471	0.0449444	1	Up
P35761	Dual specificity protein kinase TTK, org=Mus musculus	Ttk	2	2.-.1.-.-.-	112.453	123.831	270.872	9.4875	4.50772	3.59363	100.727	69.0652	61.8417	52.3	54.1	26.8	28.834	0.00114635	0.0224758	0.667	Up
Q7TPS5	C2 domain-containing protein 5, org=Mus musculus	C2cd5	1	-.1.1.-.-.-	77.0179	23.1471	43.5369	1.97904	1.09021	1.9341	32.6864	2.72882	2.01067	56.8	30	140	28.7212	0.00313547	0.0322052	0.667	Up
P63002	TLE family member 5, org=Mus musculus	Tle5	3	3.3.3.2.-.1	1713.57	496.776	1024.33	56.0684	26.9186	29.7081	542.784	601.293	416.574	56.6	42.8	18.1	28.7029	0.00285231	0.0311919	1	Up
Q8BMK0	Centrosomal protein of 85 kDa, org=Mus musculus	Cep85	3	3.3.3.-.-.2	554.508	377.454	401.018	10.1955	6.64551	29.7027	365.922	228.171	355.127	21.6	80	24.2	28.6394	0.01113	0.0547787	1	Up
E9Q6B2	Coiled-coil domain-containing protein 85C, org=Mus musculus	Ccdc85c	23	18.23.23.12.-.3	12511.2	13825.5	12125.8	909.789	284.634	151.495	10349.5	9726.74	8998.95	6.95	90.2	6.97	28.5772	0.0198112	0.0667758	1	Up
P59048	p53 and DNA damage-regulated protein 1, org=Mus musculus	Pdrg1	1	1.1.1.-.-.-	248.567	34.3663	82.1573	7.45511	2.83199	2.53895	99.7587	49.7143	50.0554	92.4	64.5	43.3	28.4648	0.0146693	0.0601581	1	Up
P36916	Guanine nucleotide-binding protein-like 1, org=Mus musculus	Gnl1	7	2.7.5.-.-.2	1541.91	990.176	1087.31	25.2884	28.6631	74.3062	1160.04	1014.29	883.564	24.4	64	13.6	28.2197	0.0043752	0.0373166	1	Up
Q9DA69	Intraflagellar transport protein 43 homolog, org=Mus musculus	Ift43	1	1.-.1.-.-.-	91.6965	143.11	232.181	4.66767	5.1373	6.75485	111.505	7.9347	1.07697	45.7	19.8	154	28.2001	0.0025236	0.0298693	0.667	Up
Q9D662	Protein transport protein Sec23B, org=Mus musculus	Sec23b	62	61.59.58.31.15.23	122281	64893.8	70667.2	4767.36	2527.46	1849.57	52829	49675.3	47791.7	36.8	50.1	5.08	28.1968	0.000962296	0.0210225	1	Up
P53762	Aryl hydrocarbon receptor nuclear translocator, org=Mus musculus	Arnt	3	3.3.2.-.-.-	486.769	140.69	294.229	13.3429	11.3393	8.21594	326.168	263.602	138.094	56.4	23.6	39.5	28.0165	0.00597514	0.0423385	1	Up
Q9CXE2	B-cell CLL/lymphoma 7 protein family member A, org=Mus musculus	Bcl7a	30	29.30.30.16.9.12	184687	245957	229211	14945.8	4630.95	4000.3	145134	145616	141556	14.4	78.2	1.54	27.9871	0.0112336	0.0548502	1	Up
Q8BG87	Methylcytosine dioxygenase TET3, org=Mus musculus	Tet3	24	17.21.20.4.-.5	4131.5	3828.12	4776.53	180.575	95.1539	180.781	2038.23	2370.15	2076.28	11.4	32.4	8.4	27.8989	0.00209536	0.0280699	1	Up
Q8BPM2	Mitogen-activated protein kinase kinase kinase kinase 5, org=Mus musculus	Map4k5	11	8.9.9.5.3.2	5489.04	1455.84	1118.74	176.311	61.3831	51.3592	817.548	3901.71	1084.65	90.5	72.1	88.3	27.8967	0.00776084	0.0475657	1	Up
Q9D9K3	Cell death regulator Aven, org=Mus musculus	Aven	3	2.3.3.-.-.-	442.636	222.793	212.59	14.698	4.33707	12.6404	153.584	248.082	128.991	44.4	52	35.5	27.7192	0.00338327	0.0329057	1	Up
O08664	B-cell CLL/lymphoma 7 protein family member C, org=Mus musculus	Bcl7c	16	14.16.15.10.4.7	95018.4	107016	125716	6811.17	2528.64	2492.13	65557.9	65354	59900.7	14.2	63	5.05	27.7005	0.00665838	0.0449444	1	Up
Q9CZ82	Mediator of RNA polymerase II transcription subunit 18, org=Mus musculus	Med18	13	13.13.11.6.4.5	34942.6	21432.7	34039.8	1860.43	807.85	609.223	20135.5	18814.9	18238.4	25.1	61.5	5.1	27.5866	0.00330873	0.032843	1	Up
Q99K74	Mediator of RNA polymerase II transcription subunit 24, org=Mus musculus	Med24	120	117.117.109.60.38.52	497015	413463	330674	20442.6	14206.2	10380.6	268372	243057	237808	20.1	33.8	6.54	27.5631	0.000423967	0.0170243	1	Up
Q80YR9	RNA-binding protein 12B-A, org=Mus musculus	Rbm12b1	6	4.5.6.4.-.-	2310.59	1491.39	1645.81	153.72	19.9316	24.1318	1630.36	1494.28	1290.75	24	115	11.6	27.5442	0.0250252	0.0725222	1	Up
Q9CQA5	Mediator of RNA polymerase II transcription subunit 4, org=Mus musculus	Med4	36	34.33.32.27.22.26	145312	116043	112337	6815.08	3696.05	3071.84	81890.3	72247	70761.4	14.5	44.3	8.06	27.5118	0.00244244	0.0295172	1	Up
Q8K3W3	Protein CASC3, org=Mus musculus	Casc3	36	36.35.33.22.12.13	139356	78970.5	62404.7	6515	1970.62	1749.1	61431.7	63000.2	60252.9	43.3	78.8	2.24	27.4293	0.00472744	0.0388242	1	Up
Q80YQ8	E3 ubiquitin-protein ligase RMND5A, org=Mus musculus	Rmnd5a	10	8.10.10.4.-.2	5158.26	1469.23	2135.79	243.706	45.6369	30.4613	1777.69	1383.34	1631	67.3	112	12.5	27.402	0.0139583	0.0589862	1	Up
Q9DB40	Mediator of RNA polymerase II transcription subunit 27, org=Mus musculus	Med27	45	45.45.43.24.17.20	249856	193520	158902	11622.7	5800.2	4568.16	136676	127765	118904	22.9	51.4	6.95	27.3875	0.00211488	0.02811	1	Up
O35071	Kinesin-like protein KIF1C, org=Mus musculus	Kif1c	44	40.43.42.15.3.14	29107.9	18103.6	17222.7	1495.9	368.948	493.47	11928.7	11365.3	11277	30.8	78.6	3.07	27.3222	0.00769512	0.0475607	1	Up
Q8CHP8	Glycerol-3-phosphate phosphatase, org=Mus musculus	Pgp	2	1.2.2.-.-.-	347.42	102.895	173.16	4.28941	11.0719	7.49132	46.7656	91.0213	68.2665	60.6	44.5	32.2	27.2824	0.00235492	0.0289055	1	Up
Q9CQL4	Large ribosomal subunit protein bL20m, org=Mus musculus	Mrpl20	4	2.4.4.2.-.2	929.879	753.352	794.138	42.6885	12.1642	36.0133	639.014	459.486	525.728	11.2	53	16.8	27.264	0.0112864	0.0548773	1	Up
Q80U87	Ubiquitin carboxyl-terminal hydrolase 8, org=Mus musculus	Usp8	9	8.9.8.6.1.2	7616.46	2484.52	3823.97	301.289	88.6917	121.705	1729.72	2092.41	1467.86	57.3	67.1	17.8	27.2139	0.00256247	0.0299483	1	Up
Q9Z1L3	Death effector domain-containing protein, org=Mus musculus	Dedd	1	1.-.1.-.-.-	190.627	95.3306	46.7629	2.9685	6.48923	2.77997	117.402	22.5581	23.3884	66	51.2	100	27.1882	0.00432409	0.0371089	0.667	Up
O70405	Serine/threonine-protein kinase ULK1, org=Mus musculus	Ulk1	6	2.5.4.1.-.-	1220.87	656.643	705.477	62.577	16.8817	15.739	455.384	477.146	415.178	36.3	84.2	7	27.1329	0.00773987	0.0475657	1	Up
Q9Z2B2	Brain mitochondrial carrier protein 1, org=Mus musculus	Slc25a14	1	-.1.1.-.-.-	58.1462	27.2776	17.7245	1.04339	1.45039	1.31753	111.331	68.3287	20.6435	61.4	16.3	67.9	27.0637	0.00784814	0.0475657	0.667	Up
Q9JLV6	Bifunctional polynucleotide phosphatase/kinase, org=Mus musculus	Pnkp	7	3.7.6.3.-.-	1437.92	1314.84	1383.14	113.372	26.3362	13.2834	1147.92	933.916	996.473	4.47	107	10.7	27.0335	0.0278302	0.075184	1	Up
Q7TQF2	F-box only protein 10, org=Mus musculus	Fbxo10	14	9.14.11.6.1.2	3573.65	2375.74	2495.81	108.064	70.5409	133.926	3209.69	4318.01	3209.15	23.4	30.6	17.9	27.022	0.000282081	0.0157371	1	Up
Q75NR7	ATP-dependent DNA helicase Q4, org=Mus musculus	Recql4	3	2.2.3.-.-.-	266.645	126.83	310.545	5.85304	12.4261	7.92248	107.372	131.731	72.1193	40.9	38.5	28.9	26.8693	0.000957934	0.0210225	1	Up
P42567	Epidermal growth factor receptor substrate 15, org=Mus musculus	Eps15	7	6.6.7.6.-.-	3056.39	788.026	1588.88	158.075	24.7059	20.2461	1259.79	1054.03	962.945	63.5	116	13.9	26.7615	0.0148577	0.0604103	1	Up
Q9R1C0	Transcription initiation factor TFIID subunit 7, org=Mus musculus	Taf7	19	15.18.18.9.1.4	12510	10985.3	10189	918.835	165.181	174.765	8647.73	7706.18	7110.17	10.5	103	9.91	26.7594	0.0222476	0.0688271	1	Up
Q6PAV2	Probable E3 ubiquitin-protein ligase HERC4, org=Mus musculus	Herc4	6	5.4.3.-.-.-	938.603	366.417	334.836	17.3066	22.7976	21.2965	339.052	412.788	317.934	62.2	13.9	14	26.7075	0.00759964	0.0473311	1	Up
Q8C3F2	Constitutive coactivator of PPAR-gamma-like protein 2, org=Mus musculus	Fam120c	53	49.52.50.25.7.12	59940.7	35296.1	30910.7	2889.69	1331.94	531.866	24111.2	21290.1	21436.5	37.2	75.7	7.13	26.5378	0.0104001	0.0537997	1	Up
Q9CQI9	Mediator of RNA polymerase II transcription subunit 30, org=Mus musculus	Med30	9	9.9.9.5.2.7	13627.7	8761.78	11213.4	483.634	444.965	340.56	6775.68	5829.08	5566.51	21.7	17.5	10.5	26.4765	5.05497e-05	0.0104588	1	Up
Q8BYL4	Tyrosine--tRNA ligase, mitochondrial, org=Mus musculus	Yars2	11	7.10.10.5.3.5	13783.7	9107.27	11036.8	802.614	144.49	335.619	7624.18	7510.06	7689.2	20.8	79.2	1.19	26.4498	0.0153115	0.061203	1	Up
Q6ZPQ6	Membrane-associated phosphatidylinositol transfer protein 2, org=Mus musculus	Pitpnm2	9	5.7.9.-.-.2	1560.65	1057.74	1275.78	27.2514	28.165	92.1057	538.757	542.906	292.43	19.4	75.6	31.3	26.3972	0.00917043	0.051167	1	Up
Q9CYI0	Protein Njmu-R1, org=Mus musculus		1	1.1.1.-.-.-	175.613	92.447	43.4062	6.5982	2.60652	2.6771	48.1406	68.1275	50.8137	64.4	57.7	19.5	26.2137	0.00401949	0.0360394	1	Up
Q7TN98	Cytoplasmic polyadenylation element-binding protein 4, org=Mus musculus	Cpeb4	8	7.7.5.4.-.-	2581.45	1300.26	1040.95	146.93	23.1028	18.9426	1047.72	725.8	815.66	50.3	115	19.2	26.0492	0.0187027	0.0651076	1	Up
O70546	Lysine-specific demethylase 6A, org=Mus musculus	Kdm6a	61	51.52.57.19.6.15	25029.1	26710.2	27594	1409.88	846.842	793.545	20478.1	20963.7	20070.4	4.93	33.6	2.18	26.0086	0.00249164	0.0298577	1	Up
Q3UHR0	BAH and coiled-coil domain-containing protein 1, org=Mus musculus	Bahcc1	4	3.2.3.-.-.-	214.871	298.849	214.071	11.6052	7.67202	8.99706	368.317	331.981	304.509	20.1	21.2	9.56	25.7404	4.00379e-05	0.0104588	1	Up
Q922B6	E3 ubiquitin-protein ligase TRAF7, org=Mus musculus	Traf7	7	5.7.6.2.-.1	1906.99	969.748	1113.5	86.1516	26.6937	42.6021	1072.15	775.122	931.243	37.9	59.4	16	25.6694	0.00253178	0.0298693	1	Up
Q9ERI5	Bifunctional arginine demethylase and lysyl-hydroxylase JMJD6, org=Mus musculus	Jmjd6	12	12.12.8.5.1.3	8181.97	4713.74	4465.38	441.385	121.834	114.326	2962.14	2551.23	2585.79	35.9	82.7	8.44	25.6235	0.00765318	0.0474564	1	Up
P97496	SWI/SNF complex subunit SMARCC1, org=Mus musculus	Smarcc1	202	193.200.196.144.74.96	2.09605e+06	2.15953e+06	2.08579e+06	169352	39796.7	38494.9	1.43374e+06	1.33883e+06	1.29077e+06	1.89	91.1	5.37	25.6069	0.0188705	0.0653565	1	Up
Q3UGS4	Mapk-regulated corepressor-interacting protein 1, org=Mus musculus	Mcrip1	17	17.15.16.10.10.12	144474	116654	80811.1	3838.02	4740.43	4781.06	74757.1	71478.9	66913.3	28	12	5.54	25.5952	0.000749606	0.0191791	1	Up
Q8C4P0	Uncharacterized protein KIAA1958 homolog, org=Mus musculus		5	2.3.4.-.-.1	780.019	334.171	428.499	18.2047	15.0501	27.2526	949.498	1158.98	1103.89	45.7	31.4	10.1	25.4959	0.000838002	0.0198327	1	Up
Q8BKX6	Serine/threonine-protein kinase SMG1, org=Mus musculus	Smg1	24	16.17.22.7.1.4	6022.19	3216.97	3874.77	221.976	94.6762	200.839	2936.64	2001.99	2399.59	33.6	39.5	19.2	25.3413	0.00100198	0.0213957	1	Up
O08908	Phosphatidylinositol 3-kinase regulatory subunit beta, org=Mus musculus	Pik3r2	3	3.2.3.-.-.-	365.511	150.027	306.008	12.3495	11.6514	8.43912	177.048	118.039	108.756	40.6	19.3	27.5	25.3251	0.00261255	0.0302226	1	Up
Q8C1E7	Ion channel TACAN, org=Mus musculus	Tmem120a	2	-.2.1.-.-.-	197.198	258.109	211.198	13.0431	7.42291	6.01424	3.0301	34.5841	3.02351	14.4	42.1	135	25.1699	0.00224389	0.02811	0.667	Up
Q8C180	Fibroblast growth factor receptor substrate 2, org=Mus musculus	Frs2	1	1.-.1.1.-.-	174.252	146.113	121.752	6.98704	2.8873	7.70973	7.01537	133.729	2.95696	17.8	44.4	155	25.143	0.00487796	0.0390736	0.667	Up
Q920Q6	RNA-binding protein Musashi homolog 2, org=Mus musculus	Msi2	24	23.24.24.17.3.4	24298.6	14170.6	17075.6	1670.59	349.014	192.018	10315.7	8896.29	9859.23	28.2	110	7.48	25.115	0.0248128	0.0723122	1	Up
O54918	Bcl-2-like protein 11, org=Mus musculus	Bcl2l11	1	1.1.1.-.-.-	173.005	21.6501	30.9483	1.45901	1.43902	6.10649	58.7132	81.1173	5.09732	113	89.6	80.9	25.0545	0.0221494	0.068823	1	Up
Q80YQ2	Mediator of RNA polymerase II transcription subunit 23, org=Mus musculus	Med23	116	114.109.111.62.38.57	465138	400260	307131	25156.8	12855.7	8915.73	243652	223891	223718	20.3	54.2	4.97	24.9856	0.00361182	0.0345361	1	Up
Q9WVA4	Transgelin-2, org=Mus musculus	Tagln2	8	7.6.7.3.3.-	2384.44	975.273	1634.4	40.7757	135.459	23.6885	808.264	826.478	963.462	42.4	90.3	9.8	24.9802	0.00998763	0.0532217	1	Up
Q8K370	Acyl-CoA dehydrogenase family member 10, org=Mus musculus	Acad10	4	3.2.2.1.-.-	848.944	340.497	479.122	41.6917	15.5258	9.79871	404.016	459.864	362.881	47.3	76.1	11.9	24.8979	0.00493784	0.0391717	1	Up
Q8BVG4	Dipeptidyl peptidase 9, org=Mus musculus	Dpp9	2	1.-.2.1.1.-	195.929	105.213	111.438	4.78236	5.2731	6.5404	165.148	168.747	223.873	36.8	16.4	17.7	24.8604	0.000958792	0.0210225	0.667	Up
Q8BMI0	F-box only protein 38, org=Mus musculus	Fbxo38	8	6.5.4.6.-.-	2251.71	1105.29	1686.4	151.073	27.2096	25.7383	1242.15	1294.94	965.983	34.1	106	15.1	24.72	0.0171124	0.0634455	1	Up
Q62440	Transducin-like enhancer protein 1, org=Mus musculus	Tle1	16	16.15.15.9.2.4	31095.1	22592	21934.4	1858.16	569.576	635.104	14387.9	12381.6	13475.7	20.3	71.1	7.49	24.69	0.00815243	0.0486265	1	Up
Q8R3J4	Transcription termination factor 3, mitochondrial, org=Mus musculus	Mterf3	4	4.4.4.-.-.-	294.532	394.8	416.689	16.4462	20.525	8.00679	155.756	94.9487	173.41	17.7	42.6	29.1	24.5903	0.00336559	0.032843	1	Up
Q8BU33	2-hydroxyacyl-CoA lyase 2, org=Mus musculus	Ilvbl	3	3.1.1.-.-.1	581.223	483.967	632.413	10.9211	17.2128	41.0537	115.355	100.978	104.404	13.3	68.9	7.02	24.5362	0.0107553	0.054254	1	Up
Q80XS6	Protein Smaug homolog 2, org=Mus musculus	Samd4b	22	17.21.19.8.-.5	12451.4	8658.67	10175.6	806.162	304.524	164.917	6648.31	5804.17	5688.55	18.3	79.3	8.66	24.5262	0.0143559	0.0597925	1	Up
Q9Z321	DNA topoisomerase 3-beta-1, org=Mus musculus	Top3b	124	122.121.119.81.33.52	511074	345476	281340	32032.8	8586.84	5859.01	233946	225835	217056	31.3	92.9	3.74	24.482	0.0140589	0.0590808	1	Up
Q99MW1	Serine/threonine-protein kinase 31, org=Mus musculus	Stk31	2	-.2.2.-.-.-	189.815	126.223	208.536	6.03686	5.61825	9.79863	191.803	6.03501	9.03439	24.7	32.2	154	24.4514	0.000177631	0.0125636	0.667	Up
Q8R4Z4	ETS translocation variant 3, org=Mus musculus	Etv3	3	3.3.3.1.-.-	886.149	241.914	342.606	41.8781	7.6847	10.6287	357.539	385.639	206.917	70.7	94.4	30.3	24.4332	0.00842574	0.0494029	1	Up
E9PVB5	Tetratricopeptide repeat protein 17, org=Mus musculus	Ttc17	16	12.16.15.7.1.-	6236.21	3160.74	3501.14	404.639	72.0874	52.9759	2521.06	2029.5	2222.12	39.2	112	11	24.3497	0.0211764	0.0677265	1	Up
P62627	Dynein light chain roadblock-type 1, org=Mus musculus	Dynlrb1	2	1.1.1.1.-.1	122.827	167.236	405.712	6.3444	2.62091	19.6325	6.85944	70.029	3.38997	65.6	93.8	140	24.3296	0.0124179	0.0566079	1	Up
P86049	Probable RNA-binding protein 46, org=Mus musculus	Rbm46	25	19.21.19.6.1.3	7595.48	4738.64	6248.69	466.932	68.0691	230.407	4271.19	4041.33	3756.15	23.1	78.6	6.41	24.2783	0.0207054	0.0673226	1	Up
Q9WU66	Secreted frizzled-related protein 5, org=Mus musculus	Sfrp5	1	-.1.1.-.-.-	103.644	115.342	88.3613	4.85485	6.13186	1.70325	140.108	113.494	129.87	13.2	53.9	10.5	24.2197	0.0114592	0.0552533	0.667	Up
Q9CR13	Protein FMC1 homolog, org=Mus musculus	Fmc1	1	1.1.1.-.-.-	71.8336	29.5418	81.8415	1.41075	5.00383	1.15651	42.3909	38.0696	27.1235	45.5	85.3	21.9	24.1995	0.00571509	0.0418861	1	Up
Q921D4	Mediator of RNA polymerase II transcription subunit 6, org=Mus musculus	Med6	28	28.28.28.15.10.17	133864	102978	90696.8	6556.85	3867.66	3120.45	70796.8	68625.1	64109.2	20.4	40	5.03	24.1816	0.000980747	0.0211009	1	Up
P17563;Q63836	Methanethiol oxidase;Selenium-binding protein 2, org=Mus musculus	Selenbp1;Selenbp2	3	3.2.2.2.-.-	1942.68	536.352	787.586	110.945	13.3268	11.005	544.684	363.719	470.885	68.9	127	19.8	24.1477	0.022789	0.0697985	1	Up
Q8BWZ3	N-alpha-acetyltransferase 25, NatB auxiliary subunit, org=Mus musculus	Naa25	11	8.10.8.-.1.3	2905.04	1418.37	1695.51	35.7343	129.485	84.2858	1595.66	1606.66	1510.03	39.4	56.4	3.37	24.1235	0.00404137	0.0360927	1	Up
Q9CWV1	DNA helicase MCM8, org=Mus musculus	Mcm8	17	12.15.17.5.1.6	4058.49	4182.39	5052.86	217.562	140.025	195.104	2651.87	2577.92	3356.82	12.2	21.7	15	24.0527	0.000223543	0.0133655	1	Up
Q8BVN4	Transcription termination factor 4, mitochondrial, org=Mus musculus	Mterf4	2	2.2.2.-.-.-	292.506	100.924	133.893	11.2798	4.14108	6.59169	269.664	180.541	138.762	58.3	49.4	34.1	23.9555	0.00190848	0.0273771	1	Up
E2JF22	Piezo-type mechanosensitive ion channel component 1, org=Mus musculus	Piezo1	2	-.2.2.-.-.-	205.783	126.574	118.131	9.62611	5.94506	3.33069	14.1041	9.51735	10.7088	32.2	50.2	20.8	23.833	0.00219783	0.02811	0.667	Up
Q5XJY6	Fanconi anemia group B protein homolog, org=Mus musculus	Fancb	1	-.1.1.-.-.-	111.005	86.5951	158.301	1.40772	7.9233	5.61674	121.689	105.542	98.435	30.7	66.3	11	23.8096	0.0160661	0.0620655	0.667	Up
P58389	Serine/threonine-protein phosphatase 2A activator, org=Mus musculus	Ptpa	3	3.2.1.-.-.-	497.797	127.658	93.1111	4.45458	17.2876	8.44676	183.109	110.65	171.7	93.7	65.3	25.1	23.8023	0.0109719	0.0545236	1	Up
Q9D489	Spermatogenesis- and oogenesis-specific basic helix-loop-helix-containing protein 2, org=Mus musculus	Sohlh2	8	-.5.7.-.-.-	539.25	519.838	979.145	27.6898	29.9139	28.0727	777.258	772.956	501.742	38.2	4.16	23.1	23.7899	0.00388535	0.0357679	0.667	Up
Q8BIJ7	RUN and FYVE domain-containing protein 1, org=Mus musculus	Rufy1	1	1.-.1.-.-.-	50.2633	58.3441	30.19	1.09666	2.7687	1.98742	3.78133	40.5691	5.91373	31.3	42.9	123	23.7147	0.00101857	0.0214696	0.667	Up
Q2KHI9	DNA helicase MCM9, org=Mus musculus	Mcm9	12	10.11.9.2.2.4	4940.37	2545.69	3069.44	174.615	113.715	157.655	2485.86	2288.34	2443.5	35.8	21.1	4.32	23.6678	0.000436091	0.0170243	1	Up
Q69Z28	A disintegrin and metalloproteinase with thrombospondin motifs 16, org=Mus musculus	Adamts16	7	6.7.7.2.-.1	1343.08	939.426	1296.52	103.136	20.3742	27.8387	293.919	297.828	332.877	18.5	90.7	6.96	23.6474	0.0166087	0.0624179	1	Up
Q8BX57	PX domain-containing protein kinase-like protein, org=Mus musculus	Pxk	6	5.4.6.3.-.-	749.085	673.312	668.356	53.5169	23.2973	11.6213	448.725	364.066	433.075	6.49	73.3	10.8	23.6415	0.0163753	0.0620655	1	Up
Q9D1M4	Eukaryotic translation elongation factor 1 epsilon-1, org=Mus musculus	Eef1e1	11	7.9.8.6.-.3	2833.01	1459.22	2584.13	174.07	49.8618	67.7946	1717.45	1497.9	1295.76	31.9	69	14	23.5712	0.00412867	0.0364184	1	Up
Q9R0X0	Mediator of RNA polymerase II transcription subunit 20, org=Mus musculus	Med20	19	19.19.19.12.8.13	98276.9	85029.9	68756	5058.73	3250.16	2434.7	54976.9	53729.7	51397.6	17.6	37.5	3.4	23.4617	0.00104543	0.0214696	1	Up
Q8BXA1	Golgi integral membrane protein 4, org=Mus musculus	Golim4	6	3.6.6.-.1.1	674.438	416.957	659.131	17.5561	17.694	39.5106	241.819	210.492	173.857	24.8	50.7	16.3	23.4151	0.00143451	0.0244828	1	Up
Q99N95	Large ribosomal subunit protein uL3m, org=Mus musculus	Mrpl3	6	4.6.4.2.-.1	2295.15	1837.19	1862.61	92.6238	124.676	39.487	1522.76	1432.11	1249.2	12.9	50.3	9.94	23.346	0.00877306	0.0502127	1	Up
P08228	Superoxide dismutase [Cu-Zn], org=Mus musculus	Sod1	10	5.6.5.-.-.3	872.177	1171.35	1206.83	45.7864	37.2221	56.2264	1431.19	1821.03	1630.1	17	20.5	12	23.3444	4.27547e-05	0.0104588	1	Up
Q9D554	Splicing factor 3A subunit 3, org=Mus musculus	Sf3a3	131	130.129.124.87.65.69	2.89864e+06	2.65635e+06	2.21845e+06	197468	81469.4	54352	1.69819e+06	1.65849e+06	1.58024e+06	13.3	68.4	3.65	23.3234	0.0106178	0.0540767	1	Up
Q14CH7	Alanine--tRNA ligase, mitochondrial, org=Mus musculus	Aars2	5	-.5.4.-.-.1	394.209	348.304	390.797	17.6832	10.4813	20.431	263.564	271.12	264.465	6.77	31.7	1.55	23.3213	0.00303668	0.0318519	0.667	Up
Q3TKT4	Transcription activator BRG1, org=Mus musculus	Smarca4	227	214.223.218.158.75.106	1.22114e+06	1.68238e+06	1.46599e+06	131087	34723.9	21621.3	925745	890179	860472	15.8	95.7	3.66	23.3125	0.0211091	0.0677039	1	Up
Q6PCZ4	Melanoma-associated antigen E1, org=Mus musculus	Magee1	4	3.4.4.1.-.-	1016.49	645.222	472.987	62.0342	19.2825	10.4531	430.564	423.567	404.638	39	90.2	3.2	23.2615	0.0127412	0.057482	1	Up
Q99LB0	Deoxynucleotidyltransferase terminal-interacting protein 1, org=Mus musculus	Dnttip1	43	42.41.41.23.5.15	76096.4	60434.8	60430.9	5789.35	1758.64	920.584	39888.8	35649.4	36346.4	13.8	92.2	6.1	23.258	0.0219253	0.0686626	1	Up
Q91VN1	Zinc finger protein 24, org=Mus musculus	Znf24	15	13.15.15.12.3.9	60795.7	11760.5	12577.6	2215.3	789.2	659.738	8436.92	9911.47	8716.42	98.9	70.7	8.68	23.2337	0.013346	0.0583575	1	Up
Q6ZPR6	Inhibitor of Bruton tyrosine kinase, org=Mus musculus	Ibtk	34	27.31.30.14.1.3	10489.3	6634.7	6531.15	695.766	150.52	172.079	4435.49	3844.11	4256.24	28.6	91	7.26	23.2286	0.0137811	0.0589388	1	Up
Q9D5D8	Chromodomain Y-like protein 2, org=Mus musculus	Cdyl2	6	5.5.6.6.-.-	2143.01	651.92	1913.02	178.964	8.60623	15.5368	872.468	1036.06	975.645	51.2	142	8.6	23.1796	0.0382106	0.0843238	1	Up
Q6PB60	G protein-coupled receptor associated sorting protein 3, org=Mus musculus	Gprasp3	4	2.2.4.2.-.-	794.396	1067.56	864.976	91.0546	14.68	11.9396	916.983	964.992	742.155	15.6	114	13.4	23.1736	0.0291304	0.0763899	1	Up
Q91VZ6	Stromal membrane-associated protein 1, org=Mus musculus	Smap1	3	3.2.2.2.-.1	1528.75	797.433	536.104	38.5859	12.2964	72.8967	253.302	177.675	234.683	53.9	73.7	17.8	23.1242	0.0100474	0.0532363	1	Up
Q6PDK2	Histone-lysine N-methyltransferase 2D, org=Mus musculus	Kmt2d	84	66.77.75.36.10.12	37712.4	30092.2	32850.7	2505.3	1065.69	782.322	26416.2	25112.5	23074.2	11.5	63.7	6.77	23.1215	0.00926782	0.0514649	1	Up
Q925J9	Mediator of RNA polymerase II transcription subunit 1, org=Mus musculus	Med1	109	93.105.103.50.30.50	240738	224169	188709	13184.2	8880.16	6208.48	146062	136535	132805	12.2	37.3	4.94	23.1181	0.00222468	0.02811	1	Up
Q60929	Myocyte-specific enhancer factor 2A, org=Mus musculus	Mef2a	5	4.4.5.-.-.2	811.521	611.37	638.94	26.6206	9.92224	52.7562	240.074	426.84	227.674	15.8	72.5	37.4	23.0891	0.0177914	0.0640401	1	Up
Q61850	Forkhead box protein C2, org=Mus musculus	Foxc2	1	-.1.1.-.-.-	73.174	49.0322	131.111	2.56148	7.30513	1.14773	7.9839	5.36707	6.87823	50	87.8	19.5	22.9988	0.0113903	0.055145	0.667	Up
Q8VDV8	MIT domain-containing protein 1, org=Mus musculus	Mitd1	10	4.9.5.4.-.-	2291.86	3277.75	1834.48	246.906	40.49	36.3569	2162.1	2160.04	2123.04	29.9	112	1.02	22.8696	0.0234364	0.0706201	1	Up
Q9D0J8	Parathymosin, org=Mus musculus	Ptms	2	1.2.2.-.-.-	181.934	138.065	149.157	4.32872	10.0285	6.22162	179.537	203.953	157.964	14.6	42.3	12.7	22.798	0.00286186	0.0311919	1	Up
P28704	Retinoic acid receptor RXR-beta, org=Mus musculus	Rxrb	5	5.5.4.1.-.3	2467.9	1518.61	2763.2	112.465	40.1979	143.642	1055.94	1330.48	1149.05	28.9	53.7	11.8	22.7796	0.00592882	0.0423385	1	Up
Q640Q5	PAN2-PAN3 deadenylation complex subunit Pan3, org=Mus musculus	Pan3	28	26.26.25.11.1.9	26633.4	9429.86	10877.8	1239.12	512.45	309.569	9996.02	8988.01	9599.12	61	71.1	5.33	22.7743	0.00419102	0.0366948	1	Up
Q8R2U4	N-terminal Xaa-Pro-Lys N-methyltransferase 1, org=Mus musculus	Ntmt1	2	2.1.-.-.-.-	272.107	42.0228	70.3225	8.66081	3.73622	4.49386	264.452	174.201	88.7571	97.9	47.1	50	22.7609	0.0212951	0.0679147	0.667	Up
Q922E6	FAST kinase domain-containing protein 2, mitochondrial, org=Mus musculus	Fastkd2	8	4.5.6.-.2.-	984.79	824.942	936.777	21.7841	71.3798	27.6434	779.939	519.053	636.666	8.96	67.3	20.2	22.7347	0.0108748	0.0543541	1	Up
Q9R1E0	Forkhead box protein O1, org=Mus musculus	Foxo1	3	-.3.3.-.-.-	232.691	205.095	244.95	12.7654	11.33	6.04108	9.40491	7.38127	125.97	8.97	35.3	143	22.6548	0.00377459	0.035379	0.667	Up
Q9JLQ2	ARF GTPase-activating protein GIT2, org=Mus musculus	Git2	3	2.1.3.-.-.-	397.531	176.961	244.132	10.4318	12.5949	13.1425	175.579	140.682	130.945	41.4	11.9	15.7	22.6332	0.00328365	0.032727	1	Up
P21126	Ubiquitin-like protein 4A, org=Mus musculus	Ubl4a	1	1.1.1.1.-.-	116.607	38.6515	121.94	9.4048	1.21583	1.64264	79.7118	75.7636	51.7653	50.5	113	21.9	22.604	0.0159845	0.0620655	1	Up
Q91ZJ0	Crossover junction endonuclease MUS81, org=Mus musculus	Mus81	9	9.8.9.5.-.-	3112.2	2217.85	2313.28	271.496	22.5455	44.4112	1840.9	1443.94	1544.26	19.3	122	12.8	22.5831	0.036467	0.08293	1	Up
Q9CWV7	Zinc finger SWIM domain-containing protein 1, org=Mus musculus	Zswim1	3	-.3.3.-.-.1	339.678	271.421	617.877	10.4116	6.79296	37.3283	298.066	172.616	191.628	44.8	91.8	30.6	22.5364	0.011158	0.0547787	0.667	Up
Q4JK59	Methylcytosine dioxygenase TET2, org=Mus musculus	Tet2	8	4.7.7.-.-.3	726.534	837.798	682.363	30.2672	35.9721	33.6553	332.142	430.554	414.979	10.7	8.62	13.5	22.4907	3.48991e-06	0.00365311	1	Up
P97346	Nucleoredoxin, org=Mus musculus	Nxn	2	1.1.1.-.-.-	258.649	87.3091	171.692	5.85698	11.8763	5.28517	431.591	77.8747	200.575	49.7	47.6	75.9	22.4885	0.00192359	0.0273771	1	Up
Q8BXJ8	Zinc finger protein 385B, org=Mus musculus	Znf385b	2	2.2.1.-.-.-	216.636	102.627	111.646	8.22203	5.43087	5.51358	151.07	153.136	207.233	44.1	24.9	18.7	22.4824	0.00111907	0.0224113	1	Up
Q3UNA4	NTF2-related export protein 2, org=Mus musculus	Nxt2	2	2.2.2.2.-.-	1433.01	490.997	1473.82	134.014	7.65592	10.0027	765.749	539.955	640.048	49.1	143	17.4	22.4024	0.0379621	0.0840363	1	Up
Q8BGQ1	Spermatogenesis-defective protein 39 homolog, org=Mus musculus	Vipas39	9	9.5.7.4.1.-	4305.5	1263.09	1889.9	220.958	59.7533	52.8792	1206.28	989.397	697.79	64.6	85.5	26.5	22.3582	0.00625253	0.0434161	1	Up
Q6NZP1	DNA annealing helicase and endonuclease ZRANB3, org=Mus musculus	Zranb3	2	2.2.2.-.-.-	170.683	212.285	224.843	8.30763	11.2548	7.66389	109.802	119.215	90.4763	14	21.1	13.8	22.3244	5.75527e-05	0.0105451	1	Up
Q91YR5	eEF1A lysine and N-terminal methyltransferase, org=Mus musculus	Mettl13	8	5.5.6.3.2.-	2245.6	1223.31	1323.59	62.8933	133.931	18.4479	1133.12	1215.73	980.911	35.3	81.2	10.7	22.2625	0.019979	0.0670691	1	Up
Q7TSJ6	Serine/threonine-protein kinase LATS2, org=Mus musculus	Lats2	3	-.3.3.-.-.-	163.974	174.851	314.79	9.30842	8.75947	11.3905	185.378	240.634	119.788	38.6	14.1	33.3	22.1878	0.00176499	0.026382	0.667	Up
P17710	Hexokinase-1, org=Mus musculus	Hk1	3	-.2.3.-.-.-	202.272	184.941	286.695	9.84154	5.93989	14.6028	196.35	205.933	227.483	24.2	42.8	7.6	22.1795	0.00175543	0.0263082	0.667	Up
Q3U827	E3 ubiquitin-protein ligase RNF180, org=Mus musculus	Rnf180	1	1.-.1.-.-.-	44.1253	54.9199	31.2985	2.04028	1.28334	2.55736	1.10977	5.01866	4.72331	27.2	32.7	60.2	22.1636	0.000361257	0.0166377	0.667	Up
Q9CQJ7	Securin, org=Mus musculus	Pttg1	1	1.1.1.-.-.-	73.8242	75.4655	77.7386	1.03817	5.18627	4.05291	69.5645	85.1361	62.915	2.6	62.6	15.7	22.0902	0.0221474	0.068823	1	Up
P35235	Tyrosine-protein phosphatase non-receptor type 11, org=Mus musculus	Ptpn11	6	5.3.5.3.1.2	2158.97	1538.31	1816.9	154.192	68.9654	26.736	1861.13	1774.46	896.783	16.9	77.9	35.3	22.0661	0.0193911	0.066217	1	Up
Q9CQ80	Vacuolar protein-sorting-associated protein 25, org=Mus musculus	Vps25	4	3.4.3.3.-.-	2553.42	1170.08	2139.89	243.546	14.4113	7.88598	2070.15	1764.42	1641.41	36.3	151	12.1	22.0558	0.0539947	0.0977965	1	Up
Q9R1J0	Sterol-4-alpha-carboxylate 3-dehydrogenase, decarboxylating, org=Mus musculus	Nsdhl	3	3.2.3.-.-.1	459.325	393.462	505.974	14.4722	15.6651	31.5831	418.389	361.156	301.077	12.5	46.4	16.3	22.0148	0.00356503	0.0342629	1	Up
Q9Z2N8	Actin-like protein 6A, org=Mus musculus	Actl6a	83	77.81.80.57.36.46	1.0614e+06	905616	972987	89871.1	22018.3	21725.1	647961	621234	579393	7.97	88.1	5.61	22.0036	0.0186584	0.0650979	1	Up
Q8CHY3	Dymeclin, org=Mus musculus	Dym	1	1.1.1.-.-.-	118.687	92.0658	70.09	5.82455	4.78324	2.17148	36.6203	33.0453	21.243	26	44.2	26.6	21.9764	0.00277175	0.0308962	1	Up
P59672	Ankyrin repeat and SAM domain-containing protein 1A, org=Mus musculus	Anks1a	2	2.2.2.2.-.-	971.144	249.075	281.892	55.8896	4.87559	8.22001	237.237	363.264	192.614	81.4	124	33.5	21.7744	0.024335	0.071655	1	Up
Q8BNE1	TRPM8 channel-associated factor 1, org=Mus musculus	Tcaf1	20	18.17.17.11.5.5	23371.1	12661.5	15447.7	1080.27	560.821	724.71	10848.2	10475.4	11840.6	32.4	33.7	6.38	21.7602	0.000306154	0.0162519	1	Up
Q9D0C4	tRNA (guanine(37)-N1)-methyltransferase, org=Mus musculus	Trmt5	1	1.-.1.-.-.-	46.5264	51.0817	74.8981	2.18154	3.49475	2.31238	4.65107	5.55381	1.46418	26.5	27.2	55.2	21.5938	0.000122121	0.0119698	0.667	Up
Q812E0	Cytoplasmic polyadenylation element-binding protein 2, org=Mus musculus	Cpeb2	17	14.17.12.4.-.5	9452.81	4487.63	4923.99	406.758	297.381	170.29	4308.1	4173.76	4094.41	43.7	40.6	2.58	21.5735	0.000914842	0.0207338	1	Up
Q8VBU8	Protein BANP, org=Mus musculus	Banp	7	6.6.7.6.-.-	2700.41	1074.19	2421.18	236.848	25.4606	25.0668	1340.66	1723.05	1106.3	42.1	128	22.4	21.5599	0.0281294	0.0755116	1	Up
Q62203	Splicing factor 3A subunit 2, org=Mus musculus	Sf3a2	53	53.53.51.37.24.31	863733	602599	521115	64072.5	18679.3	9666.03	477910	474519	453459	27	94.7	2.83	21.505	0.0202731	0.0673041	1	Up
Q9QYC7	Vitamin K-dependent gamma-carboxylase, org=Mus musculus	Ggcx	6	3.5.5.-.-.2	852.695	830.719	1258.64	25.6252	16.9984	94.3957	1662.19	1402.76	1247.16	24.6	92.9	14.6	21.4718	0.0180536	0.0645046	1	Up
Q56A10	Zinc finger protein 608, org=Mus musculus	Znf608	6	3.6.5.3.2.2	7583.92	743.075	1255.92	204.79	167.498	74.3766	2109.96	1767.27	2061.1	119	45.1	9.36	21.4544	0.04721	0.0921279	1	Up
O54949	Serine/threonine-protein kinase NLK, org=Mus musculus	Nlk	10	9.10.7.4.1.3	6312.93	5993.12	3834.89	297.835	339.936	114.696	3783.17	3154.29	3612.21	25.1	47.7	9.25	21.4507	0.00455478	0.0380458	1	Up
P10417	Apoptosis regulator Bcl-2, org=Mus musculus	Bcl2	2	-.2.2.-.-.-	212.081	89.052	236.564	6.16252	5.7117	13.1993	223.51	174.786	252.97	44.1	50.2	18.2	21.4449	0.00185148	0.0271055	0.667	Up
Q8R3L2	Ribosome quality control complex subunit TCF25, org=Mus musculus	Tcf25	14	12.13.12.7.1.2	8271.13	5410.54	4962.57	590.933	141.627	137.706	3728.36	3577.76	3347.79	28.9	89.8	5.4	21.4236	0.0137445	0.0589388	1	Up
Q8BIX3	ARL14 effector protein, org=Mus musculus	Arl14ep	25	25.24.23.18.8.14	38713.1	29324.1	34500.6	3337.6	803.212	649.737	20260.1	19021.2	18533.4	13.8	94.5	4.62	21.4042	0.020731	0.0673226	1	Up
Q8K3H0	DCC-interacting protein 13-alpha, org=Mus musculus	Appl1	6	4.4.5.1.2.-	1058.72	321.1	360.854	25.6435	39.7493	16.0708	1475.22	912.189	1269.62	71.5	43.9	23.4	21.3675	0.00444766	0.0375867	1	Up
P50543	Protein S100-A11, org=Mus musculus	S100a11	1	1.1.1.-.-.1	686.007	201.969	148.816	1.40208	7.57292	39.5473	155.458	196.701	179.339	85.6	127	11.7	21.3673	0.0462014	0.0911193	1	Up
Q9CQN7	Large ribosomal subunit protein mL41, org=Mus musculus	Mrpl41	7	5.7.7.5.-.3	3290.81	2887.95	3930.46	284.921	59.6106	128.735	1856.69	1489.48	1702.02	15.6	73.2	11	21.3605	0.0158902	0.0620655	1	Up
P16951	Cyclic AMP-dependent transcription factor ATF-2, org=Mus musculus	Atf2	6	6.5.6.6.-.-	1514.19	755.819	1699.98	145.798	16.902	23.1813	1025.15	744.615	827.499	37.8	117	16.6	21.3577	0.024025	0.0712967	1	Up
A2ASQ1	Agrin, org=Mus musculus	Agrn	6	5.5.4.4.-.-	1691.33	348.151	476.452	80.0062	18.5039	19.4077	438.708	446.634	369.002	88.4	89.7	10.2	21.3363	0.0108661	0.0543541	1	Up
P97379	Ras GTPase-activating protein-binding protein 2, org=Mus musculus	G3bp2	71	70.70.69.56.31.39	545022	393711	396060	44113	12645.5	5883.23	272459	268030	255630	19.5	97.7	3.29	21.3084	0.0255768	0.0730031	1	Up
Q9D3U0	tRNA pseudouridine synthase Pus10, org=Mus musculus	Pus10	5	4.4.2.-.-.2	881.938	583.626	787.96	15.2233	13.6833	76.8804	546.646	583.578	648.953	20.3	102	8.74	21.3025	0.0219995	0.0686756	1	Up
Q3TXT3	SOSS complex subunit C, org=Mus musculus	Inip	3	3.3.3.1.-.-	582.26	108.643	492.052	37.1796	6.59415	11.7785	257.836	148.518	127.605	63.8	88.4	39.3	21.2945	0.0137712	0.0589388	1	Up
Q8C5H8	NAD kinase 2, mitochondrial, org=Mus musculus	Nadk2	2	1.2.2.-.-.-	330.789	50.7782	116.335	9.36312	9.0035	5.07948	71.7533	65.5932	4.97077	88.2	30.4	77.8	21.236	0.0244847	0.0717947	1	Up
O88574	Histone deacetylase complex subunit SAP30, org=Mus musculus	Sap30	10	8.8.9.6.1.4	9145.81	9164.22	10296.7	747.24	395.036	204.924	6073.72	7070.55	7087.9	6.91	61.3	8.61	21.2342	0.0127205	0.057482	1	Up
Q921M7	CYFIP-related Rac1 interactor B, org=Mus musculus	Cyrib	1	1.1.1.-.-.1	105.76	78.6127	51.0717	1.86382	3.26342	5.96424	4.04784	4.16302	43.7497	34.8	56.4	132	21.2275	0.00278556	0.0309427	1	Up
Q8BL03	Mitochondrial basic amino acids transporter, org=Mus musculus	Slc25a29	2	-.2.2.-.-.1	419.738	307.216	215.776	5.95801	4.14513	34.3302	7.39411	133.117	8.57915	32.5	114	145	21.2167	0.0259352	0.0733626	0.667	Up
O35491	Dual specificity protein kinase CLK2, org=Mus musculus	Clk2	20	17.20.19.11.-.5	15167	17096.6	14762.1	1101.98	869.745	247.531	10510	10756.1	9542.48	7.96	59.7	6.25	21.1899	0.0191801	0.0659462	1	Up
Q7TN02	Mediator of RNA polymerase II transcription subunit 26, org=Mus musculus	Med26	33	29.30.27.12.7.8	23879.9	20617.3	18437.3	1620.18	795.36	556.176	14632.8	14100.8	13324	13.1	56.4	4.7	21.1778	0.0072006	0.0462284	1	Up
Q3UJU9	Regulator of microtubule dynamics protein 3, org=Mus musculus	Rmdn3	8	4.6.7.1.-.-	1458.05	1193.83	1607.43	131.795	34.6027	35.3388	1102.58	1130.96	1132.12	14.8	83.1	1.49	21.1133	0.0151567	0.0608134	1	Up
P10751	Zinc finger protein 11, org=Mus musculus	Zfp11	3	1.2.3.-.-.-	215.663	177.347	228.338	8.92371	10.8567	9.66737	203.491	346.617	226.788	12.8	9.93	29.7	21.1	1.19382e-05	0.00565076	1	Up
Q810K9	Glucoside xylosyltransferase 2, org=Mus musculus	Gxylt2	7	5.6.7.3.-.-	2490.05	1387.44	1946.99	232.722	23.9318	19.4016	1882.38	1862.28	1776.72	28.4	132	3.05	21.0989	0.03865	0.0845287	1	Up
Q9Z0R0	Serine/threonine-protein kinase haspin, org=Mus musculus	Haspin	9	7.9.7.4.-.-	2252.67	1304.02	1756.2	200.752	22.4224	28.684	952.737	764.177	861.553	26.8	121	11	21.0948	0.0311779	0.0780135	1	Up
Q6PGF3	Mediator of RNA polymerase II transcription subunit 16, org=Mus musculus	Med16	72	72.69.69.43.35.43	248848	226502	190899	13648.3	10234.6	7725.72	148364	141449	136929	13.2	28.2	4.05	21.078	0.000604437	0.0176728	1	Up
Q61140	Breast cancer anti-estrogen resistance protein 1, org=Mus musculus	Bcar1	9	6.7.8.-.-.3	1330.72	879.233	965.954	30.0302	20.1001	100.958	708.899	631.083	634.549	22.6	87.6	6.68	21.0201	0.0163238	0.0620655	1	Up
Q9QXW0	F-box/LRR-repeat protein 6, org=Mus musculus	Fbxl6	2	2.2.2.-.-.-	282.955	76.2388	112.678	6.96582	6.15318	9.33977	18.575	71.997	27.5458	70.2	22.1	72.7	21.0106	0.0114575	0.0552533	1	Up
P27790	Major centromere autoantigen B, org=Mus musculus	Cenpb	2	2.2.2.-.-.-	188.649	87.2519	185.502	9.34187	9.47412	3.14744	85.1598	93.1893	103.395	37.5	49.4	9.73	21.0078	0.00335726	0.032843	1	Up
Q6DIC0	Probable global transcription activator SNF2L2, org=Mus musculus	Smarca2	83	74.82.82.49.19.36	124978	167318	172638	15217.5	3906.64	3007.46	115090	108708	103445	16.9	92.2	5.35	21.0077	0.0189593	0.065504	1	Up
Q91YP3	Deoxyribose-phosphate aldolase, org=Mus musculus	Dera	1	1.1.1.-.-.-	72.0953	56.3603	68.4504	4.42978	2.34027	2.63794	51.6228	20.5408	24.0567	12.5	36	53.1	20.9296	0.00150178	0.0247968	1	Up
Q8C0M9	Isoaspartyl peptidase/L-asparaginase, org=Mus musculus	Asrgl1	4	4.4.4.2.-.1	997.78	576.961	528.681	51.8469	31.9088	16.9365	540.114	427.61	398.125	36.8	52.2	16.5	20.8896	0.00263556	0.0304268	1	Up
Q8BKT8	HAUS augmin-like complex subunit 7, org=Mus musculus	Haus7	1	1.-.1.-.-.-	78.8335	54.617	52.3931	2.13565	4.7703	1.99616	28.2081	58.9281	67.6733	23.7	52.7	40.2	20.8764	0.00269668	0.0306957	0.667	Up
Q62447	Cyclin-C, org=Mus musculus	Ccnc	25	25.24.23.12.8.11	76283	82141.2	53808	4385.25	3285.16	2504.29	43953.1	43944.2	43914.7	21.1	27.9	0.0457	20.8588	0.000166468	0.0125636	1	Up
Q9CPV4	Glyoxalase domain-containing protein 4, org=Mus musculus	Glod4	3	-.3.2.-.-.1	175.898	174.712	156.032	5.65137	8.93964	9.70886	241.931	162.047	157.848	6.6	26.6	25.3	20.8496	0.00198564	0.0275419	0.667	Up
Q8BHS8	Syntabulin, org=Mus musculus	Sybu	9	5.8.5.1.-.-	903.443	916.395	1159.09	82.6233	29.3658	30.895	1244.04	1048.42	1611.86	14.5	63.7	22	20.8485	0.0083196	0.0489663	1	Up
Q9CY73	Large ribosomal subunit protein mL44, org=Mus musculus	Mrpl44	11	6.9.10.4.-.2	3162.55	2710.47	3666.43	333.367	33.8357	90.8902	2045.32	2474.06	1918.99	15	104	13.6	20.8243	0.0331816	0.0799199	1	Up
Q8VIJ8	GATOR1 complex protein NPRL3, org=Mus musculus	Nprl3	2	2.2.2.1.-.-	385.379	242.274	314.526	28.6677	11.3419	5.32586	13.1082	179.824	4.91621	22.8	80.2	150	20.7824	0.0162224	0.0620655	1	Up
Q9CS74	Protein ecdysoneless homolog, org=Mus musculus	Ecd	3	3.2.2.-.-.1	319.135	144.69	221.471	4.9591	14.4128	13.6299	15.6214	9.24972	12.2776	38.3	47.7	25.7	20.7654	0.00303081	0.0318519	1	Up
Q920R0	Alsin, org=Mus musculus	Als2	1	1.-.1.-.-.-	91.7511	59.7702	55.6154	1.82388	1.99106	6.16237	37.9397	2.23764	4.33436	28.6	73.9	135	20.7608	0.00766482	0.0474624	0.667	Up
Q8VC34	Putative RNA polymerase II subunit B1 CTD phosphatase Rpap2, org=Mus musculus	Rpap2	7	5.6.7.2.-.2	2370.67	2163.62	2369.35	125.672	73.1235	134.004	1037.4	1030.91	827.575	5.18	29.8	12.4	20.7441	0.00324492	0.032727	1	Up
Q8BKW4	rRNA N6-adenosine-methyltransferase ZCCHC4, org=Mus musculus	Zcchc4	3	2.3.3.1.-.-	556.433	348.108	469.958	47.9439	9.49166	8.9296	345.823	249.375	267.983	22.8	101	17.8	20.7112	0.0209163	0.0674259	1	Up
Q8BJF9	Charged multivesicular body protein 2b, org=Mus musculus	Chmp2b	10	6.9.10.5.2.3	2781.22	3840.71	4823.37	271.529	159.646	121.49	2501.81	2357.44	2634.64	26.8	42.3	5.55	20.7093	0.000823128	0.0196102	1	Up
Q6P5C7	Zinc finger protein 728, org=Mus musculus	Znf728	2	2.1.-.1.-.-	574.847	108.552	183.449	27.154	9.79502	4.96424	131.762	3.37707	47.729	86.7	83.5	107	20.6819	0.0122939	0.056405	0.667	Up
Q9JLV1	BAG family molecular chaperone regulator 3, org=Mus musculus	Bag3	20	19.18.17.9.3.5	11027.4	20120.6	8059.57	1350.56	331.035	215.899	11935.7	12603.3	12741.3	48.1	98.7	3.47	20.6628	0.0142346	0.059538	1	Up
Q99JX1	Transcription initiation factor TFIID subunit 11, org=Mus musculus	Taf11	6	5.6.6.2.1.2	1915.44	2342.81	3130.71	114.903	120.943	121.838	1605.15	1469.76	1236.23	25	3.16	13	20.6577	0.00194243	0.0273771	1	Up
Q80UW0;Q9QYK4;Q9QYK5	Heparan-sulfate 6-O-sulfotransferase 2;Heparan-sulfate 6-O-sulfotransferase 3;Heparan-sulfate 6-O-sulfotransferase 1, org=Mus musculus	Hs6st2;Hs6st3;Hs6st1	1	-.1.1.-.-.1	462.339	342.17	294.035	1.9969	3.24125	47.9999	320.228	298.73	231.213	23.7	148	16.4	20.6346	0.0544178	0.0983434	0.667	Up
Q8BYH7	TBC1 domain family member 17, org=Mus musculus	Tbc1d17	3	3.-.3.-.-.-	190.487	293.189	179.467	9.55185	9.99986	12.6518	78.9199	91.995	145.967	28.4	15.6	33.6	20.5922	0.000334282	0.0166377	0.667	Up
Q91WT8	RNA-binding protein 47, org=Mus musculus	Rbm47	4	-.3.4.-.-.-	152.488	255.542	254.636	10.505	7.70197	13.9753	209.833	113.456	169.135	26.8	29.3	29.5	20.5911	0.00023872	0.0139399	0.667	Up
Q60610	Rho guanine nucleotide exchange factor TIAM1, org=Mus musculus	Tiam1	10	4.7.9.3.1.-	1444.28	1503.84	1457.84	82.477	104.282	27.6755	563.86	558.523	631.558	2.13	55.2	6.96	20.5469	0.0162014	0.0620655	1	Up
Q9CQF3	Cleavage and polyadenylation specificity factor subunit 5, org=Mus musculus	Nudt21	57	57.54.52.40.34.36	2.43959e+06	2.01939e+06	1.92647e+06	150532	92910.6	67340.8	1.2736e+06	1.25137e+06	1.23727e+06	12.8	41.1	1.46	20.5463	0.0031439	0.0322055	1	Up
P97855	Ras GTPase-activating protein-binding protein 1, org=Mus musculus	G3bp1	63	61.61.63.49.35.42	918028	758614	903624	80868	26912.4	18250.2	523005	511947	502661	10.3	80.8	1.99	20.4733	0.0171269	0.063458	1	Up
Q9Z247	Peptidyl-prolyl cis-trans isomerase FKBP9, org=Mus musculus	Fkbp9	6	4.6.5.-.1.3	1728.61	1532.16	1201.07	26.3119	40.6045	153.635	1506.63	1340.16	1356.23	17.9	94.9	6.55	20.2304	0.0215249	0.0681706	1	Up
Q8C050	Ribosomal protein S6 kinase alpha-5, org=Mus musculus	Rps6ka5	8	3.8.6.-.1.-	868.739	741.705	801.504	29.9498	64.4071	24.9594	885.862	820.173	582.214	7.9	54	20.9	20.2147	0.00753436	0.0472353	1	Up
Q69ZC8	GPALPP motifs-containing protein 1, org=Mus musculus	Gpalpp1	5	4.4.5.2.-.-	1001.56	790.192	725.965	85.8336	20.0899	18.7142	305.388	484.131	248.457	17.2	92.3	35.5	20.2003	0.0192771	0.0660515	1	Up
Q99LJ0	CTTNBP2 N-terminal-like protein, org=Mus musculus	Cttnbp2nl	9	7.7.6.7.3.5	13390.1	11144.1	8588.15	966.482	325.077	353.112	8350.82	7690.46	4427.47	21.8	66.1	30.8	20.1392	0.00659964	0.0448397	1	Up
Q9Z1Y4	Thyroid receptor-interacting protein 6, org=Mus musculus	Trip6	8	7.5.8.6.-.-	2903.76	1520.07	1384.89	236.912	22.4752	29.2506	1426.38	1069.36	1271.11	43.4	127	14.3	20.1245	0.0325168	0.0794345	1	Up
Q0VBL1	Tigger transposable element-derived protein 2, org=Mus musculus	Tigd2	3	-.1.3.1.-.-	126.053	109.056	331.411	12.4949	8.95018	6.72834	158.212	170.04	184.476	65.5	31	7.7	20.1083	0.00519262	0.0397769	0.667	Up
P79457	Histone demethylase UTY, org=Mus musculus	Uty	16	13.15.14.4.1.5	6017.55	5933.8	6578.42	601.828	168.447	153.032	3951.49	3472.86	3149.67	5.67	82.8	11.4	20.0689	0.0179666	0.0644092	1	Up
Q62406	Interleukin-1 receptor-associated kinase 1, org=Mus musculus	Irak1	2	-.2.2.-.-.-	201.638	176.661	105.427	3.21754	7.83847	13.0506	51.928	52.1788	16.9637	31	61.2	50.2	20.0661	0.00719061	0.0462284	0.667	Up
A2A3V1	A-kinase anchor protein 17B, org=Mus musculus	Akap17b	7	2.6.5.3.-.2	1644.61	1275.17	1571.66	131.04	47.0717	45.8499	880.575	841.776	752.856	13.1	65.4	7.94	20.0546	0.00928568	0.0514891	1	Up
O35719	DNA repair protein RAD51 homolog 2, org=Mus musculus	Rad51b	1	-.1.1.-.-.-	71.2696	35.8031	53.4949	1.50689	5.42637	1.09531	5.93019	50.6415	7.97033	33.1	89.3	117	19.9995	0.0126798	0.0574789	0.667	Up
Q5F2E7	FMR1-interacting protein NUFIP2, org=Mus musculus	Nufip2	71	66.71.67.47.37.46	372661	297312	234976	24386.1	11679.1	9205.95	184085	180641	175659	22.9	54	2.35	19.9895	0.00328246	0.032727	1	Up
Q6KAU7	Pleckstrin homology domain-containing family G member 2, org=Mus musculus	Plekhg2	2	2.2.2.1.-.-	683.672	172.318	265.659	42.4522	9.15002	4.50963	153.351	155.591	86.5942	72.8	111	29.7	19.9895	0.0200681	0.0670907	1	Up
P29391	Ferritin light chain 1, org=Mus musculus	Ftl1	6	4.5.5.3.-.1	1728.97	768.449	1368.7	126.819	24.3857	42.4459	1471.82	1080.79	776.339	37.7	84.7	31.4	19.9644	0.0104758	0.0537997	1	Up
Q925E7	Serine/threonine-protein phosphatase 2A 55 kDa regulatory subunit B delta isoform, org=Mus musculus	Ppp2r2d	4	3.4.3.2.1.1	4091.45	2460.87	3040.94	160.624	266.646	55.4438	738.681	628.343	607.449	25.8	65.6	10.7	19.8736	0.0141399	0.0591853	1	Up
A2ABV5	Mediator of RNA polymerase II transcription subunit 14, org=Mus musculus	Med14	147	140.145.141.74.58.82	493850	503547	390860	36419.3	19726	13721.7	308573	276650	269643	13.5	50.5	7.28	19.87	0.00539245	0.0405651	1	Up
Q8K120	Nuclear factor of activated T-cells, cytoplasmic 4, org=Mus musculus	Nfatc4	1	-.1.1.-.-.-	122.408	127.496	75.9448	2.52784	6.95356	6.9205	132.431	166.035	113.502	26.2	46.6	19.4	19.8666	0.00424401	0.0369347	0.667	Up
Q6P1B1	Xaa-Pro aminopeptidase 1, org=Mus musculus	Xpnpep1	3	-.2.1.-.-.-	180.661	300.852	166.547	17.0319	6.23813	9.36694	287.848	288.724	333.037	34.2	51	8.52	19.8566	0.00190324	0.0273771	0.667	Up
Q8BSZ2	AP-3 complex subunit sigma-2, org=Mus musculus	Ap3s2	1	1.1.1.-.1.1	2412.48	1036.47	1401.97	118.08	86.293	40.4323	1204.41	968.144	951.523	44.1	47.8	13.6	19.8154	0.00214553	0.02811	1	Up
Q7TQE6	Macoilin, org=Mus musculus	Maco1	9	7.8.8.3.-.3	2187.51	1637.63	1787.04	177.999	48.4337	57.3391	1361.6	1200.43	949.479	15.2	76.5	17.7	19.7771	0.0134022	0.0584058	1	Up
Q6VNB8	WD repeat and FYVE domain-containing protein 3, org=Mus musculus	Wdfy3	8	7.5.5.2.1.-	711.633	337.666	635.408	27.1823	34.3375	23.7488	805.283	800.466	996.108	35.2	19	12.9	19.7577	0.00185157	0.0271055	1	Up
P70428	Exostosin-2, org=Mus musculus	Ext2	10	-.9.8.3.-.-	1629.05	1485.67	1705.84	169.081	38.3972	36.6777	1377.62	1534.42	1097.22	6.95	93.3	16.6	19.7438	0.0223858	0.0689908	0.667	Up
Q9D2C2	Protein SAAL1, org=Mus musculus	Saal1	6	5.6.5.2.-.3	1447.75	714.798	1026.9	45.1542	31.6311	84.8962	636.644	651.203	741.132	34.6	51.4	8.37	19.7267	0.00161658	0.0256907	1	Up
B2RR83	3'-5' RNA helicase YTHDC2, org=Mus musculus	Ythdc2	59	43.53.50.21.8.12	26274.4	17742.9	18880.3	1945.58	784.007	464.797	14409.6	13484.5	13574.5	22.1	73.2	3.69	19.6901	0.0120397	0.0560758	1	Up
Q8VCD5	Mediator of RNA polymerase II transcription subunit 17, org=Mus musculus	Med17	69	65.67.65.41.26.40	277641	280081	256910	18502.2	12472.2	10476.8	180677	166000	166266	4.69	30.2	4.91	19.6528	0.00252986	0.0298693	1	Up
O89050	Muskelin, org=Mus musculus	Mkln1	12	12.11.11.6.-.-	4630.49	2008.29	1917.53	362.066	32.9377	40.5028	1461.17	1427.18	1416.58	54	129	1.62	19.6468	0.0322891	0.0793679	1	Up
Q61823	Programmed cell death protein 4, org=Mus musculus	Pdcd4	11	10.10.10.6.1.4	4289.24	6429.79	4537.37	503.487	133.767	139.558	4965.15	5028.91	4024.39	23	81.8	12	19.6397	0.0129359	0.0577188	1	Up
Q80V53	Carbohydrate sulfotransferase 14, org=Mus musculus	Chst14	1	1.1.1.-.-.1	155.589	57.9413	242.558	3.24779	1.92677	18.0807	75.2525	93.8804	89.7584	60.8	116	11.3	19.6123	0.0207435	0.0673226	1	Up
Q8K2B0	Endoplasmic reticulum protein SC65, org=Mus musculus	P3h4	3	2.3.3.-.-.2	506.491	342.16	401.051	13.4025	8.8234	41.5253	239.18	209.569	163.647	20	83.3	18.6	19.6028	0.0160127	0.0620655	1	Up
Q9CR88	Small ribosomal subunit protein uS14m, org=Mus musculus	Mrps14	3	2.3.3.-.-.1	352.175	402.066	385.4	10.4402	7.13184	40.6926	352.799	368.52	411.745	6.69	95.2	8.08	19.5598	0.0246759	0.0720688	1	Up
P28867	Protein kinase C delta type, org=Mus musculus	Prkcd	3	1.2.3.-.-.-	281.855	165.218	226.321	11.7527	11.1517	11.5882	121.096	146.828	281.642	26	2.7	47.1	19.5229	0.00253223	0.0298693	1	Up
Q8BIK4	Dedicator of cytokinesis protein 9, org=Mus musculus	Dock9	7	4.6.4.2.1.-	1012.38	1010.98	884.277	90.4059	34.3131	24.4535	758.398	534.246	583.128	7.59	71.5	18.9	19.4918	0.0143902	0.0597925	1	Up
Q7TT18	Activating transcription factor 7-interacting protein 1, org=Mus musculus	Atf7ip	27	20.26.25.9.3.11	14199.6	16441.3	23128.7	1680.97	482.995	599.535	12171.2	12738.1	10334.7	25.9	71.7	10.7	19.4571	0.00822951	0.0486406	1	Up
P59016	Vacuolar protein sorting-associated protein 33B, org=Mus musculus	Vps33b	25	22.22.23.8.-.5	13132.5	6454.1	7754.79	754.913	426.023	224.348	6311.43	5936.17	5193.6	38.8	57.2	9.79	19.4561	0.00364436	0.0346733	1	Up
Q8QZX5	U7 snRNA-associated Sm-like protein LSm10, org=Mus musculus	Lsm10	6	6.6.6.4.-.3	4351.84	1949.88	2651.22	304.398	98.3678	58.8427	2414.52	1652.58	1864.23	41.4	85.7	19.9	19.3951	0.0111371	0.0547787	1	Up
Q3UQN2	F-BAR domain only protein 2, org=Mus musculus	Fcho2	5	5.4.4.2.-.1	1310.14	234.876	210.15	42.4002	16.9178	31.2363	336.262	238.286	237.266	107	42.3	21	19.3824	0.0303524	0.0774226	1	Up
Q8BGF7	PAN2-PAN3 deadenylation complex catalytic subunit Pan2, org=Mus musculus	Pan2	31	30.29.27.17.2.8	25737.3	9920.88	11348.3	1638.32	429.931	357.381	9801.85	9488.27	9101.98	55.8	89	3.7	19.379	0.00875217	0.0501638	1	Up
Q8K013	GTP-binding protein 10, org=Mus musculus	Gtpbp10	5	3.5.5.-.-.1	460.2	465.159	633.559	21.3914	16.7156	42.4145	275.505	392.091	254.334	19	51	24.1	19.3603	0.00389346	0.0357846	1	Up
Q8BJS8	Mdm2-binding protein, org=Mus musculus	Mtbp	6	5.4.4.3.-.-	1947.17	1331.5	1882.64	228.249	23.5837	15.0917	331.336	463.726	635.914	19.7	136	32	19.3363	0.046186	0.0911193	1	Up
Q60809	CCR4-NOT transcription complex subunit 7, org=Mus musculus	Cnot7	11	10.11.11.8.3.5	21261.4	5150.42	10550.5	1280.08	426.847	206.247	7404.58	6392.33	5792.46	66.6	88.9	12.5	19.3199	0.0116673	0.0554828	1	Up
Q99MR0	Actin-like protein 6B, org=Mus musculus	Actl6b	7	7.7.7.5.3.4	142700	162519	165895	16628.6	3688.04	4086.2	96710.6	92319.4	93855	7.98	90.5	2.36	19.3057	0.0212734	0.0678836	1	Up
Q8BZ64	Tectonic-1, org=Mus musculus	Tctn1	1	-.1.1.-.-.-	86.7793	77.923	88.1652	7.84343	1.19999	4.10678	83.6464	1.93528	1.41594	6.59	76	163	19.2292	0.027602	0.0751219	0.667	Up
Q8R079	Bifunctional apoptosis regulator, org=Mus musculus	Bfar	1	1.1.1.-.-.-	116.346	32.8682	96.1336	1.31745	6.60308	4.8851	75.45	75.829	34.4779	53.3	63.2	38.4	19.1594	0.00991026	0.0531822	1	Up
Q91ZT5	FYVE, RhoGEF and PH domain-containing protein 4, org=Mus musculus	Fgd4	3	2.1.3.1.1.-	2347.35	421.83	365.369	92.7312	62.4591	8.6253	882.161	815.534	805.75	108	78	4.98	19.1346	0.0372591	0.0837299	1	Up
Q9CXV9	DCN1-like protein 5, org=Mus musculus	Dcun1d5	3	2.3.3.-.-.2	719.361	701.035	798.207	13.0014	11.6449	91.5179	748.893	470.851	469.315	6.98	118	28.6	19.0989	0.0357474	0.0822226	1	Up
Q3U0J8	TBC1 domain family member 2B, org=Mus musculus	Tbc1d2b	9	7.7.7.1.-.1	1531.44	792.384	1277.93	86.0053	35.3889	67.3116	790.123	616.948	814.039	31.3	40.7	14.5	19.0866	0.0012012	0.0225921	1	Up
Q8BPK2	Zinc finger CCHC domain-containing protein 3, org=Mus musculus	Zcchc3	69	67.67.65.51.30.29	897362	516024	446879	71357.4	15996.4	10325.6	398960	355416	348401	39.1	104	7.45	19.0446	0.0207368	0.0673226	1	Up
Q50H33	BTB/POZ domain-containing protein KCTD8, org=Mus musculus	Kctd8	2	2.2.2.1.1.-	1561.78	458.842	439.992	100.975	25.0466	3.50455	338.611	198.288	300.109	78.3	119	26	18.9971	0.0532838	0.0972509	1	Up
Q05A80	Caprin-2, org=Mus musculus	Caprin2	16	9.13.13.4.-.4	3980.05	2450.67	3083.65	309.758	110.902	80.2664	3061.18	3122.95	2658.14	24.2	74.6	8.56	18.9936	0.0102925	0.053731	1	Up
Q9CSB4	Partitioning defective 3 homolog B, org=Mus musculus	Pard3b	13	8.10.10.8.-.-	3052.3	1780.39	1925.73	275.325	40.324	41.1472	1697.12	1048	1695.68	30.9	114	25.3	18.942	0.0278154	0.075184	1	Up
Q8K2I1	Protein farnesyltransferase subunit beta, org=Mus musculus	Fntb	5	4.3.5.2.1.-	1089.48	543.53	550.698	61.4371	35.5012	18.3769	528.903	295.069	250.035	43	56.4	41.8	18.9369	0.00339773	0.0329899	1	Up
F8VPZ5	DNA excision repair protein ERCC-6, org=Mus musculus	Ercc6	17	12.15.14.4.-.3	3449.97	2880.98	2534.18	202.256	78.0923	189.524	2020.28	1891.81	1732.33	15.6	43.6	7.67	18.8671	0.00654755	0.0445836	1	Up
Q8BLU0	Leucine-rich repeat transmembrane protein FLRT2, org=Mus musculus	Flrt2	1	-.1.1.-.-.-	47.4081	51.6136	71.6527	4.29518	3.16503	1.58602	107.863	93.1583	136.685	22.8	45.1	19.7	18.8669	0.00387173	0.0357679	0.667	Up
Q3TZX3	Solute carrier family 25 member 33, org=Mus musculus	Slc25a33	2	2.2.2.-.1.1	282.172	439.005	747.122	9.01262	15.0387	53.9305	428.377	386.167	275.878	48.3	93.8	21.7	18.8287	0.0131603	0.0579852	1	Up
P60330	Separin, org=Mus musculus	Espl1	20	11.19.17.6.3.1	4472.95	3217.09	4146.49	235.193	234.75	159.172	2592.05	2367.31	2510.31	16.5	20.9	4.57	18.8145	8.92665e-05	0.0107697	1	Up
Q99LW6	YY1-associated factor 2, org=Mus musculus	Yaf2	3	3.3.3.3.1.1	3316.99	686.66	944.443	182.316	40.1013	41.1896	960.646	953.186	1007.31	87.9	93.1	3.01	18.7707	0.0130691	0.0578971	1	Up
Q3UGP8	Putative Dol-P-Glc:Glc(2)Man(9)GlcNAc(2)-PP-Dol alpha-1,2-glucosyltransferase, org=Mus musculus	Alg10b	6	4.5.5.3.-.2	2426.06	2236.29	2193.88	309.665	26.1856	29.5936	2769.09	2438.03	2174.4	5.41	134	12.1	18.7613	0.0461298	0.0911048	1	Up
P46664	Adenylosuccinate synthetase isozyme 2, org=Mus musculus	Adss2	5	4.4.3.-.-.3	1037.33	563.71	642.306	13.5677	18.1545	87.9435	858.254	843.497	670.066	33.9	104	13.2	18.7468	0.0220779	0.0687138	1	Up
Q9Z2G0	Protein fem-1 homolog B, org=Mus musculus	Fem1b	6	3.4.6.2.1.-	877.217	841.754	1046.21	59.9257	43.8782	43.7686	102.585	169.26	81.4572	11.9	18.9	38.9	18.7377	6.73753e-05	0.0107697	1	Up
Q8BYC6	Serine/threonine-protein kinase TAO3, org=Mus musculus	Taok3	1	-.1.1.-.-.-	44.9357	53.6708	104.649	1.86215	6.62618	2.43555	43.7814	5.77726	1.21682	47.6	71.4	138	18.6066	0.00462948	0.0384436	0.667	Up
Q9QYE3	B-cell lymphoma/leukemia 11A, org=Mus musculus	Bcl11a	6	4.5.5.5.-.-	1493.72	442.569	640.326	111.901	17.5642	9.33335	744.128	621.519	678.26	65	123	9.01	18.5636	0.0292487	0.0764954	1	Up
Q3U213	Protein SERAC1, org=Mus musculus	Serac1	3	3.2.2.-.1.-	290.241	303.14	373.699	10.5874	32.9106	8.7269	261.023	125.917	152.849	13.9	77.3	39.7	18.5176	0.0148792	0.0604103	1	Up
Q80UP5	Ankyrin repeat domain-containing protein 13A, org=Mus musculus	Ankrd13a	4	3.2.3.1.-.-	1142.7	174.777	338.357	67.5633	11.1552	10.7463	277.68	262.859	272.049	93.9	110	2.76	18.5082	0.0216436	0.0684115	1	Up
Q99LH2	Phosphatidylserine synthase 1, org=Mus musculus	Ptdss1	6	4.6.6.4.1.1	2302.09	1702.72	2009.62	225.221	63.5029	36.7288	1152.58	1135.98	1286.77	14.9	94	6.94	18.4802	0.0244732	0.0717947	1	Up
Q91ZR4	Serine/threonine-protein kinase Nek8, org=Mus musculus	Nek8	1	1.-.1.-.-.-	37.3034	75.286	110.555	2.98318	2.19542	6.92671	1.56115	48.5907	1.50661	49.3	62.8	158	18.4336	0.00333242	0.032843	0.667	Up
O35980	Endonuclease III-like protein 1, org=Mus musculus	Nthl1	7	7.7.7.7.-.2	2923.98	1766.61	3569.29	335.53	58.2609	55.1677	2139.9	1915.52	1849.55	33.2	108	7.73	18.3979	0.021909	0.0686626	1	Up
Q8R3L8	Cyclin-dependent kinase 8, org=Mus musculus	Cdk8	33	30.33.30.17.8.13	27980.7	33208.2	22743.6	1603.04	1730.26	1230.25	18042.4	17102.6	16818.3	18.7	17.1	3.7	18.3919	4.3216e-05	0.0104588	1	Up
Q920A5	Retinoid-inducible serine carboxypeptidase, org=Mus musculus	Scpep1	1	-.1.1.-.-.-	47.0526	34.8624	23.6836	1.80004	1.99838	1.94672	1.04537	3.57452	1.20263	33.2	5.37	73	18.3805	0.00398462	0.0359249	0.667	Up
Q8CH09	SURP and G-patch domain-containing protein 2, org=Mus musculus	Sugp2	35	23.31.32.15.2.5	9919.54	6304.37	9509.02	812.06	259.285	330.895	6675.03	5396.15	5237.44	23.1	64.3	13.7	18.3513	0.00606713	0.0425928	1	Up
Q80TM6	R3H domain-containing protein 2, org=Mus musculus	R3hdm2	20	16.19.19.10.4.6	10031.5	6984.43	8882.83	469.692	685.588	259.164	5190.64	5316.44	5180.44	17.8	45.2	1.45	18.3102	0.00427645	0.0370372	1	Up
P36536	GTP-binding protein SAR1a, org=Mus musculus	Sar1a	2	1.1.1.-.-.-	60.569	18.0047	149.016	4.29199	5.40896	2.73747	92.42	33.3591	37.0536	88.1	32.4	61	18.2974	0.0399396	0.0851888	1	Up
P58022	Lysyl oxidase homolog 2, org=Mus musculus	Loxl2	3	3.3.3.2.-.1	754.255	372.042	451.36	22.8632	6.56694	57.0523	484.459	182.367	310.536	38.4	89.4	46.5	18.2425	0.0264568	0.073962	1	Up
E9Q8D0	DnaJ homolog subfamily C member 21, org=Mus musculus	Dnajc21	7	5.7.7.2.-.3	1733.78	1684.65	1646.74	143.385	46.5911	88.8643	1359.9	1382.6	1165.78	2.58	52.2	9.15	18.1651	0.0114537	0.0552533	1	Up
P57722	Poly(rC)-binding protein 3, org=Mus musculus	Pcbp3	5	4.5.4.4.-.-	1329.41	604.07	768.899	116.822	19.8833	12.2261	576.18	341.09	348.345	42.2	117	31.7	18.1451	0.0295255	0.0767177	1	Up
Q6ZQ58	La-related protein 1, org=Mus musculus	Larp1	115	104.108.103.64.33.44	260083	163102	150896	19883.4	7746.82	4069.95	126348	119920	113534	31.3	78.3	5.34	18.1097	0.013265	0.0582065	1	Up
Q91ZV8	Adhesion G protein-coupled receptor A2, org=Mus musculus	Adgra2	9	5.8.8.4.-.-	2245.25	1066.73	1815.43	236.154	24.9301	22.439	1214.25	1184.21	1025.64	34.9	130	8.88	18.0846	0.037138	0.0835091	1	Up
Q80UU1	tRNA endonuclease ANKZF1, org=Mus musculus	Ankzf1	22	17.22.20.9.6.10	8704.34	9466.76	10840.4	870.758	425.413	309.193	6309.7	4756.53	6381.89	11.2	55.4	15.8	18.0716	0.00816927	0.0486265	1	Up
Q6PEE2	CBP80/20-dependent translation initiation factor, org=Mus musculus	Ctif	11	7.10.9.6.-.2	3874.78	3035.24	3691.88	380.664	164.067	43.2666	2073	2018.02	1879.42	12.5	87.2	5.01	18.0305	0.0348142	0.0816005	1	Up
Q5DTZ0	Protein NYNRIN, org=Mus musculus	Nynrin	103	95.97.94.56.14.29	91900.9	57317.9	59237.2	7319.67	2494.64	1760.43	45976.2	40763.7	38772	28	78.3	8.89	18.0096	0.0116997	0.0555175	1	Up
Q2HXL6	ER degradation-enhancing alpha-mannosidase-like protein 3, org=Mus musculus	Edem3	3	3.1.2.-.-.2	403.138	279.196	352.797	8.56673	6.55384	42.447	604.791	426.765	382.822	18.1	105	24.9	17.9811	0.0275721	0.0750799	1	Up
Q9QXN3	Activating signal cointegrator 1, org=Mus musculus	Trip4	13	11.11.12.3.-.4	4402.56	4866.13	4212.57	441.688	160.899	149.283	2480.6	2306.82	3540.33	7.48	66.1	24.1	17.9303	0.0122276	0.0563738	1	Up
Q6PIX5	Inactive rhomboid protein 1, org=Mus musculus	Rhbdf1	4	-.3.3.-.-.1	348.217	261.746	420.094	16.8817	14.9552	25.6394	207.499	222.611	257.141	23.1	29.7	11.1	17.9214	0.000203738	0.0129432	0.667	Up
Q9CXU0	Mediator of RNA polymerase II transcription subunit 10, org=Mus musculus	Med10	7	7.6.5.2.2.1	5055.3	2321.65	2855.16	391.248	114.297	65.5499	1761.95	1640.41	1468.94	42.5	92.3	9.07	17.9166	0.0155383	0.0615037	1	Up
Q91ZU6	Dystonin, org=Mus musculus	Dst	20	12.17.16.6.3.4	5047.64	3215.47	3556.46	368.305	126.309	165.232	2256.41	2062.56	2007.4	24.7	59.1	6.2	17.9126	0.00501916	0.0394313	1	Up
Q61037	Tuberin, org=Mus musculus	Tsc2	5	2.5.4.2.1.1	987.423	510.902	934.562	51.0344	23.422	61.5536	1104.97	620.69	897.11	32.2	43.4	27.8	17.8876	0.00196486	0.0275419	1	Up
Q8R3I3	Conserved oligomeric Golgi complex subunit 6, org=Mus musculus	Cog6	2	2.1.2.1.-.-	474.098	443.867	428.923	65.2255	6.00267	4.08933	290.661	222.137	156.205	5.13	138	30.1	17.8828	0.0519158	0.0959902	1	Up
Q1PSW8	E3 ubiquitin-protein ligase TRIM71, org=Mus musculus	Trim71	42	41.39.40.20.5.12	33017.8	21261.4	29229.4	2899.23	991.947	779.723	22500.1	20088.6	19416.5	21.6	75	7.85	17.8785	0.011056	0.0547023	1	Up
Q9JL19	Nuclear receptor coactivator 6, org=Mus musculus	Ncoa6	15	12.14.14.10.4.7	5594.58	6725.55	6632.37	707.266	142.716	212.252	4711	4630.55	4805.89	9.94	86.9	1.86	17.8421	0.0216123	0.0683508	1	Up
Q5KU39	Vacuolar protein sorting-associated protein 41 homolog, org=Mus musculus	Vps41	7	6.5.6.2.-.-	796.463	477.75	682.149	73.6958	22.1688	13.8589	345.916	442.354	417.529	24.8	88.6	12.5	17.8299	0.0176759	0.0639078	1	Up
Q80U58	Pumilio homolog 2, org=Mus musculus	Pum2	50	46.46.45.28.6.12	70439.2	46722.1	42700.1	6089.26	1807.67	1069.29	29466.7	29518.3	27007	28.1	90.7	5.01	17.8293	0.0191064	0.0658921	1	Up
P29341	Polyadenylate-binding protein 1, org=Mus musculus	Pabpc1	189	188.186.180.136.102.118	6.43713e+06	4.72844e+06	3.75113e+06	571289	160338	105326	2.94172e+06	2.78959e+06	2.7328e+06	27.3	91.3	3.83	17.8226	0.0182752	0.0646919	1	Up
Q91VL9	Zinc finger and BTB domain-containing protein 1, org=Mus musculus	Zbtb1	7	6.6.7.3.1.1	1536.16	1770.18	1579.78	183.005	35.253	55.9566	1225.08	842.351	901.604	7.64	87.5	20.8	17.8187	0.022991	0.0699702	1	Up
A2RSY6	TRMT1-like protein, org=Mus musculus	Trmt1l	28	21.27.25.12.4.6	7816.03	7367.57	6955.48	664.082	335.229	246.645	20047.6	20480.9	21276.3	5.83	53	3.02	17.7688	0.00891283	0.0505847	1	Up
Q9D8C3	Putative bifunctional UDP-N-acetylglucosamine transferase and deubiquitinase ALG13, org=Mus musculus	Alg13	37	30.35.35.11.-.13	23501.2	18242.7	23910.4	2083.63	1075.07	537.288	23039.9	23466.5	21170.8	14.4	63.7	5.41	17.7637	0.013116	0.0579306	1	Up
Q8R418	Endoribonuclease Dicer, org=Mus musculus	Dicer1	43	32.42.37.16.6.15	15046.7	12162.2	12297.3	1176.8	673.057	375.477	8230.64	7960.51	7866.63	12.4	54.6	2.36	17.7529	0.00962565	0.0525203	1	Up
Q6A009	E3 ubiquitin-protein ligase listerin, org=Mus musculus	Ltn1	18	11.16.16.8.-.2	3150.87	2416.05	3106.14	331.131	78.1668	79.7557	1968.81	1343.02	1567.59	14.2	89.3	19.5	17.7344	0.0199946	0.0670818	1	Up
O88874	Cyclin-K, org=Mus musculus	Ccnk	32	25.31.32.18.7.9	65226.2	62029.8	61032.7	7210.6	2080.29	1337.82	43337.1	40110.9	37930.1	3.49	90.3	6.72	17.7151	0.024696	0.0720688	1	Up
Q9R1A3	Netrin-3, org=Mus musculus	Ntn3	3	3.3.2.-.-.-	318.005	105.65	188.262	9.90734	15.9171	8.79758	82.1356	187.454	164.352	52.5	33.2	38.3	17.6742	0.0037724	0.035379	1	Up
P61406	Telomerase-binding protein EST1A, org=Mus musculus	Smg6	82	76.80.75.47.17.30	84441.9	69487.8	59290.3	7432.7	3012.59	1682.47	45775.8	41545.6	40715.3	17.8	74.5	6.36	17.5812	0.0155326	0.0615037	1	Up
Q61090	Frizzled-7, org=Mus musculus	Fzd7	1	1.-.1.-.-.-	84.9015	92.4289	26.8323	2.37205	5.58353	3.65916	2.43254	58.5623	6.82582	52.7	41.7	138	17.5779	0.00696639	0.0457484	0.667	Up
Q9DB91	Mediator of RNA polymerase II transcription subunit 29, org=Mus musculus	Med29	7	7.7.7.2.-.4	5850.18	2406.62	2663.93	278.824	185.663	157.282	2396.38	2411.33	2072.67	52.7	30.7	8.34	17.564	0.00231694	0.028797	1	Up
Q9JK24	Serine/threonine-protein phosphatase 2A regulatory subunit B'' subunit gamma, org=Mus musculus	Ppp2r3c	6	6.5.6.4.-.-	1518.31	780.471	1329.83	170.608	18.5773	17.9178	655.346	511.489	563.494	31.7	127	12.6	17.5208	0.0368363	0.0833254	1	Up
Q6A0A9	Constitutive coactivator of PPAR-gamma-like protein 1, org=Mus musculus	FAM120A	116	110.112.106.83.37.49	445464	280675	244398	36104.8	10359.9	8963.13	195889	187567	177311	33.1	82.7	4.98	17.5099	0.0112529	0.0548502	1	Up
O88384	Vesicle transport through interaction with t-SNAREs homolog 1B, org=Mus musculus	Vti1b	9	7.7.8.4.1.3	2352.1	1918.52	2900.29	194.5	124.857	91.4531	2011.76	1660.7	1400.06	20.6	38.4	18.2	17.4556	0.00119201	0.0225686	1	Up
Q8K203	Endonuclease 8-like 3, org=Mus musculus	Neil3	3	2.3.3.-.-.-	294.794	140.763	233.759	13.5234	8.64546	16.2838	100.196	83.0471	121.304	34.8	30.2	18.9	17.4062	0.000656169	0.0181807	1	Up
Q60899	ELAV-like protein 2, org=Mus musculus	Elavl2	9	9.9.9.7.2.3	19200.8	16755.3	20146.5	2022.91	800.715	402.309	12873.1	12614.1	12578.2	9.36	78.5	1.27	17.3911	0.0212481	0.0678482	1	Up
Q8R2Q4	Ribosome-releasing factor 2, mitochondrial, org=Mus musculus	Gfm2	1	-.1.1.-.-.-	24.8176	15.0881	41.9433	1.91365	1.73762	1.06109	69.0348	66.4086	73.8653	49.8	28.7	5.42	17.369	0.00267226	0.0306635	0.667	Up
Q14B98	Sesquipedalian-2, org=Mus musculus	Pheta2	2	-.2.2.-.-.1	250.743	200.355	217.935	11.644	6.20671	20.6794	149.706	148.85	127.638	11.5	56.9	8.8	17.3639	0.0112943	0.0548773	0.667	Up
Q9DBM2	Peroxisomal bifunctional enzyme, org=Mus musculus	Ehhadh	3	-.3.3.-.-.1	210.039	111.067	601.718	6.46096	4.90616	41.8251	292.881	255.914	289.653	84.4	118	7.33	17.3488	0.0242326	0.0714782	0.667	Up
Q9CPQ3	Mitochondrial import receptor subunit TOM22 homolog, org=Mus musculus	Tomm22	1	-.1.1.-.-.1	178.509	153.305	347.271	4.18216	5.107	29.981	205.422	76.8203	26.8066	46.6	112	89.4	17.2926	0.0237731	0.0709942	0.667	Up
Q6PCQ0	IQ domain-containing protein E, org=Mus musculus	Iqce	9	6.8.7.4.1.1	9537.57	8885.95	8381.52	954.129	355.846	240.152	6200.1	8718.79	7411.28	6.49	74.2	16.9	17.2922	0.017262	0.0636508	1	Up
Q6DFV1	Condensin-2 complex subunit G2, org=Mus musculus	Ncapg2	26	19.24.24.14.4.5	10068.2	8006.27	9770.63	1116.24	255.353	240.621	5214.86	4522.82	4734.94	12	93.3	7.35	17.2714	0.0230918	0.0699993	1	Up
Q80WQ9	Zinc finger BED domain-containing protein 4, org=Mus musculus	Zbed4	3	2.3.3.2.-.-	410.319	167.811	451.596	42.7185	11.5731	5.39695	149.22	115.054	149.087	44.7	101	14.3	17.2517	0.0193314	0.0660665	1	Up
Q80VI1	E3 ubiquitin-protein ligase TRIM56, org=Mus musculus	Trim56	34	31.33.30.23.4.8	36881.5	15876.6	16674.4	2846.93	815.026	366.56	12537.1	11753.6	11483.2	51.4	98.4	4.59	17.2353	0.020606	0.0673041	1	Up
Q8BNL5	BTB/POZ domain-containing protein KCTD6, org=Mus musculus	Kctd6	1	1.1.1.-.-.1	202.419	137.648	266.669	2.08551	2.8867	30.2369	118.736	124.548	106.025	31.9	137	8.14	17.2324	0.046221	0.0911264	1	Up
Q9CWN7	CCR4-NOT transcription complex subunit 11, org=Mus musculus	Cnot11	25	24.22.23.14.4.6	35097.5	9848.52	14840	2600.16	468.605	412.332	13212.6	11407.6	12347.8	67.1	107	7.33	17.1745	0.017164	0.0635123	1	Up
O35261	Transcription factor E2F3, org=Mus musculus	E2f3	1	1.1.1.-.-.-	58.0544	15.6714	76.3366	1.44471	3.52982	3.77829	92.4337	20.4238	48.8477	62.2	43.9	67.3	17.1445	0.0136784	0.0589033	1	Up
Q9WUB4	Dynactin subunit 6, org=Mus musculus	Dctn6	2	2.1.2.2.-.-	399.765	165.487	168.745	23.6984	7.84294	11.3109	40.064	25.5435	276.901	54.9	58.4	124	17.1286	0.00292675	0.0314252	1	Up
Q499M4	Tigger transposable element derived 5, org=Mus musculus	Tigd5	1	1.1.-.-.-.-	60.4369	46.5435	33.4575	1.05775	2.51556	4.63967	51.9555	61.8326	121.212	28.8	65.8	47.8	17.0995	0.0112476	0.0548502	0.667	Up
Q3V089	RNA-binding protein 44, org=Mus musculus	Rbm44	7	3.4.6.1.-.2	1358.69	804.843	1395.68	130.869	23.2429	54.2662	632.976	575.529	536.796	27.9	79.8	8.32	17.0805	0.0168287	0.0629245	1	Up
Q91V04	Translocating chain-associated membrane protein 1, org=Mus musculus	Tram1	11	9.9.11.4.1.3	3095.81	6298.76	4898.22	555.08	95.6347	186.735	2670.79	2438.07	2633.74	33.7	87.1	4.85	17.067	0.0161802	0.0620655	1	Up
Q8BMI4	Flap endonuclease GEN homolog 1, org=Mus musculus	Gen1	3	3.2.2.2.-.-	733.531	550.469	767.813	97.8192	10.9178	11.5061	489.051	327.438	463.174	17.1	125	20.4	17.0639	0.040352	0.0851888	1	Up
Q5FWH2	Putative E3 ubiquitin-protein ligase UNKL, org=Mus musculus	Unkl	8	4.7.7.2.-.1	1339.85	942.841	964.295	98.6865	48.9879	43.054	527.867	542.886	769.215	20.6	48.1	22	17.0242	0.00284902	0.0311919	1	Up
Q9QXV3	Inhibitor of growth protein 1, org=Mus musculus	Ing1	11	11.11.11.7.4.5	6703.79	5771.22	9647.46	811.971	252.115	235.646	5009.05	3819.07	3397.21	27.4	75.7	20.5	17.0208	0.00996665	0.0532217	1	Up
Q9WVB4	Slit homolog 3 protein, org=Mus musculus	Slit3	7	6.5.5.2.-.-	2080.66	577.39	640.495	141.943	25.1942	26.676	652.537	665.146	668.403	77.3	104	1.27	17.0192	0.0156294	0.0616631	1	Up
Q6PFQ7	Ras GTPase-activating protein 4, org=Mus musculus	Rasa4	7	3.7.6.3.-.1	4308.89	2299.01	2114.9	339.019	74.7481	98.8792	2477.27	2274.69	2255.43	41.9	85.5	5.26	17.0153	0.0111448	0.0547787	1	Up
Q8BG19	Protein O-mannosyl-transferase TMTC4, org=Mus musculus	Tmtc4	2	1.1.2.-.-.-	249.834	182.92	159.44	13.9518	6.75513	14.2162	219.429	154.929	211.764	23.8	36.4	18	16.9571	0.00173766	0.0262497	1	Up
Q99KE1	NAD-dependent malic enzyme, mitochondrial, org=Mus musculus	Me2	15	10.11.9.2.6.4	6171.62	4638.81	4667.2	216.453	364.65	332.626	3394.98	3680.71	3286.22	17	25.6	5.9	16.939	0.000403879	0.0167074	1	Up
Q9CR83	Probable RNA-binding protein 18, org=Mus musculus	Rbm18	2	1.2.2.-.-.2	201.181	294.415	310.841	6.75489	10.5815	30.3365	207.933	109.221	158.623	22	79.6	31.1	16.9161	0.0146918	0.0601656	1	Up
Q8C7R4	Ubiquitin-like modifier-activating enzyme 6, org=Mus musculus	Uba6	5	4.4.5.3.-.-	3360.81	634.857	847.542	253.85	14.0777	18.4142	1211.43	792.834	1053.94	93.9	144	20.7	16.9141	0.0454906	0.0904567	1	Up
A2AT37	Regulator of nonsense transcripts 2, org=Mus musculus	Upf2	78	71.76.72.53.18.35	171441	126473	115782	15623.4	5827.12	3105.53	80480	73221.3	68766.6	21.4	80.4	7.97	16.847	0.0182482	0.0646599	1	Up
Q99PN3	Tripartite motif-containing protein 26, org=Mus musculus	Trim26	13	10.13.11.8.1.3	6506.54	3507.81	5072.99	633.44	147.131	115.283	3457.73	2685.76	2774.61	29.8	97.2	14.2	16.8413	0.0196153	0.0665876	1	Up
Q9CR16	Peptidyl-prolyl cis-trans isomerase D, org=Mus musculus	Ppid	9	5.8.7.3.1.4	3350.95	5587.08	3121.4	378.918	187.864	149.371	3268.24	3177.24	2521.19	33.9	51.5	13.6	16.8392	0.00191562	0.0273771	1	Up
B2RVL6	Zinc finger CCHC domain-containing protein 24, org=Mus musculus	Zcchc24	14	14.14.14.7.3.4	36812.4	25524.7	23886.6	3058.08	1321.63	763.757	18621.4	20044.4	16939.8	24.5	69.8	8.38	16.7638	0.0114867	0.0552919	1	Up
A2AKB9	DDB1- and CUL4-associated factor 10, org=Mus musculus	Dcaf10	8	4.8.8.2.-.3	1571.56	1461.1	1504.95	152.415	31.3982	86.8803	787.165	614.588	471.866	3.68	67.1	25.3	16.7629	0.0226201	0.0695499	1	Up
Q9D7N3	Small ribosomal subunit protein uS9m, org=Mus musculus	Mrps9	16	12.15.16.6.1.3	2343.78	1699.15	2569.31	240.859	97.0973	57.0606	1506.74	1413.77	1298.38	20.5	73.4	7.42	16.7391	0.0135081	0.05848	1	Up
Q3UTY6	Thrombospondin type-1 domain-containing protein 4, org=Mus musculus	Thsd4	9	3.7.6.3.3.4	1649.95	1417.05	1097.65	42.4043	123.181	83.2334	1071.54	1469.37	1405.26	20	48.7	16.2	16.7376	0.00568628	0.0417288	1	Up
Q91VJ4	Serine/threonine-protein kinase 38, org=Mus musculus	Stk38	4	-.3.4.2.1.-	615.768	359.65	602.344	9.25691	66.7513	18.265	557.423	494.154	378.204	27.4	98.4	19.1	16.7361	0.0247115	0.0720688	0.667	Up
Q69ZT1	Fanconi-associated nuclease 1, org=Mus musculus	Fan1	3	2.3.3.-.-.2	431.942	409.475	391.685	12.2945	10.7419	50.7021	433.006	182.193	345.585	4.91	92.1	39.8	16.7226	0.0246608	0.0720688	1	Up
Q8R023	Polycomb group RING finger protein 1, org=Mus musculus	Pcgf1	13	9.12.12.9.1.2	12576.2	7447.5	8530.85	1338.53	253.191	117.235	8017.42	7761.16	6705.72	28.4	117	9.28	16.7088	0.0389237	0.0847464	1	Up
Q9CQD4	Charged multivesicular body protein 1B2, org=Mus musculus	Chmp1b2	3	3.3.3.3.1.-	1638.29	4191.47	3547.83	284.392	100.967	178.952	1987.85	2001.27	2063.59	42.5	48.9	2	16.6178	0.00248801	0.0298577	1	Up
Q5SWW4	Mediator of RNA polymerase II transcription subunit 13, org=Mus musculus	Med13	87	77.82.80.28.30.42	66972.8	69639.1	72590.4	5687.25	3496.44	3422.06	49045.5	45585.8	44548.3	4.03	30.6	5.08	16.5958	0.00292258	0.0314252	1	Up
Q3SYK4	Vertnin, org=Mus musculus	Vrtn	3	-.2.2.-.1.-	140.885	141.944	348.002	10.2585	17.0101	10.9268	312.67	275.963	259.225	56.7	29.2	9.67	16.5159	0.0038109	0.0356018	0.667	Up
O88507	Ciliary neurotrophic factor receptor subunit alpha, org=Mus musculus	Cntfr	8	7.5.6.7.-.1	3514.25	1184.43	1512.57	294.587	50.9976	30.6974	1053.21	1150.49	1403.85	60.9	117	15.1	16.5069	0.0271245	0.0747175	1	Up
A2A6A1	G patch domain-containing protein 8, org=Mus musculus	Gpatch8	52	41.50.47.27.5.14	25167.3	32331.1	33389.3	3739.81	1054.7	734.556	20668.8	19968	18150.4	14.8	89.6	6.63	16.4382	0.0222906	0.068829	1	Up
Q80ST9	Lebercilin, org=Mus musculus	Lca5	6	4.4.5.1.-.3	1065.4	672.962	843.362	42.0969	38.3724	76.6842	305.773	375.278	308.279	22.9	40.3	12	16.4281	0.000976518	0.0211009	1	Up
Q14AI6	Mitochondrial mRNA pseudouridine synthase Rpusd3, org=Mus musculus	Rpusd3	6	4.5.4.2.-.2	1428.34	1422.49	1469.86	116.092	15.3188	131.649	1216.59	991.46	1019.13	1.79	72	11.4	16.4247	0.0455742	0.0905305	1	Up
A8C756	tRNA (32-2'-O)-methyltransferase regulator THADA, org=Mus musculus	Thada	3	-.2.3.-.-.1	196.765	152.186	261.572	14.9251	7.1264	15.1576	63.3686	235.62	67.8617	27	36.9	80.3	16.4079	0.00145576	0.0244828	0.667	Up
Q8VC42	Regulator of MON1-CCZ1 complex, org=Mus musculus	Rmc1	1	-.1.1.-.-.-	44.3375	10.481	48.391	2.17217	2.86928	1.25553	1.05173	4.84062	3.5748	60.5	38.6	61.1	16.3903	0.0184232	0.0647933	0.667	Up
Q62136	Tyrosine-protein phosphatase non-receptor type 21, org=Mus musculus	Ptpn21	4	1.3.4.2.-.-	928.265	764.985	795.13	118.334	19.7216	14.0758	760.51	817.792	703.601	10.5	116	7.51	16.3568	0.0379776	0.0840363	1	Up
A3KGF9	Coiled-coil domain-containing protein 9B, org=Mus musculus	Ccdc9b	2	-.2.1.-.-.-	178.403	168.997	113.455	11.7128	8.18399	8.41729	64.5251	112.085	120.44	22.8	20.9	30.5	16.2766	0.000145937	0.0125636	0.667	Up
Q9EQS3	c-Myc-binding protein, org=Mus musculus	Mycbp	5	5.5.5.3.1.1	4189.6	1858.35	4113.36	331.114	172.52	120.867	2140.47	1753.47	1711.12	39.1	52.6	12.7	16.2711	0.00219747	0.02811	1	Up
Q91W18	Tudor domain-containing protein 3, org=Mus musculus	Tdrd3	94	92.94.86.54.39.44	254813	189109	171430	21987.1	9039.47	6871.02	126239	126993	122617	21.4	64.7	1.87	16.2373	0.0085541	0.0497434	1	Up
Q9D2D9	Kelch domain-containing protein 8B, org=Mus musculus	Klhdc8b	1	1.1.1.-.-.-	50.0654	91.8689	86.2169	7.85119	2.00473	4.20613	58.8861	45.3371	62.6032	29.8	63	16.3	16.2246	0.00783149	0.0475657	1	Up
Q8C1S0	Mediator of RNA polymerase II transcription subunit 19, org=Mus musculus	Med19	18	16.18.18.11.10.10	55015.7	45291.2	53227.4	4719.46	2679.46	2076.2	45290.2	40079	35953.3	10.1	43.9	11.6	16.2039	0.00498107	0.0392692	1	Up
Q6ZPK7	Lateral signaling target protein 2 homolog, org=Mus musculus	Zfyve28	1	1.1.1.1.1.1	7481.67	13422.4	8468.47	1082.74	515.055	215.147	5865.1	7791.35	7162.07	32.5	72.9	14.2	16.2016	0.0147403	0.0602337	1	Up
Q921R4	DnaJ homolog subfamily C member 14, org=Mus musculus	Dnajc14	6	3.6.5.-.-.1	678.46	652.045	428.557	28.4983	17.1016	63.0051	428.802	306.327	376.158	23.4	66	16.6	16.1969	0.0090463	0.0507737	1	Up
O54836	Zinc finger matrin-type protein 3, org=Mus musculus	Zmat3	6	6.6.6.1.-.2	616.947	566.062	664.823	50.8701	25.0028	38.3308	504.255	395.641	464.349	8.02	34	12.1	16.1801	0.003784	0.0354088	1	Up
Q6ZPR1	Cilia- and flagella-associated protein 97, org=Mus musculus	Cfap97	6	4.4.5.-.-.1	776.967	479.4	440.041	29.2602	19.7281	55.9438	682.845	685.235	957.494	32.6	53.7	20.4	16.1667	0.00304483	0.0318519	1	Up
Q3UFS4	G patch domain-containing protein 11, org=Mus musculus	Gpatch11	13	12.13.12.7.6.7	32848.4	49752.4	44777.5	3041.82	3288.89	1555.01	25609.6	23887.5	22095.4	20.5	35.7	7.36	16.153	0.00178665	0.0266356	1	Up
Q99J45	Nuclear receptor-binding protein, org=Mus musculus	Nrbp1	9	8.8.6.4.3.3	3953.91	1012.65	1442.43	188.612	137.29	71.2977	1557.8	1062.03	830.751	74.4	44.4	32.3	16.1355	0.0078253	0.0475657	1	Up
O35083	1-acyl-sn-glycerol-3-phosphate acyltransferase alpha, org=Mus musculus	Agpat1	3	1.3.3.1.-.2	980.348	731.242	1274.03	27.2747	14.9651	142.982	566.526	277.931	142.206	27.3	114	65.9	16.1192	0.0352893	0.0818244	1	Up
Q8BM39	Pre-mRNA-splicing factor 18, org=Mus musculus	Prpf18	6	5.6.5.5.-.-	1743.73	947.096	1847.33	233.322	17.3698	31.3194	636.564	714.429	414.129	32.6	129	26.5	16.0921	0.042511	0.087423	1	Up
P70318	Nucleolysin TIAR, org=Mus musculus	Tial1	10	9.9.7.5.2.5	5397.22	3703.92	4240.78	499.943	107.865	222.048	3307.37	2649.39	2031.4	19.5	72.9	24	16.0774	0.0170758	0.0633924	1	Up
Q6ZPL9	ATP-dependent RNA helicase DDX55, org=Mus musculus	Ddx55	5	5.5.3.4.-.-	1888.69	696.049	946.891	183.163	15.2786	21.2968	845.725	755.464	623.786	53.4	130	15	16.072	0.0377004	0.0839399	1	Up
Q8BIG4	F-box only protein 28, org=Mus musculus	Fbxo28	18	16.18.18.11.1.1	11142.5	9126.14	11286.7	1150.59	293.038	521.805	5584.07	5444.58	5237.19	11.5	67.8	3.22	16.0552	0.0156273	0.0616631	1	Up
Q99J38	Intraflagellar transport protein 70A1, org=Mus musculus	Ift70a1	11	10.7.11.6.-.3	2819.24	1950.89	1756.49	255.018	80.7962	71.2792	1209.21	1197.48	961.489	26	76.2	12.4	16.0322	0.0113891	0.055145	1	Up
Q8VC31	Coiled-coil domain-containing protein 9, org=Mus musculus	Ccdc9	42	39.42.38.29.3.12	41173	47594.8	38782.9	5664.64	1663.9	655.337	28489.3	28117.2	26728.7	10.7	99.6	3.34	15.976	0.0362904	0.0828494	1	Up
Q8K012	Formin-binding protein 1-like, org=Mus musculus	Fnbp1l	26	25.25.24.17.10.11	36865.1	17098.2	11076.6	2570.62	816.895	686.071	14671.1	15714.1	16611.5	62.2	77.5	6.2	15.9663	0.00696982	0.0457484	1	Up
Q3MI99	Collagen and calcium-binding EGF domain-containing protein 1, org=Mus musculus	Ccbe1	3	3.3.3.1.1.1	1412.18	1558.15	1418.36	91.07	104.288	79.6009	902.887	699.341	638.884	5.64	13.5	18.5	15.9612	0.000151109	0.0125636	1	Up
Q6JPI3	Mediator of RNA polymerase II transcription subunit 13-like, org=Mus musculus	Med13l	77	67.74.72.21.20.26	46811.5	41059.3	36484.9	3204.57	2820.63	1775.98	33849.2	30620.5	30409.9	12.5	28.4	6.1	15.9406	0.00140664	0.0242848	1	Up
Q62245	Son of sevenless homolog 1, org=Mus musculus	Sos1	4	2.3.3.-.-.-	291.297	291.932	176.215	17.8587	8.0917	21.8768	9.64685	60.7626	15.9087	26.3	44.5	96.9	15.8789	0.00335684	0.032843	1	Up
Q3UMQ8	H/ACA ribonucleoprotein complex non-core subunit NAF1, org=Mus musculus	Naf1	2	2.2.2.1.-.-	378.054	207.276	199.368	40.3191	5.82942	3.28879	194.714	133.316	219.88	38.6	126	24.4	15.8726	0.0407986	0.0857647	1	Up
Q8BI22	Centrosomal protein of 128 kDa, org=Mus musculus	Cep128	6	5.2.4.2.-.-	1389.49	711.293	571.406	130.255	19.916	18.1959	526.453	629.479	595.112	49.1	114	8.99	15.8713	0.026027	0.0734471	1	Up
P58544	BTB/POZ domain-containing protein 1, org=Mus musculus	Btbd1	5	4.5.5.3.-.-	1766.49	754.786	937.13	188.954	15.2086	13.753	500.752	715.679	710.045	46.8	139	19.1	15.8704	0.0467814	0.0919009	1	Up
P28659	CUGBP Elav-like family member 1, org=Mus musculus	Celf1	29	27.26.23.23.5.6	20553.8	15826.8	17414	2508.17	525.446	357.387	20548.6	12484.1	10622.2	13.4	106	36.3	15.8639	0.0325566	0.0794677	1	Up
Q6DID5	PWWP domain-containing DNA repair factor 3A, org=Mus musculus	Pwwp3a	29	25.28.29.24.8.10	42882.8	35989.5	47131	5426.28	1375.39	1157.1	26838.2	26563.1	22822.2	13.4	90.6	8.83	15.832	0.0229585	0.0699702	1	Up
Q8CJG0	Protein argonaute-2, org=Mus musculus	Ago2	90	88.87.81.62.24.34	223648	121325	100552	19124.3	6010.58	3027.82	83117.1	79478.3	78087	44.4	91.2	3.24	15.8197	0.0178597	0.064164	1	Up
Q8VC51	Telomerase Cajal body protein 1, org=Mus musculus	Wrap53	6	6.4.5.4.-.2	4281.46	1238.08	1984.32	328.036	77.0059	69.6034	1826.73	1726.54	1369.7	63.4	93	14.6	15.8094	0.0117284	0.0555605	1	Up
Q9D8T7	SRA stem-loop-interacting RNA-binding protein, mitochondrial, org=Mus musculus	Slirp	4	3.4.4.-.-.1	738.279	646.809	618.224	16.618	7.46562	102.728	255.126	642.017	615.027	9.39	124	42.9	15.7975	0.0490506	0.0935238	1	Up
Q4VGL6	Roquin-1, org=Mus musculus	Rc3h1	28	26.28.24.11.3.7	20164	8999.23	8684.78	1256.28	838.604	301.433	7079.54	6337.32	5697.64	51.8	59.9	10.9	15.7942	0.0077898	0.0475657	1	Up
Q9Z1X9	Cell division control protein 45 homolog, org=Mus musculus	Cdc45	7	3.4.7.3.-.1	779.787	573.172	1316.81	123.147	21.5204	24.4614	368.883	437.85	268.478	43.1	103	23.8	15.7854	0.0196404	0.0665889	1	Up
P12815	Programmed cell death protein 6, org=Mus musculus	Pdcd6	3	3.3.3.2.-.-	626.002	554.307	586.969	94.9105	6.37994	10.7095	664.939	480.004	439.929	6.09	134	22.7	15.7793	0.0526803	0.0967163	1	Up
Q99LG0	Ubiquitin carboxyl-terminal hydrolase 16, org=Mus musculus	Usp16	4	4.3.4.-.-.-	399.058	168.687	247.089	17.6295	16.7397	17.2721	224.077	182.483	116.034	43.1	2.6	31.3	15.7788	0.00824249	0.0486667	1	Up
Q61112	45 kDa calcium-binding protein, org=Mus musculus	Sdf4	3	-.3.2.2.-.-	515.348	252.424	535.47	60.2369	8.73304	13.6909	84.2336	11.4983	10.1362	36.4	103	120	15.7661	0.0217313	0.0684603	0.667	Up
Q8BVD7	Complement C1q tumor necrosis factor-related protein 7, org=Mus musculus	C1qtnf7	2	2.2.2.1.-.2	1819.99	2565.37	2224.96	248.643	44.8021	125.923	1406.14	991.696	872.409	16.9	73.4	25.7	15.7626	0.0233944	0.0705984	1	Up
Q9CWH0	Developmental pluripotency-associated protein 2, org=Mus musculus	Dppa2	5	4.3.5.4.-.-	895.937	1057.43	1470.14	173.682	23.3402	20.3497	874.818	729.956	721.853	25.9	121	11.1	15.7495	0.0378399	0.084017	1	Up
Q8BYK6	YTH domain-containing family protein 3, org=Mus musculus	Ythdf3	24	24.23.23.14.7.13	33267.5	30684	30261.1	3427.52	1364.08	1201.31	18453.1	17272.9	16695.5	5.18	62.1	5.13	15.7207	0.012464	0.0566817	1	Up
P23249	Putative helicase MOV-10, org=Mus musculus	Mov10	181	175.181.163.138.87.89	2.61189e+06	1.77699e+06	1.37097e+06	263737	64750.5	37936.2	1.21083e+06	1.14305e+06	1.11542e+06	33	101	4.24	15.7191	0.0248553	0.0723632	1	Up
Q91X20	Set1/Ash2 histone methyltransferase complex subunit ASH2, org=Mus musculus	Ash2l	47	43.47.44.30.17.24	155798	153168	144676	15518.1	6148.56	7249.62	100894	97155	90045.9	3.84	53.1	5.74	15.6881	0.00960108	0.0524367	1	Up
Q3TIR1	Trafficking protein particle complex subunit 13, org=Mus musculus	Trappc13	2	2.-.2.-.-.-	153.461	103.283	85.1783	13.544	4.56981	3.71928	5.43978	7.51316	26.2457	31	74.8	87.7	15.6608	0.0094273	0.0518365	0.667	Up
O35317	Pre-B-cell leukemia transcription factor 3, org=Mus musculus	Pbx3	4	4.3.4.3.-.2	1067.98	423.469	1035.9	92.4797	24.4883	44.5361	563.688	452.012	540.896	43.1	64.9	11.4	15.6488	0.00531922	0.040142	1	Up
Q8BX09	Retinoblastoma-binding protein 5, org=Mus musculus	Rbbp5	49	45.48.46.33.21.33	236449	213514	186066	23707.1	7906.22	9092.61	142233	129927	125508	11.9	64.9	6.54	15.625	0.011636	0.0554828	1	Up
Q9EPU0	Regulator of nonsense transcripts 1, org=Mus musculus	Upf1	123	123.123.121.97.68.85	1.07225e+06	799214	669036	103065	35470.2	24183.4	482815	466025	453554	24.3	78.6	3.14	15.6128	0.014534	0.0599948	1	Up
P70166	Cytoplasmic polyadenylation element-binding protein 1, org=Mus musculus	Cpeb1	18	16.18.18.8.3.9	8147.46	5968.49	10499.7	781.394	473.681	323	6940.34	6062.05	5815.62	27.6	44.4	9.43	15.5985	0.00162621	0.0256907	1	Up
Q8BJL1	F-box only protein 30, org=Mus musculus	Fbxo30	2	2.1.1.-.-.-	158.212	94.8082	49.2207	4.72315	6.84986	7.80411	147.954	128.387	180.457	54.3	24.4	17.3	15.5978	0.00725013	0.0463685	1	Up
Q60739	BAG family molecular chaperone regulator 1, org=Mus musculus	Bag1	12	8.12.12.6.2.3	3214.7	1954.68	2879.18	367.004	85.9043	63.584	1756.57	1525.96	1578.72	24.3	98.2	7.46	15.5831	0.0236	0.0707537	1	Up
Q8BWW4	La-related protein 4, org=Mus musculus	Larp4	37	33.37.33.22.10.14	50340.3	40785.9	33404	4026.99	2272.93	1693.79	24727.1	28311.4	27192.3	20.5	45.6	6.86	15.5785	0.00274022	0.0308491	1	Up
Q61001	Laminin subunit alpha-5, org=Mus musculus	Lama5	9	3.4.5.5.2.2	4791.61	2133.72	617.432	380.657	48.9198	55.739	3077.17	3253.72	2985.22	84	117	4.39	15.542	0.0316715	0.0787282	1	Up
Q8CD15	Ribosomal oxygenase 2, org=Mus musculus	Riox2	15	14.15.14.8.-.3	6347.69	4664.62	5007.37	713.512	195.318	124.992	4108.46	3724.49	3316.75	16.7	93.3	10.7	15.4956	0.0256754	0.0730327	1	Up
Q7TSG2	RNA polymerase II subunit A C-terminal domain phosphatase, org=Mus musculus	Ctdp1	2	2.1.2.1.-.-	293.103	116.269	158.219	27.2055	6.67812	2.80555	53.0941	90.9616	113.578	48.8	107	35.6	15.4703	0.0292148	0.0764954	1	Up
Q8K4Z5	Splicing factor 3A subunit 1, org=Mus musculus	Sf3a1	151	143.150.145.116.90.96	2.23696e+06	2.73247e+06	2.07173e+06	287638	99484.2	68202.9	1.63856e+06	1.61577e+06	1.55002e+06	14.7	78.2	2.87	15.4641	0.0180851	0.0645046	1	Up
Q8BZW4	Zinc finger protein 120, org=Mus musculus	Zfp120	1	-.1.1.-.-.-	11.1371	52.1543	9.5924	1.99381	1.07949	1.66731	8.45706	19.1757	17.3822	99.4	29.3	38.3	15.3744	0.0347275	0.0815337	0.667	Up
Q8BWR4	Ubiquitin carboxyl-terminal hydrolase 40, org=Mus musculus	Usp40	9	6.9.8.3.-.1	1884.9	1872.05	1626.19	252.792	65.6954	32.4251	884.774	1249.91	910.588	8.13	102	20.1	15.3405	0.0352143	0.0818244	1	Up
Q9EPK7	Exportin-7, org=Mus musculus	Xpo7	10	5.10.9.4.2.5	1855.97	1770.17	2823.93	208.741	96.0803	115.866	1230.77	1047.25	1244.48	27.2	42.9	9.38	15.3323	0.00125362	0.0231187	1	Up
Q8K368	Fanconi anemia group I protein homolog, org=Mus musculus	Fanci	11	8.9.10.5.1.-	1869.15	1204.4	2010.03	213.599	60.6575	57.6959	1155.32	466.313	1006.93	25.4	80.6	41.4	15.3142	0.0126706	0.0574789	1	Up
Q80X82	Symplekin, org=Mus musculus	Sympk	95	90.92.88.61.16.31	74773.4	76813.6	86296.1	10265.1	3286.66	1985.7	51430.5	45142.3	42527.5	7.75	86	9.87	15.3103	0.0249522	0.0724212	1	Up
Q921W0	Charged multivesicular body protein 1a, org=Mus musculus	Chmp1a	13	11.13.11.7.6.6	14654.5	21184.6	17401.5	1872.81	1000.33	607.636	12911	13381	12466.9	18.5	55.8	3.54	15.2956	0.00792094	0.0477611	1	Up
Q6ZQ11	Chondroitin sulfate synthase 1, org=Mus musculus	Chsy1	16	14.14.13.10.-.1	5995.57	3142.26	3717.52	651.536	138.879	51.6595	2745.42	2942.8	1837.45	35.2	115	23.5	15.2663	0.0415666	0.0866735	1	Up
P63073	Eukaryotic translation initiation factor 4E, org=Mus musculus	Eif4e	17	15.17.16.13.6.9	94300.2	56357.3	47772.9	8627.06	2378.76	2013.28	38310.6	33272.3	33582.8	37.4	85.7	8.05	15.2415	0.0128787	0.0575695	1	Up
Q9D8Z1	Activating signal cointegrator 1 complex subunit 1, org=Mus musculus	Ascc1	19	15.18.17.10.-.3	7168.04	5686.55	6222.29	807.48	245.892	198.525	3708.76	3285.18	3302.05	11.8	81.2	6.99	15.2384	0.0195724	0.0664899	1	Up
Q9Z2E2	Methyl-CpG-binding domain protein 1, org=Mus musculus	Mbd1	13	11.11.12.12.1.2	15029.8	27989.5	15611.7	3067.13	428.633	364.756	17336.2	19115	16335.9	37.5	120	8	15.1873	0.0348239	0.0816005	1	Up
P98078	Disabled homolog 2, org=Mus musculus	Dab2	7	6.5.6.4.1.-	1910.69	774.469	1147.18	170.929	49.5492	32.4223	716.17	464.844	534.615	45.3	89.6	22.7	15.1535	0.0138071	0.0589459	1	Up
Q8R1U1	Conserved oligomeric Golgi complex subunit 4, org=Mus musculus	Cog4	2	1.2.2.1.-.-	604.035	229.866	308.573	59.5793	7.60385	8.41862	2.32352	3.17409	167.587	51.8	118	165	15.1118	0.0289602	0.0761553	1	Up
E9PZJ8	Activating signal cointegrator 1 complex subunit 3, org=Mus musculus	Ascc3	56	47.54.48.27.11.13	25312.9	17497.6	17897.8	2386.14	924.732	708.922	11039	10726.2	9993.66	21.7	68.1	5.07	15.1023	0.0104563	0.0537997	1	Up
Q9CX97	WD repeat-containing protein 55, org=Mus musculus	Wdr55	10	9.8.10.8.-.2	5101.2	1535.25	3223.43	502.444	92.1635	58.319	2737.24	2076.33	2258.27	54.3	114	14.5	15.1011	0.025284	0.0727938	1	Up
O09053	Bifunctional 3'-5' exonuclease/ATP-dependent helicase WRN, org=Mus musculus	Wrn	1	1.-.1.-.-.-	117.789	60.6424	52.3717	5.42749	7.08213	2.77618	39.9917	25.9982	47.1118	46.3	42.6	28.5	15.0992	0.00198592	0.0275419	0.667	Up
Q6DFV5	Probable helicase with zinc finger domain, org=Mus musculus	Helz	67	62.66.63.21.8.12	45066.7	29161.4	27716.3	4576.79	1375.61	806.553	22248.2	19729.7	20271.1	28.3	90.2	6.39	15.0829	0.0214177	0.0680765	1	Up
Q80V62	Fanconi anemia group D2 protein homolog, org=Mus musculus	Fancd2	5	3.4.5.2.-.-	844.904	675.553	1167.84	145.611	10.0791	23.0907	641.771	721.374	628.333	27.9	125	7.58	15.0368	0.0479579	0.0927163	1	Up
Q9JKB3	Y-box-binding protein 3, org=Mus musculus	Ybx3	26	26.23.26.21.8.6	38960.4	23141.8	22680.7	3722.61	929.115	994.471	16455.6	16077	14429.6	32.8	84.7	6.88	15.016	0.013935	0.0589862	1	Up
Q8BQ33	Treslin, org=Mus musculus	Ticrr	5	2.3.5.2.-.-	992.75	465.718	667.638	114.483	17.6072	9.6142	336.225	310.279	285.094	37.5	124	8.23	15.0038	0.0404785	0.0853128	1	Up
Q80TQ2	Ubiquitin carboxyl-terminal hydrolase CYLD, org=Mus musculus	Cyld	6	4.5.5.1.-.1	1060.47	730.363	851.468	132.052	15.9227	28.2751	570.77	381.204	564.289	19	109	21.3	14.9918	0.0357327	0.0822226	1	Up
Q9D1F4	Proline-rich AKT1 substrate 1, org=Mus musculus	Akt1s1	3	3.-.2.2.-.-	1151.05	439.042	291.869	97.9743	9.90015	17.667	533.023	236.422	191.488	73.2	117	57.9	14.9907	0.0283111	0.0755857	0.667	Up
Q9CQS5	Serine/threonine-protein kinase RIO2, org=Mus musculus	Riok2	9	8.9.8.5.1.4	4066.61	3547.15	3666.23	326.696	279.952	145.828	2442.38	2088.57	2053.92	7.24	37.4	9.79	14.9905	0.00670383	0.0449444	1	Up
Q91YR9	Prostaglandin reductase 1, org=Mus musculus	Ptgr1	7	5.6.5.-.-.4	1289.35	771.947	742.325	39.6364	27.8379	119.561	1325.57	1082.56	1203.29	32.9	80	10.1	14.9898	0.0128221	0.057482	1	Up
Q8VHK9	ATP-dependent DNA/RNA helicase DHX36, org=Mus musculus	Dhx36	74	72.71.71.53.25.28	157935	83642.1	79785.2	15808.6	3567.53	2121.43	61512	53801.2	52507.3	41.1	105	8.7	14.9488	0.0261582	0.0736433	1	Up
P48036	Annexin A5, org=Mus musculus	Anxa5	15	7.14.10.3.2.6	8438.34	6061.26	6170.87	271.491	712.148	400.263	5492.81	4899.9	5078.32	19.5	49.1	5.9	14.9364	0.00483691	0.0390736	1	Up
Q9CX83	Armadillo repeat-containing X-linked protein 1, org=Mus musculus	Armcx1	9	4.9.9.3.1.3	2055.46	2378.18	3218.83	257.634	110.582	145.175	1440.03	1088.85	958.276	23.5	44.9	21.4	14.9058	0.0021709	0.02811	1	Up
Q9WTP6	Adenylate kinase 2, mitochondrial, org=Mus musculus	Ak2	6	3.5.6.-.1.3	2072.88	823.054	1109.3	52.0711	92.7624	124.031	1167.78	1101.63	520.553	49	40.3	38.3	14.8968	0.00200261	0.0275419	1	Up
Q924T2	Small ribosomal subunit protein uS2m, org=Mus musculus	Mrps2	8	8.8.7.4.-.4	2754.63	1480.07	2296.61	193.452	128.86	116.439	1428.3	1768.15	1049.06	29.7	28.3	25.4	14.8862	0.00042627	0.0170243	1	Up
O35972	Large ribosomal subunit protein uL23m, org=Mus musculus	Mrpl23	11	10.11.10.5.2.4	5258.78	3514.08	4820.84	514.9	175.973	223.796	3257.25	3433.93	3229.65	20	60.2	3.35	14.8619	0.00702105	0.0457484	1	Up
Q0VG62	Ribosomal biogenesis factor, org=Mus musculus	Rbis	4	2.3.4.1.1.3	3718.45	5433.74	4984.45	304.919	347.949	298.793	2843.86	5570.59	5396.23	18.9	8.44	33.2	14.8547	0.000446431	0.0170243	1	Up
Q9CQ26	STAM-binding protein, org=Mus musculus	Stambp	4	1.4.4.1.-.-	376.891	450.797	445.802	46.8333	21.954	16.9607	444.665	308.705	405.088	9.73	56	18.1	14.8515	0.00970576	0.0527043	1	Up
Q64105	Sepiapterin reductase, org=Mus musculus	Spr	2	1.1.2.-.-.1	262.884	121.304	153.141	4.72576	5.17332	26.3564	80.7954	76.1365	101.834	41.5	102	15.9	14.8206	0.0211666	0.0677265	1	Up
Q9CRT8	Exportin-T, org=Mus musculus	Xpot	5	4.4.4.2.1.-	1023.89	394.237	758.546	83.8947	27.7375	35.6018	327.742	477.8	408.571	43.6	62	18.6	14.7837	0.00367192	0.0348188	1	Up
Q9D270	Palmitoyltransferase ZDHHC21, org=Mus musculus	Zdhhc21	2	2.2.-.2.-.-	371.175	150.725	132.505	28.8592	10.4117	4.99886	79.1033	60.1586	53.7065	60.9	84.8	20.5	14.7822	0.0137247	0.0589388	0.667	Up
Q61039	Heart- and neural crest derivatives-expressed protein 2, org=Mus musculus	Hand2	3	2.3.3.3.-.1	1516.55	1089.22	1241.21	159.587	63.7288	37.3585	882.842	808.985	884.251	16.9	74	5.01	14.7578	0.0172686	0.0636508	1	Up
Q7TPQ3	E3 ubiquitin-protein ligase SHPRH, org=Mus musculus	Shprh	24	19.21.18.10.2.-	7118.8	3869.1	5255.43	797.194	187.686	116.145	4142.11	3236.47	2767.26	30.1	102	20.7	14.7529	0.0267842	0.0741846	1	Up
O88622	Poly(ADP-ribose) glycohydrolase, org=Mus musculus	Parg	13	10.11.9.4.-.3	3810.91	2033.34	2663.95	341.126	173.691	62.4073	1700.62	1244.28	1669.84	31.8	72.9	16.6	14.7398	0.0184506	0.0648109	1	Up
Q8CFD4	Sorting nexin-8, org=Mus musculus	Snx8	7	4.6.6.3.-.2	1129.93	755.619	1004.94	141.015	18.1355	37.2085	810.233	681.429	722.469	19.8	101	8.92	14.7204	0.03285	0.0797542	1	Up
Q8CJ67	Double-stranded RNA-binding protein Staufen homolog 2, org=Mus musculus	Stau2	57	54.57.51.39.14.21	84236.3	54135.7	47181.5	7246.72	3097.07	2276.83	35230.4	34821.9	33554	31.8	63.3	2.53	14.7024	0.00585251	0.0422328	1	Up
Q6P8I4	PEST proteolytic signal-containing nuclear protein, org=Mus musculus	Pcnp	14	6.13.8.2.-.3	2458.34	7985.58	4193.85	479.907	226.147	289.589	4551.72	4877.05	4327.01	57.9	39.8	6.03	14.7018	0.00492635	0.0391627	1	Up
P35822	Receptor-type tyrosine-protein phosphatase kappa, org=Mus musculus	Ptprk	6	4.4.6.5.-.-	1483.42	402.331	572.698	139.688	11.5329	16.4656	502.968	288.621	470.903	70.9	130	27.5	14.661	0.0373658	0.0837299	1	Up
A2A5Z6	E3 ubiquitin-protein ligase SMURF2, org=Mus musculus	Smurf2	16	13.14.13.5.2.4	5154.91	3049.83	3169.07	327.12	116.725	332.999	2421.85	2543.18	2196.79	31.2	47.6	7.36	14.641	0.0062901	0.0435236	1	Up
P30415	NK-tumor recognition protein, org=Mus musculus	Nktr	33	23.33.32.20.-.9	18806.3	27096.3	24820.2	3456.04	1049.34	326.676	15164.7	15301	13967.8	18.2	102	4.95	14.6362	0.0421488	0.0872684	1	Up
Q6PG95	Protein cramped-like, org=Mus musculus	Cramp1	2	-.2.1.-.-.-	47.9073	188.977	62.5857	10.3315	6.70424	3.43767	7.90664	82.813	7.5667	77.7	50.5	132	14.6273	0.00950769	0.0521671	0.667	Up
Q8BGX1	PC-esterase domain-containing protein 1B, org=Mus musculus	Pced1b	8	5.8.6.5.-.-	1911.29	799.071	1524.75	229.288	21.2371	39.3102	672.554	863.944	643.245	40	119	16.5	14.6121	0.0355992	0.0821297	1	Up
Q99MP8	BRCA1-associated protein, org=Mus musculus	Brap	14	14.9.11.9.-.2	5773.37	1893.91	2121.55	417.578	184.238	69.1262	2168.93	2261.11	1532.25	66.7	79.4	20	14.5897	0.0149925	0.0605872	1	Up
O70492	Sorting nexin-3, org=Mus musculus	Snx3	4	4.4.4.2.1.1	2098.69	2112.87	1815.18	237.373	95.997	79.8831	1324.81	1322.27	1316.15	8.36	62.9	0.337	14.5836	0.0127426	0.057482	1	Up
Q80V24	Transcription cofactor vestigial-like protein 4, org=Mus musculus	Vgll4	1	1.1.-.-.-.-	98.7961	42.3071	105.651	5.07111	3.98789	7.87432	45.5295	47.415	12.2015	42.3	35.5	56.5	14.5721	0.00287207	0.0311919	0.667	Up
Q61539	Steroid hormone receptor ERR2, org=Mus musculus	Esrrb	3	3.3.3.2.-.1	749.467	342.24	1539.92	118.618	42.0086	19.9903	756.956	502.632	345.417	69.4	86	38.8	14.5702	0.0158399	0.0620655	1	Up
Q8VBZ0	Dehydrogenase/reductase SDR family member on chromosome X homolog, org=Mus musculus	Dhrsx	1	1.-.1.-.-.-	51.7243	38.1997	54.6352	3.98964	4.81155	1.17198	2.41307	6.22461	1.28957	18.2	57.4	78.2	14.4948	0.0187108	0.0651076	0.667	Up
A2AJ15	Endoplasmic reticulum mannosyl-oligosaccharide 1,2-alpha-mannosidase, org=Mus musculus	Man1b1	8	5.7.5.6.-.1	1082.79	940.148	1564.49	193.914	19.9877	33.6481	865.222	1029.16	766.42	27.4	117	15	14.4917	0.039379	0.0850143	1	Up
Q61909	Protein CBFA2T1, org=Mus musculus	Runx1t1	2	2.1.2.1.-.-	700.083	313.661	113.353	58.1327	10.9963	8.7027	194.569	171.446	191.341	79.4	108	6.74	14.4812	0.0251695	0.0726682	1	Up
P16374	Zinc finger protein 60, org=Mus musculus	Zfp60	8	6.6.6.6.-.2	4249.46	1092.9	1396.74	378.792	60.2907	26.8382	1313.94	1184.47	1065.64	77.5	125	10.5	14.464	0.0389697	0.0847464	1	Up
Q63932	Dual specificity mitogen-activated protein kinase kinase 2, org=Mus musculus	Map2k2	2	2.2.2.-.-.1	272.077	126.351	317.702	7.91887	3.93843	37.8303	255.555	294.314	311.711	41.9	112	10	14.4127	0.0303735	0.0774226	1	Up
Q8BX10	Serine/threonine-protein phosphatase PGAM5, mitochondrial, org=Mus musculus	Pgam5	42	39.40.39.33.20.27	176818	188480	157803	22607	8592.97	5161.91	121120	121241	117822	8.88	76.3	1.62	14.386	0.0209904	0.0675115	1	Up
Q9D771	Proton-activated chloride channel, org=Mus musculus	Pacc1	2	2.1.2.2.-.1	782.988	534.772	471.176	86.6072	14.1107	23.7765	510.67	391.263	308.642	27.6	94.9	25.2	14.3696	0.0249252	0.0723798	1	Up
Q99PU8	ATP-dependent RNA helicase DHX30, org=Mus musculus	Dhx30	135	132.132.127.93.41.61	307926	230001	212973	37670	9100.26	5505.26	160078	147149	140296	20.2	101	6.73	14.3643	0.0311058	0.0780135	1	Up
Q9JMB0	G kinase-anchoring protein 1, org=Mus musculus	Gkap1	13	12.12.12.5.2.3	6601.78	5981.97	5815.92	722.264	223.101	336.62	4498.21	4473.55	3894.25	6.75	61.2	7.97	14.3525	0.0140733	0.0590808	1	Up
B1AUE5	Peroxisome biogenesis factor 10, org=Mus musculus	Pex10	6	4.6.6.-.4.1	1088.44	1280.85	1359.65	25.9453	215.428	18.6027	874.497	744.755	690.656	11.2	129	12.3	14.3434	0.0498798	0.0942584	1	Up
Q9D0R8	Protein LSM12, org=Mus musculus	Lsm12	26	26.24.24.16.16.19	338390	239363	242919	16125.9	20388	20706.2	170285	166420	161523	20.5	13.4	2.64	14.3424	9.06128e-05	0.0107697	1	Up
Q91YJ5	Translation initiation factor IF-2, mitochondrial, org=Mus musculus	Mtif2	1	1.1.1.-.-.1	109.421	45.8822	88.8928	6.63736	1.35373	9.09379	36.8599	47.8094	33.8274	39.8	69.5	18.6	14.2931	0.0251452	0.0726682	1	Up
Q3TC46	Protein PAT1 homolog 1, org=Mus musculus	Patl1	19	16.18.19.14.3.3	14242	5929.21	6261.23	1224.34	318.515	306.575	5778.73	6750.44	4906.56	53.4	85.4	15.9	14.2922	0.0103616	0.0537997	1	Up
Q80YE7	Death-associated protein kinase 1, org=Mus musculus	Dapk1	8	7.8.8.5.2.-	3101.24	985.22	1568.53	278.178	86.9498	30.8736	1619.72	1346.12	1224.76	58	98.2	14.5	14.2803	0.0262827	0.0737977	1	Up
Q8CJF9	Protein argonaute-3, org=Mus musculus	Ago3	10	10.10.9.4.2.2	30421.4	13797.2	11452.8	3031.84	694.485	184.213	14500.9	11777.5	13181.8	55.7	116	10.4	14.2362	0.0468511	0.0919009	1	Up
Q8VDY4	EF-hand calcium-binding domain-containing protein 7, org=Mus musculus	Efcab7	12	8.12.11.5.1.4	4492.31	2766.97	2655.1	409.75	175.761	112.389	2392.31	2340.2	2340.58	31.2	67.3	1.27	14.206	0.0088361	0.05034	1	Up
Q5SWD9	Pre-rRNA-processing protein TSR1 homolog, org=Mus musculus	Tsr1	36	31.36.35.24.4.9	25228.2	18742.1	20893.5	3374	794.162	402.037	13249.7	12737.3	10690.5	15.3	106	11.1	14.1928	0.0377995	0.0839734	1	Up
Q8BYH8	Chromodomain-helicase-DNA-binding protein 9, org=Mus musculus	Chd9	4	2.3.3.1.-.-	363.729	209.233	456.021	49.4421	7.84956	15.3994	16.6336	74.7683	17.0339	36.4	91.4	92.5	14.1556	0.0200599	0.0670907	1	Up
Q8K1B8	Fermitin family homolog 3, org=Mus musculus	Fermt3	5	5.2.3.4.-.-	842.134	294.981	329.123	78.7403	9.22214	15.678	829.949	994.959	954.623	62.7	111	9.28	14.1474	0.0266972	0.0741846	1	Up
Q9CPR5	Large ribosomal subunit protein uL15m, org=Mus musculus	Mrpl15	14	14.13.14.9.1.5	7741.12	6444.43	7623.92	796.778	543.545	201.309	4490.52	4900.39	4181.85	9.87	58.2	7.97	14.147	0.0191622	0.0659462	1	Up
Q80UU9	Membrane-associated progesterone receptor component 2, org=Mus musculus	Pgrmc2	2	2.2.-.-.1.1	1412.69	280.85	749.274	52.5431	101.838	18.3102	545.903	600.838	340.551	69.8	72.9	27.7	14.1455	0.0177201	0.063986	0.667	Up
Q6RT24	Centromere-associated protein E, org=Mus musculus	Cenpe	8	4.6.7.3.-.1	1968.35	1328.39	1650.89	238.65	31.3172	80.2585	955.835	906.158	876.304	19.4	92.8	4.4	14.127	0.0331302	0.0799064	1	Up
Q3UHU5	Microtubule cross-linking factor 1, org=Mus musculus	Mtcl1	31	22.29.26.11.-.9	5024.9	5353.22	4908.15	563.232	242.597	276.965	3620.86	3818.92	3348.53	4.53	48.8	6.57	14.1174	0.00861808	0.0498479	1	Up
P59326	YTH domain-containing family protein 1, org=Mus musculus	Ythdf1	37	35.36.32.14.10.17	39414.2	41792.2	34892.5	4224.11	2126.56	1887.81	25084.9	24805.9	24077.8	9.06	46.8	2.11	14.0923	0.00653625	0.0445689	1	Up
Q9CSP9	Tetratricopeptide repeat protein 14, org=Mus musculus	Ttc14	30	28.30.28.19.2.8	11938.6	14291.7	11823.4	2049.21	366.801	284.792	8740.66	7871.69	7649.46	11	111	7.13	14.0897	0.0377617	0.0839734	1	Up
Q9EPU4	Cleavage and polyadenylation specificity factor subunit 1, org=Mus musculus	Cpsf1	179	169.177.173.129.68.101	1.09158e+06	1.16727e+06	1.14731e+06	170674	39743	31642.3	810586	763641	735754	3.45	96.7	4.91	14.0716	0.0305618	0.0775658	1	Up
Q9QXK7	Cleavage and polyadenylation specificity factor subunit 3, org=Mus musculus	Cpsf3	89	87.85.87.74.35.42	328993	358580	377606	52407	13238.4	10132.6	245881	233254	233905	6.9	93.3	2.99	14.0566	0.0284713	0.0757487	1	Up
O35218	Cleavage and polyadenylation specificity factor subunit 2, org=Mus musculus	Cpsf2	122	115.120.117.95.53.64	436103	447550	456471	67258.2	14785.6	13395.5	326040	303215	296319	2.29	96.5	5.04	14.0416	0.0301391	0.0773215	1	Up
Q8BWD8	Cyclin-dependent kinase 19, org=Mus musculus	Cdk19	11	10.10.10.5.1.4	7938.32	10064.4	7136.22	883.852	658.247	249.486	5961.61	5020.73	4518.43	18.1	53.8	14.2	14.0317	0.0138964	0.0589862	1	Up
P23591	GDP-L-fucose synthase, org=Mus musculus	Gfus	3	1.3.3.-.-.1	423.19	205.764	225.821	7.84075	10.8893	42.2404	284.341	258.027	194.531	42.2	93.7	18.8	14.0195	0.0180952	0.0645046	1	Up
O35295	Transcriptional activator protein Pur-beta, org=Mus musculus	Purb	31	31.30.26.21.12.15	74355.9	53779.2	38230.3	7799.38	2498.47	1570.38	34995.8	33719.2	33209.9	32.7	84.9	2.71	14.0177	0.0162848	0.0620655	1	Up
Q4ACU6	SH3 and multiple ankyrin repeat domains protein 3, org=Mus musculus	Shank3	8	4.8.7.2.2.3	1241.53	782.894	1278.12	73.4457	62.0711	100.235	506.551	561.273	617.859	25.1	24.9	9.91	14.0085	0.000261939	0.0150284	1	Up
Q5SF07	Insulin-like growth factor 2 mRNA-binding protein 2, org=Mus musculus	Igf2bp2	70	70.68.63.55.38.39	682724	554658	470306	89964.4	20701.3	11312.5	340557	329950	324131	18.8	106	2.51	13.9999	0.0358909	0.0823679	1	Up
Q9Z1Z0	General vesicular transport factor p115, org=Mus musculus	Uso1	9	7.7.5.6.1.2	3692.04	2150.17	2040.41	298.628	108.389	156.355	1756.79	871.79	2121.54	35.1	52.7	40.6	13.9918	0.00294328	0.0314853	1	Up
Q3UYV9	Nuclear cap-binding protein subunit 1, org=Mus musculus	Ncbp1	88	83.87.86.65.28.42	309966	229711	210463	44226.2	5678.49	3724.54	146164	140394	136519	21.1	128	3.44	13.9875	0.048829	0.0935238	1	Up
Q80XC2	tRNA (adenine(58)-N(1))-methyltransferase catalytic subunit TRMT61A, org=Mus musculus	Trmt61a	3	1.3.2.-.-.-	266.431	70.9939	101.686	14.3299	9.36565	7.70112	108.282	130.051	80.7183	71.8	33	23.2	13.9859	0.0122223	0.0563738	1	Up
Q8CIN4	Serine/threonine-protein kinase PAK 2, org=Mus musculus	Pak2	6	4.5.3.-.-.3	878.712	464.689	561.25	27.4789	16.429	92.4093	510.587	345.328	528.475	34.1	90.3	21.9	13.9722	0.0201779	0.067257	1	Up
Q6NVF9	Cleavage and polyadenylation specificity factor subunit 6, org=Mus musculus	Cpsf6	58	56.58.55.38.33.35	616219	785071	643214	62862.9	51240.5	32344.9	487653	490805	466805	13.3	31.6	2.71	13.9606	0.00220505	0.02811	1	Up
Q3U962	Collagen alpha-2(V) chain, org=Mus musculus	Col5a2	3	2.2.-.-.1.-	205.016	163.061	136.929	6.94192	23.8585	5.40191	370.792	283.054	232.203	20.4	84.9	23.7	13.9495	0.0197784	0.0667506	0.667	Up
O70161	Phosphatidylinositol 4-phosphate 5-kinase type-1 gamma, org=Mus musculus	Pip5k1c	2	2.2.2.1.-.1	382.898	145.826	100.328	18.4617	9.14947	17.5112	190.832	112.368	122.523	72.4	34.1	30.1	13.941	0.0103659	0.0537997	1	Up
Q5SSK3	Transcription elongation factor, mitochondrial, org=Mus musculus	Tefm	13	12.13.11.6.-.4	6356.29	5012.68	6168.98	647.308	400.957	210.417	4350.62	3556.39	3675.74	12.4	52.2	11.1	13.9336	0.0108277	0.0543541	1	Up
A0A6I8MX38	Taurine up-regulated 1 protein, org=Mus musculus	Tug1	3	3.3.3.3.-.1	3688.07	952.224	1742.11	252.785	134.069	71.2579	1177.27	995.998	1014.33	66.2	60.4	9.39	13.932	0.00828	0.0488374	1	Up
P48754	Breast cancer type 1 susceptibility protein homolog, org=Mus musculus	Brca1	2	-.2.2.1.-.-	414.364	265.795	469.345	63.0278	9.42358	10.1886	11.917	45.6597	123.869	27.5	112	95	13.9098	0.0321974	0.0792723	0.667	Up
Q923E4	NAD-dependent protein deacetylase sirtuin-1, org=Mus musculus	Sirt1	2	2.1.2.-.-.-	294.699	89.6509	95.1445	9.1826	12.4009	12.9025	71.6599	166.536	55.3792	73.1	17.6	61.3	13.9041	0.0176604	0.0639078	1	Up
Q9CQW7	Cytochrome c oxidase assembly factor 8, org=Mus musculus	Coa8	2	1.2.2.1.-.-	215.336	123.853	429.295	37.3794	7.79196	10.1435	205.6	94.2381	90.1378	61.2	89.2	50.4	13.8929	0.0124381	0.0566546	1	Up
Q9EQQ9	Protein O-GlcNAcase, org=Mus musculus	Oga	9	8.6.5.2.1.-	1595.32	943.504	1118.55	149.624	92.5784	21.0789	1626.24	1114.72	1034.96	27.7	73.4	25.5	13.8915	0.0324038	0.0794345	1	Up
P57784	U2 small nuclear ribonucleoprotein A', org=Mus musculus	Snrpa1	59	57.58.58.54.39.43	1.19083e+06	1.08143e+06	998525	165050	42140.9	28649.4	741939	726699	713720	8.85	95.6	1.94	13.8687	0.0304778	0.0774775	1	Up
P70335	Rho-associated protein kinase 1, org=Mus musculus	Rock1	7	6.4.6.6.-.1	3059.6	1077.59	1995.98	330.029	50.381	61.8853	1200.23	983.392	820.847	48.5	107	19	13.8667	0.0225632	0.0694252	1	Up
Q9Z188	Dual specificity tyrosine-phosphorylation-regulated kinase 1B, org=Mus musculus	Dyrk1b	5	5.3.3.2.-.2	2590	795.794	1362.47	267.255	47.8621	27.3731	1542.39	1335.17	1054.08	57.9	116	18.7	13.864	0.0309045	0.0779127	1	Up
B9EJ86	Oxysterol-binding protein-related protein 8, org=Mus musculus	Osbpl8	2	2.-.2.-.1.-	267.115	250.492	134.992	4.95228	31.0612	11.0846	187.533	131.974	83.4905	33.1	87	38.8	13.8562	0.0207435	0.0673226	0.667	Up
P42669	Transcriptional activator protein Pur-alpha, org=Mus musculus	Pura	21	20.21.18.12.7.8	59918.8	41977.2	35024.5	6596.96	2214.42	1081.99	27084.7	25294.8	23878.7	28.1	88.3	6.32	13.8396	0.0240786	0.0713441	1	Up
Q60751	Insulin-like growth factor 1 receptor, org=Mus musculus	Igf1r	3	3.3.-.1.-.-	490.642	207.778	393.159	53.9979	15.157	9.77534	7.88259	80.3714	14.0356	39.5	91.7	118	13.8297	0.0164552	0.0620655	0.667	Up
Q921H8	3-ketoacyl-CoA thiolase A, peroxisomal, org=Mus musculus	Acaa1a	7	7.5.6.4.-.2	1582.45	664.425	883.022	138.433	39.2077	48.7055	1349.79	1086.18	862.636	46	72.6	22.2	13.8279	0.00668223	0.0449444	1	Up
Q80TN4	DnaJ homolog subfamily C member 16, org=Mus musculus	Dnajc16	18	15.18.17.9.-.3	4452.39	4578.29	4707.97	708.39	202.565	83.7337	3278.46	2871.98	2788.59	2.79	100	8.8	13.812	0.0401314	0.0851888	1	Up
Q03963	Interferon-induced, double-stranded RNA-activated protein kinase, org=Mus musculus	Eif2ak2	19	17.19.19.10.4.5	16469.8	12736.5	10794.2	1833.8	532.544	534.354	7395.96	5930.15	7747.73	21.6	77.6	13.7	13.79	0.014923	0.0604585	1	Up
Q7TN75	Retrotransposon-derived protein PEG10, org=Mus musculus	Peg10	26	24.24.19.15.5.6	19560.5	7841.78	7473.74	1592.51	430.23	507.375	13415.7	11899.6	11921.5	59.1	77.1	7	13.7843	0.00773831	0.0475657	1	Up
Q8C726	BTB/POZ domain-containing protein 9, org=Mus musculus	Btbd9	6	6.4.5.2.-.-	1247.96	850.389	1234.49	196.447	18.8793	26.6064	591.6	521.574	616.001	20.3	124	8.5	13.7759	0.0457482	0.0907296	1	Up
Q61474	RNA-binding protein Musashi homolog 1, org=Mus musculus	Msi1	38	33.35.33.25.17.15	60942.4	46340.1	46315.8	6613.69	2743.32	1808.25	29281.7	26974.6	25449.1	16.5	68.5	7.08	13.7568	0.014609	0.0600864	1	Up
P58802	TBC1 domain family member 10A, org=Mus musculus	Tbc1d10a	3	2.3.2.3.-.-	673.729	339.623	456.411	92.4766	6.91051	7.47937	394.804	319.629	347.46	34.6	138	10.7	13.7533	0.0530822	0.0971184	1	Up
Q99NB9	Splicing factor 3B subunit 1, org=Mus musculus	Sf3b1	338	326.333.326.272.196.206	5.2079e+06	4.33179e+06	3.91236e+06	615601	224118	139511	3.1574e+06	3.01161e+06	2.94891e+06	14.7	77.8	3.52	13.7374	0.0203256	0.0673041	1	Up
Q8BZR9	Nuclear cap-binding protein subunit 3, org=Mus musculus	Ncbp3	37	31.36.36.25.10.15	33294	47752.9	38299.7	6361.84	1477.23	856.132	25503.2	25066.2	23311.5	18.5	104	4.71	13.7256	0.0347842	0.0815749	1	Up
Q8BFY9	Transportin-1, org=Mus musculus	Tnpo1	22	20.22.20.18.9.12	39669.5	25267.8	34549.8	4531.73	1712.99	1032.8	20420.6	18772.6	16660.6	22	76.5	10.1	13.6705	0.0165377	0.0623059	1	Up
Q6PE54	Probable ATP-dependent RNA helicase DHX40, org=Mus musculus	Dhx40	14	11.13.13.7.2.6	6094.82	3064.24	3746.48	531.672	244.263	168.28	2700.77	2133.79	2376.56	37	60.9	11.8	13.668	0.00485179	0.0390736	1	Up
Q91YT7	YTH domain-containing family protein 2, org=Mus musculus	Ythdf2	28	28.28.27.18.11.16	37823.3	42535.1	40393.7	4435.53	2445.17	1975.34	24786.2	25363.9	23674.5	5.86	44.2	3.49	13.635	0.00720284	0.0462284	1	Up
Q06180	Tyrosine-protein phosphatase non-receptor type 2, org=Mus musculus	Ptpn2	16	13.14.15.8.3.12	12472.3	10028.1	13663.3	1272.69	670.612	714.291	9820.8	8859.84	9755	15.4	37.9	5.66	13.6077	0.00184925	0.0271055	1	Up
Q6ZPF4	Formin-like protein 3, org=Mus musculus	Fmnl3	17	14.17.15.7.-.7	5807.42	4243.19	4638.84	534.584	231.229	313.775	2617.94	2610.3	1929.31	16.6	43.6	16.6	13.6065	0.00383982	0.0357425	1	Up
Q3UJK4	GTP-binding protein 2, org=Mus musculus	Gtpbp2	12	11.12.12.7.-.4	4377.27	2599.93	2721.99	347.82	240.305	126.357	1448.89	1744.02	1704.55	30.7	46.5	9.81	13.5751	0.00361539	0.0345361	1	Up
Q9CQ90	Uncharacterized protein C9orf85 homolog, org=Mus musculus		1	-.1.1.-.-.-	66.433	34.1512	101.67	1.76986	5.93584	7.20773	45.69	109.336	25.0877	50.1	57.2	73.2	13.5619	0.00997278	0.0532217	0.667	Up
A2A9R3	Melanoma-associated antigen B4, org=Mus musculus	Mageb4	3	2.2.2.-.-.1	250.023	232.121	337.264	14.6584	16.945	28.8234	119.064	126.262	160.433	20.6	37.8	16.3	13.5603	0.00125195	0.0231187	1	Up
Q4VC33	E3 ubiquitin-protein transferase MAEA, org=Mus musculus	Maea	19	18.17.17.8.-.6	6622.36	5359.75	5589.99	727.486	382.179	187.005	3073.66	3861.4	3328.2	11.5	63.3	11.8	13.5517	0.0176231	0.0639078	1	Up
Q9D1P0	Large ribosomal subunit protein uL13m, org=Mus musculus	Mrpl13	10	7.10.8.4.-.5	2608.96	1983.67	3526.15	376.532	95.023	127.623	1510.59	1076.06	1370.26	28.7	77.1	16.8	13.5499	0.0128153	0.057482	1	Up
Q8BLB0	Zinc finger protein 3, org=Mus musculus	Zfp3	4	2.3.3.-.2.1	281.066	203.56	165.755	10.514	27.0058	10.508	173.608	226.845	143.959	27.1	59.5	23.1	13.5418	0.00514362	0.0395831	1	Up
Q8R4X3	RNA-binding protein 12, org=Mus musculus	Rbm12	13	9.12.10.8.-.4	4497.76	2170.68	3040.56	458.927	170.816	87.5264	2621.12	2448.26	2460.54	36.3	81.5	3.84	13.5361	0.0163534	0.0620655	1	Up
Q8BHE1	Gem-associated protein 8, org=Mus musculus	Gemin8	7	6.7.6.4.-.1	3429.77	1834.74	2442.5	446.704	72.7568	50.493	2055.21	1601.76	1385.27	31.3	117	20.3	13.5222	0.0379886	0.0840363	1	Up
O88509	DNA (cytosine-5)-methyltransferase 3B, org=Mus musculus	Dnmt3b	21	18.17.20.21.1.-	10907	2724.82	5002.36	949.434	166.613	262.682	3827.29	4037.1	3314.55	68	92.9	9.98	13.5155	0.0162754	0.0620655	1	Up
P35922	Fragile X messenger ribonucleoprotein 1, org=Mus musculus	Fmr1	95	91.94.90.76.47.55	543618	421625	409137	60742.2	22846	18109.4	305870	294306	279632	16.2	68.9	4.48	13.5144	0.0138137	0.0589459	1	Up
Q61771	Kinesin-like protein KIF3B, org=Mus musculus	Kif3b	10	6.8.10.2.1.2	1374.9	1172.25	2321.09	182.556	41.2549	136.719	1163.14	986.906	772.52	37.8	60	20.1	13.503	0.0145246	0.0599948	1	Up
Q61846	Maternal embryonic leucine zipper kinase, org=Mus musculus	Melk	19	19.18.18.9.2.7	6348.99	4873.66	5475.76	825.979	206.781	203.891	3684.01	4402.1	3886.29	13.3	86.9	9.28	13.5029	0.0233562	0.0705279	1	Up
Q8BZ32	Putative Polycomb group protein ASXL2, org=Mus musculus	Asxl2	10	2.8.9.2.-.5	1524.03	1464.86	2141.13	66.5109	55.3976	258.361	1776.56	1588.32	1208.73	21.9	90	19	13.4905	0.0226674	0.0695664	1	Up
P59708	Splicing factor 3B subunit 6, org=Mus musculus	Sf3b6	21	21.21.21.20.17.16	646660	567787	511954	72897.5	33341.6	21853.4	357541	352406	359070	11.8	62.7	0.98	13.4778	0.0138598	0.0589691	1	Up
Q9Z2B9	Ribosomal protein S6 kinase alpha-4, org=Mus musculus	Rps6ka4	7	6.5.7.2.1.3	1173.42	955.281	1567.67	124.343	92.3204	58.1691	1010.89	966.129	744.685	25.2	36.1	15.7	13.4495	0.00118588	0.0225686	1	Up
P70426	GTP-binding protein Rit1, org=Mus musculus	Rit1	3	2.3.3.1.-.-	291.85	284.599	428.344	50.1529	9.21744	15.4482	287.726	336.799	126.57	24.2	88.4	43.9	13.4297	0.023697	0.0709161	1	Up
Q9D338	Large ribosomal subunit protein bL19m, org=Mus musculus	Mrpl19	8	5.8.6.2.1.2	950.596	1078.51	1168.16	126.485	54.4336	57.8223	1030.77	945.492	984.998	10.3	51.1	4.32	13.3922	0.00782336	0.0475657	1	Up
Q3TJZ6	Protein FAM98A, org=Mus musculus	Fam98a	19	19.19.17.13.6.7	44811.6	34535.9	30362.7	6017.47	1431.14	744.042	21958.2	22286.9	21348	20.3	105	2.18	13.3913	0.0368552	0.083335	1	Up
Q0VEE6	Zinc finger protein 800, org=Mus musculus	Znf800	4	3.4.4.2.-.-	689.277	319.215	1274.53	139.459	13.915	17.1478	651.152	347.235	307.079	63.3	126	43.2	13.3885	0.0351396	0.0818244	1	Up
P32020	Sterol carrier protein 2, org=Mus musculus	Scp2	3	-.3.3.1.1.2	887.303	1391.56	448.792	129.858	17.7706	57.117	1343.5	2449.76	1594.74	51.9	83.3	32.3	13.3222	0.0221855	0.0688271	1	Up
Q9JK53	Prolargin, org=Mus musculus	Prelp	3	1.1.-.-.2.-	149.448	129.853	108.787	8.91529	10.3256	9.89449	590.093	485.96	421.339	15.7	7.44	17.1	13.3202	0.000186785	0.0126847	0.667	Up
Q8BL48	RING finger protein unkempt homolog, org=Mus musculus	Unk	26	22.24.24.11.6.9	21834.6	12910.6	9220.66	1906.05	926.932	474.226	8614.5	8647.86	8941.73	44.3	66.4	2.06	13.294	0.00802969	0.0482158	1	Up
Q8CJG1	Protein argonaute-1, org=Mus musculus	Ago1	53	51.51.50.30.15.17	100383	58415.4	47810.3	9291.48	4571.93	1696.96	40489.8	38936.5	35786.4	40.4	73.9	6.24	13.2779	0.0175902	0.0639078	1	Up
Q80U78	Pumilio homolog 1, org=Mus musculus	Pum1	80	78.79.75.63.25.40	197997	104503	98618	20620.3	6040.52	3590.36	77896.9	79270.7	75389.7	41.7	91.3	2.54	13.2596	0.0196246	0.0665876	1	Up
Q8CJ19	[F-actin]-monooxygenase MICAL3, org=Mus musculus	Mical3	2	1.2.2.1.-.-	301.139	102.799	65.3843	27.9493	2.46974	4.9761	80.2982	37.0778	104.77	81	119	46.3	13.2595	0.03566	0.0821366	1	Up
Q3TRM4	Patatin-like phospholipase domain-containing protein 6, org=Mus musculus	Pnpla6	14	9.10.11.5.-.-	2018.88	1660.64	2518.74	363.544	49.2621	54.7061	1690.63	1108.1	943.613	20.9	115	31.5	13.258	0.0393464	0.0849762	1	Up
Q6P9R4	Rho guanine nucleotide exchange factor 18, org=Mus musculus	Arhgef18	2	-.2.1.-.-.-	70.6689	41.6303	133.174	7.49496	8.6912	2.33116	3.07197	5.71363	3.6333	57.2	54.8	33.6	13.2564	0.00901139	0.0506999	0.667	Up
P23463	Homeobox protein Hox-D8, org=Mus musculus	Hoxd8	3	3.3.3.2.-.-	638.55	328.39	377.084	76.5529	12.0123	12.9795	251.095	186.29	112.281	37.2	109	37.9	13.2358	0.0298295	0.0769809	1	Up
Q8CBY1	Protein Smaug homolog 1, org=Mus musculus	Samd4a	16	15.13.14.5.1.1	5272.82	2641.31	3098.54	596.35	135.333	100.619	2978.83	2563.63	2664.39	38.3	99.7	7.92	13.2316	0.0237295	0.0709387	1	Up
Q62311	Transcription initiation factor TFIID subunit 6, org=Mus musculus	Taf6	45	38.42.44.27.7.12	37027.4	35090.9	39285.8	5328.14	2278.56	828.069	24774	22786.4	22676.4	5.65	81.7	5.04	13.2077	0.0335698	0.0801794	1	Up
Q5HZJ0	Ribonuclease 3, org=Mus musculus	Drosha	31	29.31.29.19.3.10	13300.2	9854.79	12521.5	1774.43	625.118	302.37	7679.93	8274.87	7632.92	15.2	85.9	4.55	13.2041	0.0281839	0.0755116	1	Up
Q8CJ27	Abnormal spindle-like microcephaly-associated protein homolog, org=Mus musculus	Aspm	18	13.16.16.9.-.-	3275.4	2255.36	2342.57	472.425	66.9	57.3509	1490.41	1755.7	1416.48	21.5	119	11.5	13.1953	0.0423933	0.087423	1	Up
Q9WVR4	RNA-binding protein FXR2, org=Mus musculus	Fxr2	53	52.52.47.35.25.30	239356	192589	180956	30162.1	9449.95	6853.87	120998	112576	106756	15.1	82.5	6.31	13.1903	0.0219836	0.0686756	1	Up
F8VPQ2	AT-rich interactive domain-containing protein 4A, org=Mus musculus	Arid4a	24	16.21.23.11.6.6	13491.7	14177.3	15941.7	1716.48	914.946	680.039	8818.44	9756.45	8817.88	8.69	49.2	5.93	13.1697	0.0087222	0.0500931	1	Up
Q3UQ84	Threonine--tRNA ligase, mitochondrial, org=Mus musculus	Tars2	14	11.13.12.8.-.6	6215.54	5425.51	6123.69	651.233	432.742	269.136	4038.36	3503.57	3335.64	7.3	42.5	10.1	13.1288	0.00786929	0.0476012	1	Up
A2AL36	Centriolin, org=Mus musculus	Cntrl	2	-.2.2.-.-.-	114.45	85.0307	177.002	9.87017	8.46665	10.3429	296.852	114.754	199.326	37.4	10.2	44.7	13.1272	0.00431234	0.0371089	0.667	Up
Q3UUQ7	GPI inositol-deacylase, org=Mus musculus	Pgap1	16	8.14.16.5.3.5	4052.27	4479.76	5616.66	584.247	248.176	245.413	2934.28	2501.1	2843.58	17.1	54.2	8.28	13.1269	0.00663223	0.0449249	1	Up
Q9DBL7	Bifunctional coenzyme A synthase, org=Mus musculus	Coasy	1	1.1.-.-.-.1	65.5494	61.6432	111.976	5.63427	1.49299	11.1084	31.6209	104.547	50.1184	35.1	79.3	61.1	13.1154	0.0311227	0.0780135	0.667	Up
Q9D1H6	NADH dehydrogenase [ubiquinone] 1 alpha subcomplex assembly factor 4, org=Mus musculus	Ndufaf4	1	1.1.1.-.-.-	148.694	19.9866	29.0354	1.38977	7.32455	6.42675	36.2851	5.86554	25.4276	109	63.4	68.4	13.0582	0.0435436	0.0883629	1	Up
Q8BIF9	Zinc finger protein 787, org=Mus musculus	Znf787	13	11.13.12.4.1.6	3224.29	3375.55	3061.38	380.152	164.823	196.542	2294.68	2523.29	2548.44	4.88	47	5.69	13.029	0.00856498	0.0497434	1	Up
Q8VCX5	Calcium uptake protein 1, mitochondrial, org=Mus musculus	Micu1	13	11.13.11.8.2.4	9587.64	4452.06	5204.69	923.856	371.986	183.101	5500.63	5317.52	4360.51	43.2	78.1	12.1	13.0123	0.0145246	0.0599948	1	Up
Q8CIW5	Twinkle mtDNA helicase, org=Mus musculus	Twnk	20	14.18.17.8.4.4	5311.85	2872.46	4266.51	594.145	251.806	111.298	3875.61	2875.99	2998.26	29.5	77.8	16.8	13.0069	0.0192787	0.0660515	1	Up
B1AZI6	THO complex subunit 2, org=Mus musculus	Thoc2	158	151.151.150.114.44.54	533741	556067	517203	96461.8	16895.6	10335.7	351389	323571	326594	3.64	116	4.57	12.9919	0.0461669	0.0911193	1	Up
Q6IQX7	Chondroitin sulfate synthase 2, org=Mus musculus	Chpf	8	8.8.8.5.1.2	5008.08	2991.18	3378.64	663.291	148.324	69.1779	1772.24	1407.77	1515.22	28.2	110	12	12.9178	0.0403847	0.0851888	1	Up
O54781	SRSF protein kinase 2, org=Mus musculus	Srpk2	19	17.19.17.10.4.6	14221.7	16406.2	13853.3	2322.01	708.191	420.403	10208.9	10667	10560.9	9.31	89.1	2.29	12.8908	0.0296219	0.0768626	1	Up
Q91W86	Vacuolar protein sorting-associated protein 11 homolog, org=Mus musculus	Vps11	6	3.4.6.-.1.1	650.04	491.884	684.244	30.9158	76.0403	34.9524	325.025	445.761	319.714	16.9	52.8	19.6	12.8686	0.0059523	0.0423385	1	Up
Q99P31	Hsp70-binding protein 1, org=Mus musculus	Hspbp1	11	10.10.10.7.-.1	5711.04	1535.63	2610.52	490.624	167.442	109.225	1860.38	1878.72	1843.4	66	80.3	0.949	12.8467	0.0118824	0.0559635	1	Up
Q9D735	Telomerase RNA component interacting RNase, org=Mus musculus	Trir	21	21.21.20.16.8.15	51626.1	45347.9	28546.3	5653.19	2354.09	1771.65	25696.4	25628	25754.4	28.5	64.2	0.246	12.8358	0.00671235	0.0449444	1	Up
Q62077	1-phosphatidylinositol 4,5-bisphosphate phosphodiesterase gamma-1, org=Mus musculus	Plcg1	20	16.20.18.8.2.7	7385.19	3939.33	4242.56	685.285	275.795	255.299	2623.76	2723.28	2805.76	36.8	59.8	3.35	12.7979	0.00411686	0.0364184	1	Up
Q8CHK3	Lysophospholipid acyltransferase 7, org=Mus musculus	Mboat7	5	4.5.5.4.-.-	887.724	591.406	760.992	137.731	23.641	13.7161	533.786	753.841	547.58	19.9	118	20.1	12.7942	0.0453612	0.0902774	1	Up
P42337	Phosphatidylinositol 4,5-bisphosphate 3-kinase catalytic subunit alpha isoform, org=Mus musculus	Pik3ca	3	3.3.3.1.-.-	353.222	137.26	181.56	35.5	5.72959	11.3712	146.059	56.9211	37.5421	50.9	90.2	72.2	12.7763	0.0192079	0.0659619	1	Up
Q80TR8	DDB1- and CUL4-associated factor 1, org=Mus musculus	Dcaf1	4	2.4.3.1.-.1	546.462	186.808	444.044	58.3847	16.9273	16.8712	483.759	353.447	317.874	47.2	77.9	22.7	12.7715	0.00856259	0.0497434	1	Up
P28700	Retinoic acid receptor RXR-alpha, org=Mus musculus	Rxra	6	5.6.6.4.-.1	2857.44	1583.62	2375.16	321.233	143.506	68.9734	1013.44	1083.32	861.402	28.3	72.8	11.5	12.7713	0.0157643	0.0620092	1	Up
E9Q3C1	C2 domain-containing protein 2, org=Mus musculus	C2cd2	7	7.6.7.3.1.3	1705.17	1632.4	1881.51	158.603	88.3671	162.518	1291.15	1074.95	1081.36	7.36	30.6	10.7	12.7453	0.00442422	0.0375268	1	Up
Q3U186	Probable arginine--tRNA ligase, mitochondrial, org=Mus musculus	Rars2	14	8.14.12.4.5.4	3234.81	2159.12	3408.64	314.32	190.985	186.114	1405.71	1366.2	1540.42	23.1	31.5	6.35	12.7312	0.000386866	0.0166377	1	Up
Q9CUX1	52 kDa repressor of the inhibitor of the protein kinase, org=Mus musculus	Thap12	6	5.5.5.4.1.1	1883.18	1149.51	921.848	174.858	80.9982	54.8002	683.84	939.721	837.069	38.1	61	15.7	12.7296	0.00521824	0.0398918	1	Up
Q3UPL0	Protein transport protein Sec31A, org=Mus musculus	Sec31a	56	55.54.56.32.11.31	85539.1	58147.1	69912.9	6795.25	5438.24	4555.04	47896.2	43929.7	43597.6	19.3	20.2	5.3	12.7229	9.37953e-05	0.0107697	1	Up
Q3UG20	Inactive histone-lysine N-methyltransferase 2E, org=Mus musculus	Kmt2e	4	1.4.3.-.-.2	208.417	158.284	210.235	13.0584	8.84609	23.4605	66.9151	74.3599	70.9505	15.3	49.7	5.27	12.7177	0.00678927	0.045103	1	Up
D2EAC2	Zinc finger BED domain-containing protein 6, org=Mus musculus	Zbed6	15	12.13.13.6.-.4	5301.13	3605.53	5360.26	555.369	384.9	184.105	2989.62	2127.12	1924.13	21	49.6	24.1	12.6888	0.00765016	0.0474564	1	Up
A0A338P6K9	Glutamine and serine-rich protein 1, org=Mus musculus	Qser1	6	5.4.6.3.-.2	1324.5	574.068	1531.48	176.388	61.9113	32.0348	615.584	545.28	303.629	44.1	84.6	33.5	12.6882	0.0150237	0.0605872	1	Up
Q9DAI2	Intraflagellar transport protein 22 homolog, org=Mus musculus	Ift22	4	2.1.3.1.-.2	399.189	221.644	537.036	36.7974	7.62703	46.8735	190.818	352.727	212.241	41	67	34.9	12.6823	0.0256142	0.0730152	1	Up
Q5NCQ5	2-(3-amino-3-carboxypropyl)histidine synthase subunit 1, org=Mus musculus	Dph1	4	2.3.4.2.-.-	629.448	585.099	402.015	99.7877	7.40158	20.4234	135.67	10.7448	23.5145	22.4	118	121	12.6677	0.0517679	0.095866	1	Up
Q8CHP0	Zinc finger CCCH domain-containing protein 3, org=Mus musculus	Zc3h3	26	20.25.22.13.4.3	7082.66	5420.31	6343.56	965.311	238.584	284.817	4710.54	4115.66	4214.59	13.3	82	7.33	12.6596	0.0220052	0.0686756	1	Up
P70459	ETS domain-containing transcription factor ERF, org=Mus musculus	Erf	8	7.6.7.5.-.3	4329.03	1133.4	1892.96	440.821	73.9548	66.649	2510.75	2208.21	2337	68.1	110	6.46	12.6506	0.0250982	0.0726595	1	Up
Q9CQR5	Zinc finger matrin-type protein 5, org=Mus musculus	Zmat5	6	5.6.6.4.-.2	2680.44	1588.58	2605.27	332.07	124.782	87.5288	1855.71	1877	1625.58	26.6	72.6	7.81	12.6277	0.0115355	0.0554328	1	Up
Q69Z36	RNA-binding protein MEX3B, org=Mus musculus	Mex3b	10	8.10.7.6.2.5	18878.6	15944.4	14056.5	2623.22	828.036	422.9	10046.3	9585.98	8233.48	14.9	90.7	10.1	12.6168	0.0313883	0.0782641	1	Up
Q3V0C1	Zinc finger matrin-type protein 1, org=Mus musculus	Zmat1	13	10.12.11.8.-.1	3552.01	2109.64	2172.46	465.601	67.5127	87.8457	2266.88	1842.11	1906.35	31.2	108	11.4	12.6161	0.0331948	0.0799199	1	Up
O88477	Insulin-like growth factor 2 mRNA-binding protein 1, org=Mus musculus	Igf2bp1	93	91.93.88.68.45.56	1.13797e+06	916615	764350	152900	47358.8	23721.1	586138	573773	544792	20	92.1	3.73	12.5857	0.0308205	0.0777829	1	Up
Q80XI3	Eukaryotic translation initiation factor 4 gamma 3, org=Mus musculus	Eif4g3	84	80.82.79.60.20.33	155272	88984.7	82998.9	18578.2	4320.05	3111.88	62031.7	56529.7	58624.3	36.8	99.2	4.7	12.5818	0.0253286	0.0728069	1	Up
P62309	Small nuclear ribonucleoprotein G, org=Mus musculus	Snrpg	8	8.8.8.8.5.6	79598.3	53752.9	75735.2	11114.7	3617.63	1910.48	52010.8	47259.6	47186.5	20	88.3	5.66	12.5632	0.0271115	0.0747175	1	Up
Q6WKZ8	E3 ubiquitin-protein ligase UBR2, org=Mus musculus	Ubr2	8	5.5.7.4.-.-	1576.21	646.373	826.088	192.169	22.3066	28.3242	708.792	789.731	664.907	48.5	119	8.78	12.5563	0.0358854	0.0823679	1	Up
Q45KJ6	Protein lin-28 homolog B, org=Mus musculus	Lin28b	11	11.11.11.10.2.4	6532.54	4648.82	5485.96	1031	207.026	89.8838	3841.05	3471.07	2906.62	17	116	13.8	12.5516	0.0493895	0.0937608	1	Up
Q9D787	RING-type E3 ubiquitin-protein ligase PPIL2, org=Mus musculus	Ppil2	36	31.33.36.27.5.8	24698.5	18106.6	17270.6	3410.19	962.672	415.557	12547.8	12373.7	11587.3	20.3	99.9	4.2	12.546	0.038461	0.0844325	1	Up
Q8C5G2	Tubulinyl-Tyr carboxypeptidase 2, org=Mus musculus	Vash2	4	3.4.2.-.1.2	667.319	378.362	709.134	27.0215	61.5045	51.5618	467.607	346.396	567.917	30.8	38	24.1	12.5265	0.00163965	0.0256907	1	Up
Q9Z1B8	PHD finger protein 1, org=Mus musculus	Phf1	6	4.5.4.4.-.2	2639.54	693.133	857.703	202.855	95.0332	36.6675	1203.06	1061.36	790.217	77.3	75.6	20.6	12.5252	0.0174257	0.0639078	1	Up
Q9DCA2	Small ribosomal subunit protein uS11m, org=Mus musculus	Mrps11	3	2.3.3.1.1.2	891.329	1032.49	1135.02	101.098	70.1501	73.4407	759.084	768.107	900.017	12	20.8	9.75	12.5009	0.000175302	0.0125636	1	Up
P59764	Dedicator of cytokinesis protein 4, org=Mus musculus	Dock4	17	12.11.14.11.2.2	5788.35	1267.21	1587.19	534.718	98.7415	58.8405	2444.72	2243.26	2501.46	87.6	114	5.66	12.4841	0.0332286	0.0799199	1	Up
Q9CQ71	Replication protein A 14 kDa subunit, org=Mus musculus	Rpa3	4	2.3.4.3.-.1	789.897	238.769	962.822	100.296	17.3142	41.9613	61.4641	147.072	82.4728	57	80.1	46	12.4802	0.0183098	0.0646919	1	Up
Q61510	E3 ubiquitin/ISG15 ligase TRIM25, org=Mus musculus	Trim25	47	43.44.44.29.14.19	73219.5	44233.9	42108.8	8908.22	2316.43	1565.71	32467.7	32092.3	30226.2	32.7	94.8	3.8	12.4752	0.0245252	0.0718429	1	Up
Q921C3	Bromodomain and WD repeat-containing protein 1, org=Mus musculus	Brwd1	14	7.7.13.6.1.4	4246.24	3402.69	3723.28	600.991	207.785	103.169	3750.69	9340.15	2568.31	11.2	86.3	69.3	12.4703	0.0306768	0.0777182	1	Up
Q6NV83	U2 snRNP-associated SURP motif-containing protein, org=Mus musculus	U2surp	126	118.124.123.102.51.64	844648	978007	721521	154630	29655.9	20202.3	488602	580044	560711	15.1	110	8.87	12.4417	0.0403897	0.0851888	1	Up
O55176	E3 ubiquitin-protein ligase Praja-1, org=Mus musculus	Pja1	10	8.9.10.3.4.3	2741.78	2100.89	3174.38	344.804	180.909	119.502	1520.14	1717.46	1549.09	20.2	54.2	6.68	12.4254	0.00703141	0.0457484	1	Up
Q9R1Q7	Proteolipid protein 2, org=Mus musculus	Plp2	1	1.1.-.-.-.-	59.2022	94.6237	49.2651	4.36627	6.31199	5.69492	27.057	54.3625	56.1996	35.2	18.2	35.6	12.4039	0.00121357	0.0226746	0.667	Up
Q9Z125	Cyclic AMP-responsive element-binding protein 3-like protein 1, org=Mus musculus	Creb3l1	3	2.2.3.1.-.1	738.39	424.591	788.484	83.3018	11.4781	62.6657	375.381	383.322	298.32	30.3	70.5	13.3	12.3945	0.0363299	0.082873	1	Up
Q8K0E1	BTB/POZ domain-containing protein KCTD15, org=Mus musculus	Kctd15	16	14.14.14.11.10.9	25175.4	14393.7	18203.5	2784.83	1213.67	665.951	12789.3	11512.7	10996.9	28.4	70.7	7.84	12.3857	0.013958	0.0589862	1	Up
Q8K3B1	F-box/SPRY domain-containing protein 1, org=Mus musculus	Fbxo45	5	5.5.5.3.-.4	2243.28	1606.53	1871.4	228.227	127.254	106.942	1211.24	1195.85	1161.61	16.8	42.1	2.14	12.3722	0.00310373	0.032154	1	Up
Q9D0L4	AarF domain-containing protein kinase 1, org=Mus musculus	Adck1	5	4.5.5.3.1.3	1032.9	945.666	996.54	126.556	58.8329	55.1313	646.355	540.579	702.703	4.42	50.2	13.1	12.3695	0.00992484	0.0531822	1	Up
P46938	Transcriptional coactivator YAP1, org=Mus musculus	Yap1	4	4.-.4.1.-.-	864.948	553.469	349.611	112.97	13.107	17.0628	282.91	281.899	469.415	44	119	31.3	12.3517	0.0361265	0.0827413	0.667	Up
Q6A0A2	La-related protein 4B, org=Mus musculus	Larp4b	33	32.30.31.16.11.15	32038.7	23434	21345.6	3105.44	1922.35	1194.69	16089.1	15144.9	13982.9	22.1	46.5	7	12.3453	0.00460868	0.0383832	1	Up
Q62415	Apoptosis-stimulating of p53 protein 1, org=Mus musculus	Ppp1r13b	41	33.40.39.20.11.15	23145.3	30305.9	26067.2	4078.2	1412.71	971.029	18182.4	17266.2	17830.9	13.6	78	2.6	12.3057	0.0215731	0.0682649	1	Up
Q9D8W7	OCIA domain-containing protein 2, org=Mus musculus	Ociad2	2	-.1.1.-.-.-	48.234	40.1494	89.9607	4.64798	6.03966	3.83499	64.513	95.63	62.2246	45	23	25.2	12.2804	0.00274275	0.0308491	0.667	Up
Q99J31	Oligophrenin-1, org=Mus musculus	Ophn1	26	21.24.23.15.2.9	8579.52	9347.54	8022.42	1219.05	564.334	335.927	5451.22	5139.19	5022.15	7.69	64.9	4.26	12.2443	0.018337	0.0646919	1	Up
Q91WA4	CXXC-type zinc finger protein 5, org=Mus musculus	Cxxc5	9	4.8.9.3.-.4	4974.42	3052.22	5282.83	736.781	163.605	186.763	3453.05	2531.72	2111.31	27.2	89.5	25.4	12.2425	0.0199606	0.0670691	1	Up
Q9CPN8	Insulin-like growth factor 2 mRNA-binding protein 3, org=Mus musculus	Igf2bp3	104	102.104.98.80.52.55	1.33927e+06	1.07811e+06	913477	193396	50292.1	30071.5	693367	662538	637686	19.3	97.6	4.2	12.1671	0.032794	0.0797542	1	Up
P47809	Dual specificity mitogen-activated protein kinase kinase 4, org=Mus musculus	Map2k4	7	6.6.7.2.2.2	4777.38	3288.71	3128.71	575.383	157.329	188.523	2829.8	1970.3	2692.87	24.4	75.8	18.5	12.1519	0.0151605	0.0608134	1	Up
P70255	Nuclear factor 1 C-type, org=Mus musculus	Nfic	20	17.19.18.12.1.5	11751.5	7847.09	9728.07	1623.48	551.078	239.245	6904.69	6285.33	6253.73	20	90.2	5.66	12.1495	0.0328887	0.0797637	1	Up
Q3UHH1	Zinc finger SWIM domain-containing protein 8, org=Mus musculus	Zswim8	23	20.21.20.12.4.4	12129.8	6194.3	9184.5	1084.77	781.964	398.281	6532.39	5690.88	5239.69	32.4	45.6	11.3	12.145	0.00336944	0.032843	1	Up
Q6ZWS8	Speckle-type POZ protein, org=Mus musculus	Spop	19	18.18.19.10.6.5	15060.9	14064.3	12017.9	2386.63	580.744	422.987	7785.98	7859.31	7492.74	11.3	96.5	2.51	12.1353	0.0327106	0.0797354	1	Up
B2RRE7	OTU domain-containing protein 4, org=Mus musculus	Otud4	48	39.45.46.23.8.16	35551.1	25861.6	28027.7	4469.97	1782.11	1118.88	19790.5	18981	18981.8	17.1	72.2	2.43	12.1342	0.0183283	0.0646919	1	Up
Q6AXC6	ATP-dependent DNA helicase DDX11, org=Mus musculus	Ddx11	5	1.3.4.-.-.-	155.95	234.072	276.169	23.0783	17.1558	14.6909	64.9145	142.182	52.2187	27.5	23.5	56.3	12.1291	0.000440087	0.0170243	1	Up
Q8CIB9	N-acetyltransferase ESCO2, org=Mus musculus	Esco2	10	10.8.9.6.1.3	2559.26	2099.25	2945.32	379.292	136.048	111.629	1870.94	1864.29	1820.98	16.7	70.8	1.46	12.1279	0.0152514	0.0610917	1	Up
Q6NZN0	RNA-binding protein 26, org=Mus musculus	Rbm26	39	34.38.38.29.16.23	39294.4	49330.5	34094	5886.57	2414.1	1822.76	30028.2	30550.6	30376.4	18.9	65.1	0.877	12.1223	0.0120924	0.0561151	1	Up
O88852	Testis-specific Y-encoded-like protein 1, org=Mus musculus	Tspyl1	4	3.4.4.3.-.1	713.077	937.392	959.771	125.299	61.2978	28.7972	571.786	735.333	609.025	15.7	68.4	13.4	12.1184	0.0203695	0.0673041	1	Up
Q6PD21	SH2 domain-containing adapter protein B, org=Mus musculus	Shb	3	2.3.-.-.-.-	190.287	195.736	90.844	13.0137	13.2172	13.1366	16.3798	13.068	11.3753	37.1	0.781	18.7	12.1133	0.0104467	0.0537997	0.667	Up
Q5DU05	Centrosomal protein of 164 kDa, org=Mus musculus	Cep164	22	18.21.18.8.1.4	4086.02	3007.59	4172.76	456.447	321.587	152.176	3134.55	2528.22	3272.89	17.3	49.2	13.3	12.1116	0.00966986	0.0526275	1	Up
Q60714	Long-chain fatty acid transport protein 1, org=Mus musculus	Slc27a1	8	7.7.8.3.1.1	2587.85	2490.08	3705.6	291.07	150.379	284.922	2232.69	1963.53	1658.05	23.1	32.8	14.7	12.0923	0.0015399	0.0251818	1	Up
P19426	Negative elongation factor E, org=Mus musculus	Nelfe	11	9.11.8.6.-.4	5660.15	2724.81	2488.81	536.986	205.266	157.583	2551.25	2570.59	2003.51	48.7	68.9	13.6	12.0842	0.00672587	0.0449444	1	Up
Q5HZG4	Transcription initiation factor TFIID subunit 3, org=Mus musculus	Taf3	29	21.29.29.14.6.9	11905.8	13060	12965.1	2136.64	631.112	378.567	8656.03	8492.17	8728.84	5.07	90.6	1.41	12.0557	0.0325181	0.0794345	1	Up
P54099	DNA polymerase subunit gamma-1, org=Mus musculus	Polg	7	5.7.6.2.-.-	1120.18	518.377	449.719	126.578	23.0014	24.0127	499.767	543.245	494.291	53	103	5.23	12.0298	0.0229646	0.0699702	1	Up
Q60722	Transcription factor 4, org=Mus musculus	Tcf4	21	19.20.18.15.-.5	12521.6	8184.52	10461.4	1947.55	412.872	232.181	7736.76	7219.62	6751.77	20.9	109	6.81	12.0217	0.0408736	0.0857714	1	Up
Q6NZJ6	Eukaryotic translation initiation factor 4 gamma 1, org=Mus musculus	Eif4g1	80	77.76.74.56.32.39	162130	99066.4	102849	19149	6875.56	4259.52	67643.9	66289.4	63743.5	29.1	78.8	3.01	12.021	0.0175355	0.0639078	1	Up
Q6NWW9	Fibronectin type III domain-containing protein 3B, org=Mus musculus	Fndc3b	18	15.18.18.7.2.4	8721.63	4215.43	4890.75	1058.72	248.212	179.156	3263.79	3212.25	2662.41	40.9	98.7	10.9	11.9965	0.0244961	0.0717947	1	Up
F8VPK0	Superkiller complex protein 3, org=Mus musculus	Skic3	17	14.14.11.4.-.2	2839.56	1786.56	2246.93	328.356	148.387	96.1949	1617.7	1475.42	1435.96	23	63.8	6.33	11.9961	0.0108733	0.0543541	1	Up
Q9WUP4	Polyprenol reductase, org=Mus musculus	Srd5a3	4	3.4.4.3.1.-	858.24	726.702	722.565	74.9406	54.4721	62.9646	555.157	391.216	555.449	10	16	18.9	11.9947	8.99063e-05	0.0107697	1	Up
Q04690	Neurofibromin, org=Mus musculus	Nf1	32	19.30.30.14.3.2	6049.07	5022.01	5877.34	1003.33	252.091	163.57	5263.64	4131.39	4602.79	9.74	97.6	12.2	11.944	0.0350915	0.0818244	1	Up
P62960	Y-box-binding protein 1, org=Mus musculus	Ybx1	48	47.47.46.38.29.31	741259	434119	386786	94595.1	21340.4	14939.8	296937	309018	294429	37	101	2.6	11.9363	0.0281584	0.0755116	1	Up
P97479	Unconventional myosin-VIIa, org=Mus musculus	Myo7a	24	18.22.22.11.4.6	9476.7	5745.36	5883.49	1112.75	459.505	196.294	2435.84	2661.64	2248.76	30.1	80	8.44	11.9338	0.0240646	0.0713396	1	Up
Q02525	Zinc finger protein 39, org=Mus musculus	Zfp39	2	1.2.2.-.-.1	184.45	113.713	83.2075	4.99406	2.44426	24.5472	165.019	90.6015	43.9586	40.9	113	61.1	11.9232	0.0399807	0.0851888	1	Up
Q3TKY6	Spliceosome-associated protein CWC27 homolog, org=Mus musculus	Cwc27	20	16.20.19.13.1.8	10229.7	9063.45	11625.3	1856.42	524.952	211.808	7542.95	6433.53	6732.03	12.4	101	8.32	11.923	0.0437713	0.0885718	1	Up
Q56A08	G-patch domain and KOW motifs-containing protein, org=Mus musculus	Gpkow	13	9.13.12.9.4.3	7646.11	7992.64	9095.49	1503.37	321.81	251.266	5785.83	5146.54	5200.36	9.18	102	6.59	11.9118	0.0364757	0.08293	1	Up
Q9Z1Z2	Serine-threonine kinase receptor-associated protein, org=Mus musculus	Strap	38	36.37.37.25.14.23	104352	73634.7	67887	13120.1	4503.72	3113.09	50172	47887.6	45159.5	23.9	78.4	5.26	11.8568	0.0183952	0.0647611	1	Up
P51175	Protoporphyrinogen oxidase, org=Mus musculus	Ppox	4	2.4.4.2.1.2	6412.01	3837.93	10290.8	529.848	672.471	533.624	6149.32	5700.17	3844.16	47.4	14	23.4	11.8326	0.00967651	0.0526275	1	Up
Q6VY05	Dead end protein homolog 1, org=Mus musculus	Dnd1	22	21.20.21.12.5.11	17691.6	12136.9	19663.4	2378.26	983.24	821.458	15425.3	14017.3	13976.7	23.7	61.4	5.7	11.8318	0.00739891	0.0467994	1	Up
Q9JIX9	Fas-activated serine/threonine kinase, org=Mus musculus	Fastk	14	13.13.12.6.1.2	7508.02	4529.18	3627.88	1001.2	224.448	101.229	3158.42	3181.76	3242.04	38.9	110	1.35	11.806	0.0403311	0.0851888	1	Up
Q91W50	Cold shock domain-containing protein E1, org=Mus musculus	Csde1	73	66.71.71.45.28.28	137452	111181	95904.3	17819.4	7531.65	3880.05	63254.6	64484.3	59811.7	18.3	74.2	3.87	11.7866	0.0218627	0.0686571	1	Up
Q6RI63	Constitutive coactivator of peroxisome proliferator-activated receptor gamma, org=Mus musculus	Fam120b	10	8.9.6.5.-.3	2284.27	1907.73	1818.87	276.846	117.299	115.853	993.76	957.169	950.109	12.3	54.4	2.42	11.786	0.00940152	0.05183	1	Up
P47802	Metaxin-1, org=Mus musculus	Mtx1	1	-.1.1.-.-.-	35.0559	53.3375	80.1688	5.48224	4.06078	4.77287	96.1545	3.89339	2.01731	40.4	14.9	158	11.7745	0.00488133	0.0390736	0.667	Up
P15532	Nucleoside diphosphate kinase A, org=Mus musculus	Nme1	10	6.7.4.3.3.2	1578.49	675.725	432.432	150.557	39.0241	38.6555	1530.81	1117.41	1813.1	67.4	84.8	23.5	11.7713	0.0134406	0.0584058	1	Up
Q8C2E4	Pentatricopeptide repeat-containing protein 1, mitochondrial, org=Mus musculus	Ptcd1	7	2.7.5.2.2.2	802.849	862.257	1126.65	125.674	79.6628	31.9237	429.501	547.261	550.023	18.5	59.3	13.5	11.7667	0.0181022	0.0645046	1	Up
Q6A085	Zinc finger protein 629, org=Mus musculus	Znf629	29	26.26.26.17.3.11	10759.9	9979.13	9625.99	1536.91	662.34	389.645	6727.3	6421.97	5904.37	5.73	69.5	6.55	11.729	0.0218354	0.0686571	1	Up
Q9EPJ9	ADP-ribosylation factor GTPase-activating protein 1, org=Mus musculus	Arfgap1	3	3.1.2.-.1.1	1054.27	403.108	624.666	86.285	46.7075	44.532	371.066	193.396	275.976	47.7	39.7	31.7	11.7282	0.00285939	0.0311919	1	Up
Q921M3	Splicing factor 3B subunit 3, org=Mus musculus	Sf3b3	223	212.217.215.175.132.145	6.79937e+06	5.66945e+06	5.11824e+06	869029	367627	263580	3.76841e+06	3.66407e+06	3.55297e+06	14.6	64.7	2.94	11.7229	0.0145598	0.0600406	1	Up
Q8R2V3	Zinc finger protein 445, org=Mus musculus	Znf445	5	2.1.5.2.-.-	635.899	468.703	504.151	100.091	17.9639	19.1997	1697.63	1359.26	1444.1	16.4	103	11.7	11.721	0.0352057	0.0818244	1	Up
Q8BH49	Sesquipedalian-1, org=Mus musculus	Pheta1	4	2.4.3.2.-.3	1970.68	993.979	917.434	217.866	48.2767	65.4181	757.179	709.27	629.056	45.4	84.5	9.27	11.7085	0.0146598	0.0601581	1	Up
Q8BQZ5	Cleavage and polyadenylation specificity factor subunit 4, org=Mus musculus	Cpsf4	34	31.34.33.28.13.19	116689	114425	118279	22458.1	3896.63	3499.52	83392.2	78084.9	73719.1	1.66	109	6.18	11.7033	0.0418967	0.0871058	1	Up
E9Q2Z1	Chromatin remodeling regulator CECR2, org=Mus musculus	Cecr2	5	2.5.5.2.-.2	1369.51	914.189	1468.54	206.325	66.7699	47.6138	1142.29	918.826	848.52	23.6	81	15.8	11.6999	0.0186346	0.0650949	1	Up
Q5U4C1	G-protein coupled receptor-associated sorting protein 1, org=Mus musculus	Gprasp1	21	18.21.21.9.5.3	8936.28	5942.55	8101.86	1223.72	464.117	278.592	5206.11	4657.13	5077.98	20.2	76.4	5.77	11.6865	0.0196716	0.0665889	1	Up
Q9ERV1	E3 ubiquitin-protein ligase makorin-2, org=Mus musculus	Mkrn2	6	5.6.6.3.3.1	6267.81	2300.33	3453.96	757.852	158.944	112.346	2325.84	2467.07	2332.7	50.9	105	3.35	11.6817	0.0262245	0.0737403	1	Up
Q8BKI2	Trinucleotide repeat-containing gene 6B protein, org=Mus musculus	Tnrc6b	49	45.42.42.24.7.11	19510.4	7590.65	8648.72	1754.13	802.645	509.564	6892.4	7118.42	6066.96	55.4	63.7	8.27	11.6588	0.0065541	0.0445836	1	Up
O88554	Poly [ADP-ribose] polymerase 2, org=Mus musculus	Parp2	20	13.18.17.15.4.5	10406.4	5786.39	7379.47	1214.58	632.174	175.159	9499.61	8187.16	6910.17	29.9	77.3	15.8	11.6584	0.0328705	0.0797542	1	Up
Q9JII5	DAZ-associated protein 1, org=Mus musculus	Dazap1	14	14.14.14.10.2.8	11074.7	4273.28	4367.46	909.478	429.888	352.504	4848.8	4377.97	4222.68	59.3	53.5	7.27	11.653	0.00472999	0.0388242	1	Up
Q8C006	E3 ubiquitin-protein ligase TRIM35, org=Mus musculus	Trim35	18	16.16.16.13.2.5	10036.9	6904.13	8404.14	1629.02	249.643	299.142	3740.07	6302.38	6852.95	18.5	108	29.5	11.6379	0.0382388	0.0843238	1	Up
Q5NCY0	Lysine-specific demethylase 6B, org=Mus musculus	Kdm6b	18	12.15.14.9.-.3	3837.44	2581.68	3545.16	652.991	114.053	89.3492	2042.06	2266.07	1802.4	19.8	112	11.4	11.6352	0.0405604	0.085422	1	Up
Q91YD9	Actin nucleation-promoting factor WASL, org=Mus musculus	Wasl	27	26.25.26.12.14.16	24870.9	25912	37858.3	2303.24	2436.8	2885.31	21767.8	17822.9	18585.3	24.4	12	10.8	11.6245	0.00054293	0.017622	1	Up
A0A087WPF7	Autism susceptibility gene 2 protein homolog, org=Mus musculus	Auts2	11	9.11.11.6.1.4	3589.05	2205.19	3329.28	510.301	132.285	142.554	2329.3	1815.43	2163	24.2	82.3	12.5	11.6202	0.0178242	0.0641173	1	Up
Q80U49	Centrosomal protein of 170 kDa protein B, org=Mus musculus	Cep170b	15	9.11.11.8.-.4	3052.4	1535.94	2307.45	394.849	117.286	81.8169	2611.65	1886.23	2014.55	33	86.6	17.8	11.61	0.0187222	0.0651076	1	Up
Q9D8U0	Interferon-related developmental regulator 2, org=Mus musculus	Ifrd2	4	3.3.4.1.-.1	2440.18	1409.29	1756.72	287.844	165.515	29.8542	891.169	894.697	744.319	28.1	80.1	10.2	11.6019	0.0486574	0.0934053	1	Up
Q8VDM1	Zinc finger CCCH-type with G patch domain-containing protein, org=Mus musculus	Zgpat	20	15.19.19.13.3.5	9440.72	7841.19	7982.46	1568.2	467.141	143.676	6273.18	6299.46	5249.44	10.5	103	10.1	11.5944	0.0520018	0.0960021	1	Up
Q9CQ06	Large ribosomal subunit protein uL24m, org=Mus musculus	Mrpl24	8	6.8.8.3.2.-	4960.77	3158.7	3696.68	342.572	315.026	363.139	2948.74	2786.17	2701.47	23.5	7.1	4.47	11.5761	0.00140493	0.0242848	1	Up
Q61712	DnaJ homolog subfamily C member 1, org=Mus musculus	Dnajc1	2	-.2.2.-.-.2	203.325	113.717	435.474	3.82936	6.77203	54.5327	93.5284	39.0168	23.3249	66.2	131	70.9	11.5533	0.0485152	0.0933461	0.667	Up
Q9CR59	Large ribosomal subunit protein mL64, org=Mus musculus	Gadd45gip1	5	4.3.4.-.1.2	1439.57	1030.39	1347.64	68.5675	150.253	112.077	491.693	840.558	664.679	16.9	37.1	26.2	11.5371	0.00304336	0.0318519	1	Up
Q99ME2	tRNA (34-2'-O)-methyltransferase regulator WDR6, org=Mus musculus	Wdr6	43	39.42.39.31.8.17	53280.3	34719.1	33853	7024.75	2094.92	1445.46	27860.6	24559.5	23017.4	27	86.6	9.84	11.5335	0.0227422	0.0697116	1	Up
Q8C0D0	Pseudouridylate synthase TRUB1, org=Mus musculus	Trub1	2	-.2.2.-.-.-	87.6443	109.521	93.1715	5.92293	8.48389	10.7988	88.2283	71.1452	93.8275	11.8	29	14	11.5187	0.00197418	0.0275419	0.667	Up
Q9DC71	Small ribosomal subunit protein uS15m, org=Mus musculus	Mrps15	7	5.7.7.3.4.2	2008.24	1481.4	2067.22	246.009	143.094	93.5271	1568.24	1570.47	1302.92	17.4	48.3	10.4	11.5137	0.00622994	0.0433653	1	Up
Q8CI03	FLYWCH-type zinc finger-containing protein 1, org=Mus musculus	Flywch1	7	7.5.7.3.-.-	1690.29	877.528	957.041	257.289	22.5797	26.3373	923.009	906.507	749.87	38.1	132	11.1	11.5114	0.0527424	0.0967626	1	Up
Q9CZB0	Succinate dehydrogenase cytochrome b560 subunit, mitochondrial, org=Mus musculus	Sdhc	4	3.4.4.2.-.2	1722.38	2438.71	2372.37	327.481	141.684	98.9329	1933.11	1301.37	1472.97	18.2	64.2	20.8	11.5006	0.0124904	0.0567564	1	Up
Q6ZQB6	Inositol hexakisphosphate and diphosphoinositol-pentakisphosphate kinase 2, org=Mus musculus	Ppip5k2	20	7.14.19.3.1.6	3245.63	3045.3	3184.36	306.266	297.018	220.792	1825.43	1894.15	2018.26	3.25	17.1	5.11	11.4981	0.00134967	0.0239566	1	Up
Q8CGI1	Protein FAM193A, org=Mus musculus	Fam193a	27	20.25.25.14.3.9	10895.1	6603.88	8141.73	1207.18	640.339	383.064	5193.77	5405.52	5323.32	25.4	56.7	2.01	11.4951	0.00806408	0.0482655	1	Up
Q9DB34	Charged multivesicular body protein 2a, org=Mus musculus	Chmp2a	16	16.16.16.11.9.10	16241.1	25060.4	19706.7	3200.9	1073.82	1038.23	13943.4	14404.8	14120.8	21.8	69.9	1.64	11.4829	0.0128856	0.0575695	1	Up
Q3UR85	Myelin regulatory factor, org=Mus musculus	Myrf	5	3.3.2.-.-.1	367.002	271.591	110.064	12.1964	25.8103	27.2525	276.04	396.175	367.177	52	38.2	18.1	11.472	0.00770558	0.0475657	1	Up
Q9EP82	tRNA (guanine-N(7)-)-methyltransferase non-catalytic subunit WDR4, org=Mus musculus	Wdr4	3	1.3.3.-.-.2	448.059	258.856	308.681	14.456	11.7227	62.3662	138.073	10.922	15.3038	29	96.5	132	11.4698	0.0271452	0.0747381	1	Up
Q5U4D9	THO complex subunit 6 homolog, org=Mus musculus	Thoc6	41	40.37.37.32.18.18	195038	182687	170925	38243.2	5226.84	4365.78	144016	128016	123726	6.59	121	8.11	11.4694	0.0509174	0.0950101	1	Up
Q8K057	Intraflagellar transport protein 80 homolog, org=Mus musculus	Ift80	10	9.8.9.5.2.3	4596.6	2187.65	2157.37	452.158	225.547	102.572	1617.12	1533.43	1870.31	47	68.2	10.5	11.4595	0.0120289	0.0560758	1	Up
Q9DCJ5	NADH dehydrogenase [ubiquinone] 1 alpha subcomplex subunit 8, org=Mus musculus	Ndufa8	15	12.14.15.9.10.10	11403.9	21403.8	34714.4	3559.64	1479.84	854.756	16509	16031	15887.8	52	72.1	2.01	11.4556	0.0101703	0.0535236	1	Up
Q9WVL6	Exostosin-like 3, org=Mus musculus	Extl3	13	6.12.9.2.2.1	2715.42	2303.71	1722.86	270.663	212.132	106.027	1388.02	1481.13	1326.1	22.2	42.5	5.58	11.45	0.00482745	0.0390736	1	Up
Q64368	Deleted in azoospermia-like, org=Mus musculus	Dazl	27	25.26.25.17.13.20	52693.5	40734.7	63143.6	7341.95	3034.07	3354.15	43241	42279.7	40391.4	21.5	52.4	3.45	11.4035	0.00499169	0.0392698	1	Up
Q5SSW2	Proteasome activator complex subunit 4, org=Mus musculus	Psme4	12	7.10.10.3.-.3	2175.93	1453.48	1663.11	198.202	96.5988	169.744	1236.3	1296.26	751.111	21.1	33.8	27.3	11.3929	0.0019378	0.0273771	1	Up
Q9CQU5	ZW10 interactor, org=Mus musculus	Zwint	3	3.3.3.3.1.1	2411.96	3226.68	3202.12	211.988	442.691	121.38	1992.99	2023.73	1900.18	15.7	64	3.26	11.3919	0.0159589	0.0620655	1	Up
E9Q4N7	AT-rich interactive domain-containing protein 1B, org=Mus musculus	Arid1b	115	96.115.107.80.34.50	91130.5	110245	103033	17076.6	5520.44	4159.79	73956.8	73034.2	67036.7	9.51	79.6	5.27	11.3768	0.0243625	0.0716989	1	Up
Q8VE92	RNA-binding protein 4B, org=Mus musculus	Rbm4b	8	8.8.7.8.2.4	6727.47	4735.42	4889.82	1033.99	228.518	175.869	4042.91	3886.05	3748.88	20.3	100	3.78	11.3689	0.0338137	0.0804616	1	Up
Q8BRH0	Protein O-mannosyl-transferase TMTC3, org=Mus musculus	Tmtc3	15	9.14.15.7.6.7	4314.04	4122.33	4796.68	673.771	313.172	177.692	3346.16	3284.56	2837.39	7.88	66	8.8	11.3624	0.0205642	0.0673041	1	Up
Q8R1X6	Spartin, org=Mus musculus	Spart	3	3.3.3.1.-.-	857.149	321.464	440.615	115.101	11.6419	15.8337	435.156	550.285	428.581	52.1	123	14.5	11.3569	0.041954	0.0871161	1	Up
O08582	GTP-binding protein 1, org=Mus musculus	Gtpbp1	27	24.24.25.15.7.10	19446.1	17449.2	18752.7	3108.93	1185.59	608.058	12763	11245.5	11056.1	5.47	80.1	8	11.3508	0.0300029	0.0770417	1	Up
Q9JJT9	Phosphorylated adapter RNA export protein, org=Mus musculus	Phax	8	8.8.8.7.2.3	4668.3	2981.54	2631.12	688.856	141.144	76.4475	2365.3	2189.45	1878.36	31.8	111	11.5	11.342	0.0417691	0.0869362	1	Up
Q9CQB2	MAPK regulated corepressor interacting protein 2, org=Mus musculus	Mcrip2	4	4.4.3.-.2.3	3395.15	2048.68	2359.62	353.81	156.488	178.063	1222.34	1069.36	994.906	27.1	47.2	10.6	11.3363	0.00258621	0.0300065	1	Up
Q80Y84	Lysine-specific demethylase 5B, org=Mus musculus	Kdm5b	46	38.34.44.34.8.13	42271.9	25172.4	27377.3	5595.74	1170.99	1607.03	29092.6	34497.2	19205.5	29.4	87.4	28.1	11.3237	0.0220557	0.0687115	1	Up
Q9QZ05	eIF-2-alpha kinase GCN2, org=Mus musculus	Eif2ak4	10	6.9.7.6.-.3	45929.2	25873.8	23432.5	5549.6	1624.2	1271.72	25906.9	22236.2	22284.7	38.9	84.4	8.97	11.2765	0.0163936	0.0620655	1	Up
Q9JIA7	Sphingosine kinase 2, org=Mus musculus	Sphk2	8	6.8.8.4.1.3	1657.52	925.608	1416.03	180.507	94.0625	80.6519	1057.68	889.641	900.518	28	45.8	9.91	11.2582	0.0019401	0.0273771	1	Up
Q9JJA7	Cyclin-L2, org=Mus musculus	Ccnl2	5	5.4.5.3.-.1	2488.87	515.192	622.974	154.738	116.736	50.9928	697.309	682.369	577.572	91.8	48.8	10	11.2478	0.0249067	0.0723632	1	Up
P20263	POU domain, class 5, transcription factor 1, org=Mus musculus	Pou5f1	4	3.3.4.2.-.-	166.3	132.313	394.803	28.4369	22.4421	10.8457	221.231	185.094	118.142	61.8	43.5	29.9	11.234	0.00605471	0.042568	1	Up
Q99LU0	Charged multivesicular body protein 1B1, org=Mus musculus	Chmp1b1	6	4.5.4.4.2.3	4300.58	6112.72	5083.53	955.844	242.036	182.072	11734.1	11601.7	11118.2	17.6	93.6	2.82	11.23	0.0304097	0.0774226	1	Up
Q61586	Glycerol-3-phosphate acyltransferase 1, mitochondrial, org=Mus musculus	Gpam	27	26.26.27.14.6.10	20542.7	14915.3	14797.2	2684.37	1166.69	628.536	9154.18	8404.51	7687.8	19.6	71.4	8.71	11.2187	0.020158	0.067257	1	Up
P97473	RISC-loading complex subunit TARBP2, org=Mus musculus	Tarbp2	16	13.15.13.9.1.4	7826.9	6761.65	7202.87	1183.37	469.142	292.738	4699.65	3824.04	5103.29	7.37	72.7	14.4	11.2024	0.023254	0.0703317	1	Up
Q9WVA3	Mitotic checkpoint protein BUB3, org=Mus musculus	Bub3	40	38.40.38.34.27.27	617856	578844	495056	75597.7	50014.1	25487.2	365183	365916	355951	11.1	49.7	1.53	11.1963	0.0128095	0.057482	1	Up
Q4QY64	ATPase family AAA domain-containing protein 5, org=Mus musculus	Atad5	31	26.29.30.25.4.11	23053.7	15483.7	28948.1	3994.18	1396.49	646.066	15875.3	18289.4	15354.3	30	87.3	9.49	11.1791	0.0270241	0.0745853	1	Up
Q8BKT7	THO complex subunit 5 homolog, org=Mus musculus	Thoc5	98	92.97.93.80.26.38	298494	296864	253291	60225.6	9357.25	6339.05	204107	192872	187542	9.06	120	4.34	11.1779	0.0515811	0.095714	1	Up
Q3UHK8	Trinucleotide repeat-containing gene 6A protein, org=Mus musculus	Tnrc6a	53	52.52.50.32.15.22	58316.5	40672.8	33429.9	6307.7	3297.88	2247.31	26710	25843.4	23886.8	29	53.3	5.68	11.1719	0.0049847	0.0392692	1	Up
Q9R0A0	Peroxisomal membrane protein PEX14, org=Mus musculus	Pex14	7	6.7.7.3.1.4	4287.55	1539.67	2444.2	277.819	239.017	225.094	2175.2	1783.77	1910.03	50.8	11	10.2	11.1485	0.0128707	0.0575695	1	Up
Q8CI75	DIS3-like exonuclease 2, org=Mus musculus	Dis3l2	18	14.18.17.9.4.5	7019.75	7682.79	5992.3	1025.54	390.494	440.332	5337.59	5015.81	3971.73	12.3	57.1	15	11.148	0.0110026	0.05462	1	Up
Q3U1T3	Breast cancer metastasis-suppressor 1-like protein, org=Mus musculus	Brms1l	26	20.20.25.14.7.12	14940.9	15317.7	20865.2	2037.34	1728	825.373	12450.9	12008.8	10264.8	19.5	41.2	9.99	11.1364	0.00627626	0.0435236	1	Up
A2AIV2	Protein virilizer homolog, org=Mus musculus	Virma	120	106.119.117.94.33.46	189334	175075	208694	38942.4	7540.82	5001.66	142652	131197	124604	8.83	110	6.88	11.1315	0.0452481	0.0902368	1	Up
Q9CRC8	Leucine-rich repeat-containing protein 40, org=Mus musculus	Lrrc40	25	19.21.24.17.5.12	22282.7	15401.3	15783.5	2929.62	936.896	937.098	10788.1	9150.67	9463.42	21.7	71.8	8.87	11.1307	0.014799	0.0603002	1	Up
Q7TMS5	Broad substrate specificity ATP-binding cassette transporter ABCG2, org=Mus musculus	Abcg2	3	2.2.2.2.-.-	350.26	260.926	544.364	85.7149	11.5841	6.55821	252.524	209.275	209.325	37.6	128	11.2	11.1263	0.0534154	0.0973682	1	Up
Q91YM2	Rho GTPase-activating protein 35, org=Mus musculus	Arhgap35	4	4.2.3.1.-.-	501.035	281.99	341.833	72.5571	13.3191	15.2545	269.97	154.224	143.035	30.2	99.8	37.2	11.1228	0.0293901	0.076576	1	Up
Q8JZL0	Zinc finger protein 467, org=Mus musculus	Znf467	2	2.1.1.-.-.-	132.181	55.1674	67.86	3.27378	5.37857	14.2981	118.938	120.814	142.366	48.5	76.5	10.2	11.12	0.012286	0.056405	1	Up
O70472	Transmembrane protein 131, org=Mus musculus	Tmem131	19	16.16.19.9.3.5	7758.08	6440.46	7648.97	834.379	717.422	413.864	5445.58	5055.33	4775.78	10	33.1	6.61	11.1146	0.00471778	0.0388242	1	Up
Q9D1R1	Complex I assembly factor TMEM126B, mitochondrial, org=Mus musculus	Tmem126b	3	-.3.3.3.-.1	417.01	315.849	322.694	64.4183	15.8781	14.8395	248.591	240.812	181.703	16.1	89.3	16.4	11.0952	0.0277557	0.07518	0.667	Up
Q8BH15	CCR4-NOT transcription complex subunit 10, org=Mus musculus	Cnot10	38	38.34.36.28.10.19	50743.8	17039.8	21996.6	5044.32	1677.78	1373.99	19250	17891.8	16405.1	60.8	75.5	7.97	11.0893	0.0100432	0.0532363	1	Up
Q9JII6	Aldo-keto reductase family 1 member A1, org=Mus musculus	Akr1a1	7	3.7.5.2.1.2	2937.16	1521.56	1414.13	253.414	185.732	90.533	829.044	570.663	592.347	43.4	46.3	21.6	11.0876	0.00395252	0.0359249	1	Up
Q924H2	Mediator of RNA polymerase II transcription subunit 15, org=Mus musculus	Med15	34	31.34.33.18.17.21	41818.2	50866.5	38850.3	5612.45	3646.77	2613.62	34071.1	32270.9	31325.2	14.3	38.5	4.28	11.0787	0.00391466	0.0358056	1	Up
Q766D5	N-acetyl-beta-glucosaminyl-glycoprotein 4-beta-N-acetylgalactosaminyltransferase 1, org=Mus musculus	B4galnt4	2	-.2.2.-.-.1	113.376	192.406	125.267	10.0145	4.74933	24.2389	114.337	84.996	91.6307	29.7	77.5	15.9	11.0518	0.0220651	0.0687115	0.667	Up
P23949	mRNA decay activator protein ZFP36L2, org=Mus musculus	Zfp36l2	4	3.4.3.3.1.-	975.963	505.894	699.333	143.654	25.1679	28.6572	622.237	532.273	480.836	32.5	102	13.1	11.0451	0.029982	0.0770417	1	Up
O88271	Craniofacial development protein 1, org=Mus musculus	Cfdp1	3	2.3.3.-.-.3	185.891	381.05	229.542	9.27323	4.94651	57.933	325.675	356.287	219.833	38.6	122	23.8	11.0388	0.0495648	0.0939632	1	Up
Q60996	Serine/threonine-protein phosphatase 2A 56 kDa regulatory subunit gamma isoform, org=Mus musculus	Ppp2r5c	19	16.14.18.15.2.9	19417.4	5330.46	17360.7	2770.98	686.163	359.994	6674.31	4835.14	4604.69	54.2	103	21.1	11.0314	0.0281048	0.0755116	1	Up
Q8BZ20	Protein mono-ADP-ribosyltransferase PARP12, org=Mus musculus	Parp12	21	14.20.18.11.3.8	8653.67	7898.56	8393.21	1318.21	485.019	460.43	5681.78	5291.24	4283.48	4.61	64.7	14.2	11.02	0.0173966	0.0638737	1	Up
Q5M956	BTB/POZ domain-containing protein KCTD1, org=Mus musculus	Kctd1	9	8.8.8.3.3.3	5679.32	4237.93	5086.76	765.379	415.334	182.184	3293.71	3302.92	2661.08	14.5	64.6	11.9	11.0089	0.0218641	0.0686571	1	Up
Q9D2E2	Target of EGR1 protein 1, org=Mus musculus	Toe1	15	15.15.15.10.4.5	16513.1	8760.67	8958.8	2310.72	490.388	313.152	7052.65	6049.97	5153.08	38.7	107	15.6	10.9922	0.0345848	0.0813422	1	Up
Q8QZR8	Cyclin-Q, org=Mus musculus	Ccnq	5	4.4.4.3.-.2	1375.32	934.566	1158.07	169.466	67.934	78.6816	974.462	821.1	768.774	19.1	52.9	12.5	10.9717	0.00644897	0.04428	1	Up
Q9DBA9	General transcription factor IIH subunit 1, org=Mus musculus	Gtf2h1	35	32.33.34.23.8.12	14800.4	7929.9	10308.1	1868.07	730.112	422.746	7506.32	7294.35	6727.73	31.7	75.6	5.61	10.9365	0.016447	0.0620655	1	Up
Q99PQ2	E3 ubiquitin-protein ligase TRIM11, org=Mus musculus	Trim11	6	6.5.3.2.1.2	1708.75	1098.48	1215	272.01	53.7283	42.1163	1033.12	1005.05	1292.34	24.2	106	14.3	10.9343	0.0371251	0.0835091	1	Up
Q8C176	Transcription initiation factor TFIID subunit 2, org=Mus musculus	Taf2	57	48.54.54.32.7.22	41091.3	45901.5	47750.8	7805.33	2971.46	1561.95	28931.8	25792.7	26144.4	7.65	79.6	6.38	10.9204	0.0297394	0.0769567	1	Up
Q8R5H1	Ubiquitin carboxyl-terminal hydrolase 15, org=Mus musculus	Usp15	10	8.10.6.4.1.1	2675.83	1170.24	1715.43	324.878	70.5055	114.418	1091.66	1173.91	800.324	41.1	80	19.2	10.9092	0.0150401	0.0605872	1	Up
Q8VBW5	HMG box transcription factor BBX, org=Mus musculus	Bbx	13	12.13.12.8.1.4	4716.15	4495.61	7081.19	998.661	321.977	173.399	3253.74	2944.2	2860.28	26.4	88.3	6.86	10.9053	0.0284665	0.0757487	1	Up
Q3TBW2	Large ribosomal subunit protein uL10m, org=Mus musculus	Mrpl10	7	5.7.7.3.-.4	3963.97	2025.98	5295.25	347.124	416.341	271.797	2777.25	2519.99	2396.95	43.7	20.9	7.57	10.9008	0.00674284	0.0449444	1	Up
Q99J10	Cytoplasmic tRNA 2-thiolation protein 1, org=Mus musculus	Ctu1	3	3.3.2.1.1.3	672.761	346.103	475.438	77.5937	14.8809	44.8198	365.408	227.187	202.179	33	68.5	33.2	10.8839	0.0223977	0.0689908	1	Up
Q8BWL5	RNA-binding motif, single-stranded-interacting protein 3, org=Mus musculus	Rbms3	10	10.10.9.8.2.4	19949.2	10162	11682.7	2583.98	851.941	407.227	8192.74	7135.67	6505.41	37.8	89.8	11.7	10.8749	0.0272106	0.0747739	1	Up
Q9DCH2	Ribonuclease P protein subunit p20, org=Mus musculus	Pop7	7	6.7.4.5.2.1	2400.9	1859.69	1864.12	336.057	117.81	110.252	1187.37	1501.87	1026.63	15.2	68.2	19.5	10.8571	0.0159088	0.0620655	1	Up
E9Q784	Zinc finger CCCH domain-containing protein 13, org=Mus musculus	Zc3h13	70	56.70.70.39.14.23	66842.4	88898	105097	17815.6	4110.46	2121.03	63819.8	64123.2	62825.6	22.1	107	1.07	10.847	0.0428862	0.0877182	1	Up
Q9DBV3	Probable ATP-dependent RNA helicase DHX34, org=Mus musculus	Dhx34	31	26.30.29.16.2.8	16906	10568.8	12762.4	2242.3	597.064	872.227	9386.89	8625.47	6770.8	24	71.2	16.3	10.8409	0.0153048	0.061203	1	Up
Q7TSC1	Protein PRRC2A, org=Mus musculus	Prrc2a	149	134.145.141.106.72.85	324483	202494	183552	39781.9	15373.6	10397	178433	168572	157977	32.3	72	6.08	10.8391	0.0130407	0.0578682	1	Up
O35437	Transcription factor 21, org=Mus musculus	Tcf21	2	2.2.2.2.-.1	1547.61	530.137	1630.67	227.004	47.1902	68.2847	731.324	318.836	703.581	49.6	86.1	39.4	10.8282	0.0158384	0.0620655	1	Up
Q61493	DNA polymerase zeta catalytic subunit, org=Mus musculus	Rev3l	10	7.6.9.7.-.-	2079.79	980.484	1388.75	337.612	34.2684	39.3833	921.813	850.802	594.153	37.5	127	21.8	10.8179	0.049459	0.0938612	1	Up
Q8C166	Copine-1, org=Mus musculus	Cpne1	8	6.8.7.3.1.5	4705.03	2096.11	2295.82	490.214	170.572	181.402	2223.01	1623.92	1337.85	47.9	64.7	26.1	10.8016	0.00588232	0.0422328	1	Up
Q8C8M1	SIN3-HDAC complex-associated factor, org=Mus musculus	Sinhcaf	9	8.9.9.4.1.4	6637.63	3171.26	4461.49	1033.35	133.533	154.749	2729.02	2836.83	1982.24	36.8	117	18.5	10.7976	0.0406316	0.0855085	1	Up
Q3UFB2	Box C/D snoRNA protein 1, org=Mus musculus	Znhit6	12	7.11.11.8.2.3	5654.17	5788.99	5764.33	749.696	478.62	366.397	4098.49	3979.03	3787.89	1.25	37.1	3.96	10.7903	0.00729481	0.0464513	1	Up
Q61194	Phosphatidylinositol 4-phosphate 3-kinase C2 domain-containing subunit alpha, org=Mus musculus	Pik3c2a	29	27.25.26.21.2.5	12619.8	5912.19	7194.04	1777.03	278.363	329.059	9515.87	8085.2	7914.86	41.5	107	10.3	10.7891	0.0319928	0.079146	1	Up
Q8VC70	RNA-binding motif, single-stranded-interacting protein 2, org=Mus musculus	Rbms2	13	13.13.12.13.6.5	17976.5	15887.4	16267	2844.47	753.25	1050.36	10437.3	10119.8	9617.66	6.66	73	4.11	10.7853	0.0229177	0.0699702	1	Up
Q8R5H6	Actin-binding protein WASF1, org=Mus musculus	Wasf1	9	7.8.8.4.-.3	2959.56	1346.54	2493.98	369.393	113.556	147.883	1535.5	1539.01	1417.1	36.6	66	4.63	10.7796	0.00692005	0.0457002	1	Up
Q91YI4	Beta-arrestin-2, org=Mus musculus	Arrb2	9	7.7.8.8.2.1	4200.81	2773.08	2939.43	531.153	237.111	151.662	2318.76	2096.54	2128.81	23.6	64.9	5.5	10.7762	0.0131103	0.0579306	1	Up
O35126	Atrophin-1, org=Mus musculus	Atn1	6	3.6.6.3.-.1	1508.66	922.078	1567.2	288.555	49.8289	32.7009	617.83	778.435	818.117	26.8	116	14.4	10.7736	0.0444601	0.089329	1	Up
Q80TE4	Signal-induced proliferation-associated 1-like protein 2, org=Mus musculus	Sipa1l2	12	8.8.8.8.1.-	2854.01	973.969	1555.21	334.997	109.861	54.8883	1212.71	1580.66	1008.84	53.6	89.1	22.9	10.7718	0.021402	0.0680647	1	Up
Q80Z25	Centriole and centriolar satellite protein OFD1, org=Mus musculus	Ofd1	19	13.12.12.9.-.8	4371.86	2324.96	2795.75	537.056	196.598	147.749	2119.02	2154.24	1958.69	33.9	72.2	5.02	10.7698	0.0116725	0.0554828	1	Up
Q9Z0J0	NPC intracellular cholesterol transporter 2, org=Mus musculus	Npc2	1	-.1.1.-.-.1	143.517	86.4702	149.174	4.83131	5.20848	25.2012	1.36534	3.42116	1.16578	27.4	99.2	62.9	10.7591	0.0289963	0.0762141	0.667	Up
Q61701	ELAV-like protein 4, org=Mus musculus	Elavl4	28	26.27.26.15.6.8	49094.1	43030.8	45448.1	9020.32	2595	1178.26	32650.4	32252.4	30668.6	6.66	98	3.29	10.7533	0.0438485	0.0885927	1	Up
Q3TLI0	Trafficking protein particle complex subunit 10, org=Mus musculus	Trappc10	2	2.2.2.1.-.1	236.647	141.487	162.143	17.7199	10.596	22.0551	112.759	141.816	132.93	27.8	34.5	11.5	10.726	0.00135725	0.0240161	1	Up
Q9WV92	Band 4.1-like protein 3, org=Mus musculus	Epb41l3	15	12.14.12.6.-.1	3421.01	2348.91	2275.87	261.005	164.597	324.526	2539.24	1939.24	1949.93	23.9	32.2	16	10.7259	0.00114761	0.0224758	1	Up
Q80Z37	E3 ubiquitin-protein ligase Topors, org=Mus musculus	Topors	11	10.9.8.9.1.1	4944.3	2368.53	3322.88	611.015	164.495	216.158	2497.87	2274.43	2304.5	36.7	73.9	5.14	10.7251	0.0112597	0.0548502	1	Up
Q9EQM6	Microprocessor complex subunit DGCR8, org=Mus musculus	Dgcr8	34	27.32.33.22.8.10	26574.5	21465	24558.5	4116.46	2114.15	543.367	16129	17372.6	46669.5	10.6	79.3	64.7	10.7172	0.045178	0.0901817	1	Up
P83870	PHD finger-like domain-containing protein 5A, org=Mus musculus	Phf5a	22	21.22.21.15.10.13	491134	429977	348766	73438.8	24982.1	20099.6	318706	329264	315209	16.9	74.6	2.28	10.7144	0.0191589	0.0659462	1	Up
P59017	Bcl-2-like protein 13, org=Mus musculus	Bcl2l13	2	-.2.2.-.1.-	176.308	117.543	217.684	6.03802	33.5304	8.23747	57.1527	59.0097	46.4382	29.5	95.9	12.5	10.7003	0.0275595	0.0750799	0.667	Up
Q04447	Creatine kinase B-type, org=Mus musculus	Ckb	10	6.6.9.5.4.1	2405.77	974.241	1318.71	148.954	224.042	67.4601	1316.06	1205.66	878.127	47.7	53.3	20.1	10.6678	0.00674957	0.0449444	1	Up
Q7TMV3	FAST kinase domain-containing protein 5, mitochondrial, org=Mus musculus	Fastkd5	3	2.3.3.1.-.-	148.79	187.835	216.568	37.9902	4.12506	9.78192	102.574	98.7977	110.118	18.4	105	5.55	10.6594	0.0471633	0.0921279	1	Up
Q9QYH6	Melanoma-associated antigen D1, org=Mus musculus	Maged1	50	49.47.49.30.18.31	130906	97552.8	108731	21060	6036.18	4555.45	72849.1	67082.2	65657.1	15.1	86.6	5.56	10.6532	0.028055	0.0755116	1	Up
Q6NZR5	Superkiller complex protein 2, org=Mus musculus	Skic2	15	11.12.11.6.-.4	3810.75	1906.16	1672.97	434.044	140.025	120.78	1885.88	1775.15	1529.16	47.6	75.8	10.6	10.6352	0.0104096	0.0537997	1	Up
O88207	Collagen alpha-1(V) chain, org=Mus musculus	Col5a1	10	7.9.9.5.2.3	3090.11	2512.45	2473.54	331.525	188.824	239.365	2872.27	2589.46	2166.41	12.8	28.6	14	10.6304	0.00139983	0.0242848	1	Up
Q8CDG1	Piwi-like protein 2, org=Mus musculus	Piwil2	12	2.7.11.1.1.4	650.797	905.191	1467.04	102.383	84.7947	97.281	714.958	596.568	575.405	41.4	9.54	12	10.6273	0.00757752	0.0473311	1	Up
Q60865	Caprin-1, org=Mus musculus	Caprin1	56	55.56.54.47.34.39	533104	467315	437104	88622.4	27234	19538.2	295511	295407	284392	10.2	83.9	2.19	10.6173	0.0285125	0.0757487	1	Up
Q6P5D3	Putative ATP-dependent RNA helicase DHX57, org=Mus musculus	Dhx57	43	32.38.40.20.3.9	23665.9	15476.5	15555.7	3557.08	845.007	754.081	11533	10717.6	10632	25.8	92.7	4.54	10.6083	0.0273612	0.074857	1	Up
Q9CQI7	U2 small nuclear ribonucleoprotein B'', org=Mus musculus	Snrpb2	52	52.52.49.42.29.32	1.04553e+06	860211	767232	157948	48572.7	45475.6	638562	614370	595826	15.9	76.3	3.48	10.6072	0.0204472	0.0673041	1	Up
Q61102	Iron-sulfur clusters transporter ABCB7, mitochondrial, org=Mus musculus	Abcb7	13	5.13.11.2.3.6	2072.59	1743.08	2654.15	249.516	172.978	187.566	1824.63	1745.88	1159.55	21.4	20	23	10.6052	0.000146983	0.0125636	1	Up
Q8BMB3	Eukaryotic translation initiation factor 4E type 2, org=Mus musculus	Eif4e2	13	12.12.12.10.6.7	17557.9	5473.62	8654.44	2258.53	417.232	314.346	7844.9	7211.05	6525.51	59.3	110	9.17	10.5969	0.0307517	0.0777829	1	Up
Q8VDM6	Heterogeneous nuclear ribonucleoprotein U-like protein 1, org=Mus musculus	Hnrnpul1	50	48.50.49.41.20.21	107529	52010.2	70267.6	14963	4180.12	2570.57	48882.3	57587.5	44849.3	36.9	93.1	12.9	10.5835	0.0257051	0.0730327	1	Up
Q91YJ2	Sorting nexin-4, org=Mus musculus	Snx4	2	1.-.1.-.1.-	210.142	125.991	58.9721	3.17271	31.9119	2.25076	117.84	113.973	67.1434	57.5	136	28.3	10.5826	0.0541884	0.0981043	0.667	Up
Q9WV89	Syntaxin-binding protein 4, org=Mus musculus	Stxbp4	2	2.1.2.1.-.-	180.803	87.1299	77.7688	23.5193	4.22332	4.95106	3.31023	9.97686	6.07686	49.4	100	51.9	10.5739	0.0252802	0.0727938	1	Up
Q9CQ39	Mediator of RNA polymerase II transcription subunit 21, org=Mus musculus	Med21	2	2.2.-.-.1.1	224.298	143.339	241.676	14.5417	12.9711	30.1275	52.1602	5.23858	4.52373	25.8	49.4	132	10.5709	0.00303621	0.0318519	0.667	Up
Q8R1L4	ER lumen protein-retaining receptor 3, org=Mus musculus	Kdelr3	2	1.2.2.1.-.1	391.878	222.306	289.177	27.6335	11.4017	46.5584	222.11	143.594	103.686	28.4	61.7	38.5	10.5541	0.0158769	0.0620655	1	Up
Q7TSH9	Zinc finger protein 184, org=Mus musculus	Zfp184	3	2.3.3.2.-.-	279.606	180.029	295.191	40.2464	15.171	16.1033	121.839	120.318	83.9752	24.8	59.6	19.7	10.5539	0.00668054	0.0449444	1	Up
Q9D1J3	SAP domain-containing ribonucleoprotein, org=Mus musculus	Sarnp	10	8.9.8.6.-.6	3419.99	8819.99	3038.4	682.197	384.268	381.462	5503.45	6114.42	5614.35	63.5	35.8	5.67	10.5519	0.00843891	0.0494155	1	Up
Q8BH97	Reticulocalbin-3, org=Mus musculus	Rcn3	9	4.7.9.5.-.4	1945.4	1276.85	2709.02	276.412	185.896	99.9061	1291.47	1239.58	1273.86	36.2	47.1	2.08	10.5498	0.00384483	0.0357425	1	Up
Q6ZPY7	Lysine-specific demethylase 3B, org=Mus musculus	Kdm3b	14	11.11.13.10.-.3	4323.5	1257.86	2449.55	491.016	151.368	118.856	1991.71	2163.09	1522.4	57.7	81.2	17.5	10.5498	0.0136118	0.05871	1	Up
A2AG58	BCLAF1 and THRAP3 family member 3, org=Mus musculus	Bclaf3	46	34.43.46.30.6.12	28411.5	22083.4	26124.8	4941.81	1580.34	740.845	23459.6	22056.3	21257	12.5	91.8	5.01	10.5493	0.0386039	0.0845287	1	Up
Q6PGC1	ATP-dependent RNA helicase DHX29, org=Mus musculus	Dhx29	59	49.54.56.34.8.24	30251.1	22503.4	20155.4	4462.13	1404.01	1054.54	16655.4	15281.7	14454.2	21.7	81.3	7.19	10.5351	0.0222967	0.068829	1	Up
O70374	Protein CBFA2T2, org=Mus musculus	Cbfa2t2	4	4.4.4.3.-.2	1830.29	991.962	1388.91	291.383	76.5666	32.0444	1216.51	1014.85	1281.74	29.9	104	11.9	10.528	0.0430472	0.0877316	1	Up
Q9CWL8	Beta-catenin-like protein 1, org=Mus musculus	Ctnnbl1	22	13.21.13.13.2.2	5817.22	5942.71	6191.13	1250.72	215.264	239.287	4857.04	4428.94	4238.92	3.18	104	7.02	10.5268	0.0415487	0.0866735	1	Up
Q9D8B3	Charged multivesicular body protein 4b, org=Mus musculus	Chmp4b	16	13.16.15.10.7.9	9906.24	19413.1	14471.4	2580.14	1169.38	420.51	10507.4	10994.2	10190.5	32.6	78.9	3.83	10.5013	0.0278112	0.075184	1	Up
Q3TWF6	WD repeat-containing protein 70, org=Mus musculus	Wdr70	23	19.21.18.16.4.8	13772.7	13700.4	14267.9	2524.06	845.231	611.351	10260.4	10577.6	9153.31	2.22	78.6	7.48	10.486	0.0271831	0.0747699	1	Up
Q8BXA5	Lipid scramblase CLPTM1L, org=Mus musculus	Clptm1l	3	3.3.3.2.-.-	811.644	160.704	258.113	96.9196	10.3323	10.1702	267.761	261.504	340.248	85.6	128	15.1	10.4789	0.0475011	0.0922731	1	Up
P58069	Ras GTPase-activating protein 2, org=Mus musculus	Rasa2	12	8.11.11.9.-.5	2641.12	2954.8	3282.3	462.563	258.504	126.257	1693.49	1070.01	958.678	10.8	60	31.9	10.478	0.019839	0.0667758	1	Up
Q8R3N6	THO complex subunit 1, org=Mus musculus	Thoc1	87	81.85.84.70.32.47	394865	428538	403581	91094.8	17133.5	8919.25	277351	251921	249250	4.27	116	5.98	10.4738	0.0546358	0.0985491	1	Up
Q8BUK6	Protein Hook homolog 3, org=Mus musculus	Hook3	16	12.16.15.7.6.6	4448.34	5018.12	4519.93	578.728	574.485	183.269	2803.28	2899.57	2838.66	6.66	51	1.71	10.4651	0.0222025	0.0688271	1	Up
Q8CH02	SURP and G-patch domain-containing protein 1, org=Mus musculus	Sugp1	61	45.57.55.37.29.37	42627.1	73104.1	84582.1	9805.69	5856.33	3495.4	49694.4	48143.5	46169.7	32.5	49.9	3.68	10.4562	0.00402959	0.0360442	1	Up
Q61982	Neurogenic locus notch homolog protein 3, org=Mus musculus	Notch3	2	1.-.2.-.1.-	236.17	86.5334	55.7534	6.46943	19.0209	10.7557	148.276	78.111	29.0571	76.5	52.8	70.4	10.4413	0.0157768	0.0620153	0.667	Up
Q8VCB2	Mediator of RNA polymerase II transcription subunit 25, org=Mus musculus	Med25	22	20.21.19.11.8.8	22265.7	25134.3	20721.3	2688.31	2241.94	1598.94	16112.4	13434.5	13716.9	9.86	25.2	10.2	10.4334	0.00163617	0.0256907	1	Up
P97357	TATA box-binding protein-associated factor RNA polymerase I subunit A, org=Mus musculus	Taf1a	8	6.8.8.4.1.3	1894.2	933.95	1062.28	220.171	92.0881	61.3534	455.96	307.64	453.776	40.2	67.6	20.9	10.413	0.00942204	0.0518365	1	Up
Q91XI1	tRNA-dihydrouridine(47) synthase [NAD(P)(+)]-like, org=Mus musculus	Dus3l	23	19.22.17.15.2.4	11684.9	3807.61	4718.57	1373.51	247.981	323.427	3797.9	4054.51	3670.91	64	97	5.09	10.3918	0.0222384	0.0688271	1	Up
P62307	Small nuclear ribonucleoprotein F, org=Mus musculus	Snrpf	19	18.18.19.17.9.11	103669	42394.3	61629.2	15166.9	3401.64	1423.24	56080.6	51426	50846.1	45.3	111	5.44	10.3889	0.0445692	0.0893944	1	Up
P46467	Vacuolar protein sorting-associated protein 4B, org=Mus musculus	Vps4b	7	7.7.7.5.2.5	4040.12	2884.74	3161.82	663.699	141.12	166.554	2271.57	1929.79	1904.59	17.9	91	10.1	10.3839	0.0298725	0.0770278	1	Up
Q8JZS6	NEDD4-binding protein 2-like 2, org=Mus musculus	N4bp2l2	7	5.6.6.4.1.-	3078.02	1326.51	1928.43	294.727	98.4433	216.815	907.177	901.419	841	42.2	48.6	4.15	10.3821	0.00546361	0.0407262	1	Up
P69566	Ran-binding protein 9, org=Mus musculus	Ranbp9	22	19.21.20.10.7.7	11968.8	6956.92	9271.12	1630.07	581.7	505.86	5545.98	4894.31	4799.91	26.7	69.4	8	10.3755	0.0117412	0.055575	1	Up
Q8JZS9	Large ribosomal subunit protein mL48, org=Mus musculus	Mrpl48	3	2.3.2.1.-.1	550.152	468.872	748.234	104.474	51.7649	14.3501	300.292	285.515	375.786	24.4	79.6	15.1	10.3598	0.0401384	0.0851888	1	Up
Q922M3	BTB/POZ domain-containing adapter for CUL3-mediated RhoA degradation protein 3, org=Mus musculus	Kctd10	13	6.12.13.5.2.3	3975.98	3570.22	4632.25	594.816	365.371	218.575	2582.86	2821.75	2999.88	13.2	48.3	7.47	10.3316	0.0102017	0.0535634	1	Up
Q8BX90	Fibronectin type-III domain-containing protein 3A, org=Mus musculus	Fndc3a	20	17.18.20.11.3.8	14113.1	3437.96	5965.8	1192.68	689.934	395.841	5921.2	5348.94	5076.63	71.2	53.1	7.91	10.3214	0.0138405	0.0589459	1	Up
Q8C6P8	Zinc finger protein 57, org=Mus musculus	Zfp57	9	9.9.8.6.2.4	3542.65	1495.26	2231.78	465.811	177.412	61.3243	1216.49	1367.2	1652.86	42.8	88.7	15.7	10.3182	0.0327224	0.0797354	1	Up
Q8BN21	Serine/threonine-protein kinase VRK2, org=Mus musculus	Vrk2	20	17.18.18.10.1.8	5950.98	5935.16	6151.62	1091.93	398.594	260.855	4702.73	3465.27	4099.5	2.01	76.3	15.1	10.2992	0.0271829	0.0747699	1	Up
Q60803	TNF receptor-associated factor 3, org=Mus musculus	Traf3	8	5.6.7.-.1.1	942.078	812.745	846.12	114.542	76.12	62.0103	396.594	521.685	442.99	7.74	32.3	13.9	10.2938	0.0039257	0.0358489	1	Up
Q80Z96	Vang-like protein 1, org=Mus musculus	Vangl1	5	4.4.5.4.-.-	1308.33	513.308	662.998	204.033	19.982	17.5771	697.006	655.488	566.584	51	133	10.4	10.2844	0.0545667	0.0985183	1	Up
Q499E5	Storkhead-box protein 2, org=Mus musculus	Stox2	7	5.7.6.3.-.1	2282.69	1140.75	1244.2	256.629	124.247	73.6405	870.707	1018.78	1541.98	40.6	62.4	30.8	10.2695	0.00832772	0.0489663	1	Up
Q8BL80	Rho GTPase-activating protein 22, org=Mus musculus	Arhgap22	2	2.1.1.2.-.-	621.368	97.4721	203.498	74.6684	6.83691	8.35138	332.35	321.871	135.189	90.1	129	42.2	10.2645	0.0533051	0.0972509	1	Up
Q9R0N7	Synaptotagmin-7, org=Mus musculus	Syt7	7	5.7.5.2.-.3	1375.12	1333.9	1183.62	219.592	63.9253	95.748	1067.87	930.084	956.288	7.77	65.1	7.43	10.2636	0.0197322	0.0666517	1	Up
Q8C0I1	Alkyldihydroxyacetonephosphate synthase, peroxisomal, org=Mus musculus	Agps	2	-.2.2.-.-.1	67.9357	58.2067	76.6513	6.48774	6.60925	6.6789	108.168	49.9324	59.7877	13.6	1.47	42.9	10.2546	0.00105119	0.0214696	0.667	Up
Q80UZ2	Protein SDA1 homolog, org=Mus musculus	Sdad1	21	11.20.19.9.4.7	4933.59	5312.9	7184.37	859.803	487.095	353.082	2975.96	3270.33	2682.36	20.7	46.3	9.88	10.2536	0.00489423	0.0390988	1	Up
O55236	mRNA-capping enzyme, org=Mus musculus	Rngtt	9	6.8.9.5.-.4	2176.75	1224.9	2485.88	305.144	122.447	147.084	1368.42	990.311	1364.05	33.5	51.8	17.5	10.245	0.00318692	0.0324403	1	Up
Q9D483	DNA-directed RNA polymerase III subunit RPC3, org=Mus musculus	Polr3c	7	5.6.5.4.1.2	1223.64	760.422	1077.13	206.823	55.0964	36.9527	679.627	647.991	622.27	23.2	93.6	4.42	10.2425	0.0307737	0.0777829	1	Up
Q9CRD0	OCIA domain-containing protein 1, org=Mus musculus	Ociad1	2	-.2.2.-.-.-	65.7743	88.2107	82.4974	9.43113	4.4334	9.25157	94.691	112.939	169.374	14.8	36.8	31	10.2302	0.00573294	0.0419088	0.667	Up
Q6PB66	Leucine-rich PPR motif-containing protein, mitochondrial, org=Mus musculus	Lrpprc	53	41.52.42.32.7.24	15553.5	14459.6	12916.2	2211.79	1166.22	819.599	9856.44	10061.7	8461.73	9.26	51.8	9.2	10.2271	0.0120543	0.0560758	1	Up
O70579	Peroxisomal membrane protein PMP34, org=Mus musculus	Slc25a17	12	10.11.10.7.-.3	3585.36	1555.6	1719.21	469.413	112.832	88.6215	1898.04	1592.17	1598.3	49.3	95.3	10.3	10.2258	0.0229247	0.0699702	1	Up
P31750	RAC-alpha serine/threonine-protein kinase, org=Mus musculus	Akt1	7	6.5.7.4.-.1	1310.39	765.278	758.294	130.955	106.826	39.5042	530.848	799.004	716.439	33.5	51.3	20.1	10.2204	0.0109238	0.0544119	1	Up
Q61733	Small ribosomal subunit protein mS31, org=Mus musculus	Mrps31	4	4.4.4.1.-.-	306.921	391.581	513.27	94.3856	12.4563	11.956	460.383	350.238	284.323	25.7	120	24.4	10.2003	0.0490103	0.0935238	1	Up
Q8C6G8	WD repeat-containing protein 26, org=Mus musculus	Wdr26	22	19.19.20.7.3.5	14357.4	9524.52	11196.4	1977.46	1127.65	335.1	7895.31	6670.78	6254.6	21	71.6	12.3	10.1966	0.0344751	0.0812526	1	Up
Q9ESC8	AF4/FMR2 family member 4, org=Mus musculus	Aff4	25	21.22.24.12.5.6	6903.81	5547.17	7094.8	1186.77	387.218	342.943	4300.84	4457.92	4076.1	13	74.3	4.49	10.1964	0.0210441	0.0676079	1	Up
Q9R0E1	Multifunctional procollagen lysine hydroxylase and glycosyltransferase LH3, org=Mus musculus	Plod3	14	12.12.13.9.3.4	6031.63	3680.53	3425.32	676.093	403.977	213.267	3050.95	2374.14	2625.77	32.8	54	12.7	10.1578	0.0075961	0.0473311	1	Up
P15626	Glutathione S-transferase Mu 2, org=Mus musculus	Gstm2	7	6.7.6.2.-.2	1463.66	649.891	1490.54	158.343	104.913	91.6581	546.473	431.073	391.281	39.8	29.8	17.7	10.1548	0.00419923	0.0366948	1	Up
Q8BSN5	PHD finger protein 23, org=Mus musculus	Phf23	3	3.3.2.2.1.1	1184.35	612.352	774.619	164.834	48.5081	40.0385	624.561	765.751	465.259	34.4	82.6	24.3	10.148	0.0177799	0.0640391	1	Up
Q8BWT5	Disco-interacting protein 2 homolog A, org=Mus musculus	Dip2a	5	3.5.4.3.1.-	2487.58	912.997	1417.64	263.159	135.41	76.398	1079.95	1118.67	855.139	50.1	60.3	14	10.1443	0.00767086	0.0474624	1	Up
Q9WTU0	Lysine-specific demethylase PHF2, org=Mus musculus	Phf2	51	46.45.49.44.11.19	97559.8	112323	113941	24266.6	4775.98	2893.39	78132.4	72863.1	68975.8	8.36	111	6.27	10.1398	0.0499385	0.0942584	1	Up
Q9D7S9	Charged multivesicular body protein 5, org=Mus musculus	Chmp5	9	9.9.9.8.2.5	7916.69	11418.4	8622.3	1711.42	804.275	241.911	6693.69	6319.09	6346.2	19.9	80.7	3.24	10.1383	0.0409238	0.0858373	1	Up
Q9CR86	Calcium-regulated heat stable protein 1, org=Mus musculus	Carhsp1	3	2.3.3.3.-.1	1604.23	785.529	1290.18	258.072	58.9046	46.4286	855.994	1055.67	726.187	33.7	98	18.9	10.1263	0.0278463	0.075184	1	Up
Q99LM2	CDK5 regulatory subunit-associated protein 3, org=Mus musculus	Cdk5rap3	4	4.2.3.3.-.-	924.695	346.203	397.272	138.171	11.3415	15.6063	485.2	411.159	343.1	57.6	131	17.2	10.1029	0.0533168	0.0972509	1	Up
Q8BND3	WD repeat-containing protein 35, org=Mus musculus	Wdr35	13	11.13.11.9.2.3	3915.13	1996.79	3094.14	607.782	139.918	145.527	1735	1796.54	1250.72	32.1	90.2	18.8	10.0826	0.0222844	0.068829	1	Up
Q99N89	Large ribosomal subunit protein mL43, org=Mus musculus	Mrpl43	5	5.5.4.3.1.4	2645.06	2459.13	2613.25	322.817	288.765	154.515	1833.21	1905.25	2188.56	3.87	34.8	9.51	10.0737	0.00882098	0.0503044	1	Up
Q61584	RNA-binding protein FXR1, org=Mus musculus	Fxr1	110	108.109.107.84.62.75	1.06458e+06	782514	701448	154810	58577.7	40485	559314	549798	534492	22.4	72.6	2.29	10.0387	0.0181658	0.0646098	1	Up
Q6ZQK0	Condensin-2 complex subunit D3, org=Mus musculus	Ncapd3	34	24.32.31.16.3.8	12681.3	10526.2	12100	2378.5	719.695	421.546	7228.3	5980.82	6147.48	9.47	89.9	10.5	10.0312	0.0360083	0.0825705	1	Up
Q8C761	Cytoplasmic dynein 2 intermediate chain 1, org=Mus musculus	Dync2i1	18	13.16.14.6.3.7	6171.67	3939.22	4631.64	763.449	433.053	273.635	3550.19	3235.58	3571.7	23.3	51	5.45	10.028	0.00698884	0.0457484	1	Up
Q8VC03	Echinoderm microtubule-associated protein-like 3, org=Mus musculus	Eml3	18	17.16.17.8.3.7	5081.1	3887.36	4363.98	857.035	258.701	217.85	3307.75	2893.44	2794.16	13.5	80.5	9.09	9.99744	0.0254511	0.0729743	1	Up
Q9D211	CDKN2AIP N-terminal-like protein, org=Mus musculus	Cdkn2aipnl	2	1.-.2.1.1.-	428.975	614.775	494.097	91.6338	34.8086	27.501	188.096	172.962	174.625	18.4	68.4	4.65	9.98968	0.0162758	0.0620655	0.667	Up
P42227	Signal transducer and activator of transcription 3, org=Mus musculus	Stat3	1	1.-.1.-.-.-	121.293	46.8481	34.3346	8.07316	6.1165	6.11099	1.88889	1.71665	14.9966	69.7	16.7	123	9.97387	0.0242497	0.0714782	0.667	Up
P62305	Small nuclear ribonucleoprotein E, org=Mus musculus	Snrpe	19	19.19.19.18.14.16	719763	447340	521124	100820	42438.6	26051.3	405900	341988	346609	25	69.6	9.77	9.97122	0.0165884	0.0623986	1	Up
P62700	Protein yippee-like 5, org=Mus musculus	Ypel5	6	6.6.5.5.1.2	4054.2	2132.98	2647.75	532.098	184.439	170.917	1697.82	2040.31	1403.03	33.8	69.2	18.6	9.95537	0.0101073	0.0533916	1	Up
Q8CEC6	Peptidylprolyl isomerase domain and WD repeat-containing protein 1, org=Mus musculus	Ppwd1	31	26.30.27.22.3.7	12263.8	11466.6	11476.1	2672.28	453.548	413.154	7808.11	7428.92	7789.16	3.9	110	2.78	9.94822	0.0471216	0.0921279	1	Up
Q5NCC3	E3 ubiquitin-protein ligase TRIM41, org=Mus musculus	Trim41	16	12.16.15.10.-.4	8369.34	5773.53	5859.74	1535.26	299.615	176.651	6275.38	5281.91	4727	22.1	112	14.5	9.94402	0.048563	0.0933461	1	Up
Q5DTI6	KAT8 regulatory NSL complex subunit 1-like protein, org=Mus musculus	Kansl1l	3	1.3.3.2.-.2	302.818	133.221	131.748	36.1878	9.92032	10.9921	107.384	175.01	178.802	52	78.1	26.1	9.94369	0.0120508	0.0560758	1	Up
Q80U38	Protein KHNYN, org=Mus musculus	Khnyn	28	23.25.25.15.3.9	11525.3	6235.78	8008.51	1680.63	626.788	284.87	5107.68	5063.51	5253.17	31.3	84.2	1.93	9.94088	0.028496	0.0757487	1	Up
Q8N7N5	DDB1- and CUL4-associated factor 8, org=Mus musculus	Dcaf8	9	9.8.8.7.-.5	4988.05	1990.88	3196.87	666.244	196.758	162.165	2467.32	2659.67	2253.65	44.5	82.4	8.26	9.92599	0.014733	0.0602337	1	Up
O08550	Histone-lysine N-methyltransferase 2B, org=Mus musculus	Kmt2b	38	31.25.30.30.6.11	16929.1	10345.6	14326	2960.53	828.435	409.283	8877.08	10329.1	10022.7	23.9	97.8	7.86	9.90905	0.0391574	0.084826	1	Up
P53349	Mitogen-activated protein kinase kinase kinase 1, org=Mus musculus	Map3k1	8	5.7.5.2.-.4	2285.44	1754	1938.35	323.421	159.528	121.197	1191.46	945.736	855.891	13.5	53.3	17.4	9.89464	0.010754	0.054254	1	Up
Q8VEG6	CCR4-NOT transcription complex subunit 6-like, org=Mus musculus	Cnot6l	13	11.12.12.6.-.6	7919.63	3431.81	4020.52	738.832	589.797	225.042	3234.47	2279.81	2550.85	47.6	51	18.3	9.89396	0.00846758	0.049432	1	Up
Q6PGG6	Guanine nucleotide-binding protein-like 3-like protein, org=Mus musculus	Gnl3l	23	20.23.22.14.6.11	12073.2	10131.9	10065.1	2218.37	618.851	429.002	6640.3	6556.34	5539.73	10.6	90.3	9.81	9.87998	0.0345345	0.0812713	1	Up
Q8K1N4	Spermatogenesis-associated serine-rich protein 2, org=Mus musculus	Spats2	45	42.41.40.31.13.19	39480.6	33273.1	32151.4	5880.91	2342.75	2413.91	22271.9	21910.1	20039.7	11.3	57	5.6	9.86175	0.0127991	0.057482	1	Up
P37913	DNA ligase 1, org=Mus musculus	Lig1	16	8.12.13.7.-.8	2993.63	2035.56	2518.29	337.301	173.384	255.537	2437.12	2467.85	2064.61	19	32.1	9.66	9.85025	0.00143179	0.0244828	1	Up
Q7TS72	Inositol-trisphosphate 3-kinase C, org=Mus musculus	Itpkc	1	-.1.1.-.-.1	74.9896	59.4007	59.2855	2.99814	4.27219	12.4071	40.3695	19.9031	17.9729	14	77.8	47.6	9.84253	0.0253832	0.0728534	0.667	Up
Q9DB10	Essential MCU regulator, mitochondrial, org=Mus musculus	Smdt1	1	-.1.1.-.1.-	20.737	56.1096	28.8892	1.33182	1.74528	7.669	6.55016	14.7652	4.83886	52.6	99	60.9	9.83947	0.0256628	0.0730327	0.667	Up
Q3U6N9	UPF0488 protein C8orf33 homolog, org=Mus musculus		6	6.6.6.3.1.4	3038.2	2859.28	2696.94	499.859	262.517	112.516	1766.7	1861.65	1996.98	5.96	67	6.17	9.8234	0.0288791	0.0760281	1	Up
Q4G5Y1	Kelch domain-containing protein 2, org=Mus musculus	Klhdc2	11	8.10.10.5.2.4	4216.81	3592.36	2055.88	520.455	234.615	249.612	2154.85	2013.51	2426.24	33.8	48	9.54	9.81908	0.00257185	0.0299961	1	Up
P54823	Probable ATP-dependent RNA helicase DDX6, org=Mus musculus	Ddx6	72	69.72.68.50.35.48	205128	141127	134410	22753.7	14289.9	11922.1	104284	95601	94166.5	24.4	34.9	5.59	9.81633	0.00104462	0.0214696	1	Up
Q3V1T4	Prolyl 3-hydroxylase 1, org=Mus musculus	P3h1	11	9.10.11.3.2.5	3658.21	2174.7	2693.06	563.422	167.832	140.437	1978.75	1750.22	1654.76	26.5	81.5	9.28	9.78096	0.0207433	0.0673226	1	Up
Q69ZR2	E3 ubiquitin-protein ligase HECTD1, org=Mus musculus	Hectd1	5	4.4.4.1.1.-	743.307	228.693	500.293	96.2804	25.9224	28.415	523.056	456.72	425.187	52.5	79.5	10.7	9.77503	0.0134915	0.0584527	1	Up
Q6ZQ93	Ubiquitin carboxyl-terminal hydrolase 34, org=Mus musculus	Usp34	14	10.10.11.4.-.2	2053.97	1118.59	1778.54	350.893	45.1656	110.933	957.493	883.305	964.452	29.1	95.2	4.81	9.76565	0.0391391	0.084826	1	Up
Q9D824	Pre-mRNA 3'-end-processing factor FIP1, org=Mus musculus	Fip1l1	54	52.53.52.40.32.39	377729	435349	400720	85532.5	20546.9	18225.1	302565	300854	283078	7.17	92.2	3.65	9.76471	0.035299	0.0818244	1	Up
Q8K3P5	CCR4-NOT transcription complex subunit 6, org=Mus musculus	Cnot6	13	12.12.13.4.3.2	11362.8	5356.33	6418.55	1744.29	410.654	215.275	4343.46	3476	3143.31	41.6	105	17	9.76184	0.0390088	0.0847464	1	Up
Q9CZD3	Glycine--tRNA ligase, org=Mus musculus	Gars1	12	9.10.11.4.5.3	2761.52	1153.91	2210.27	204.323	259.916	163.36	1971.39	1575.72	1409.6	40	23.2	17.5	9.76053	0.00484157	0.0390736	1	Up
Q569Z5	Probable ATP-dependent RNA helicase DDX46, org=Mus musculus	Ddx46	159	152.155.146.126.75.108	663245	571790	399791	96156.3	37057.5	34296.3	386399	373396	358018	24.5	62.6	3.81	9.75957	0.00912688	0.051054	1	Up
Q80WQ2	Protein VAC14 homolog, org=Mus musculus	Vac14	4	4.2.4.3.-.2	1801.31	1621.07	1645.03	285.325	145.588	88.8096	1083.73	796.738	1007.51	5.79	58.4	15.4	9.75021	0.0186537	0.0650979	1	Up
Q8K2R5	Zinc finger protein 668, org=Mus musculus	Znf668	17	14.17.16.11.3.5	10684.6	7219.19	8216.4	1694.59	779.35	211.246	6465.61	6478.01	6259.04	20.5	83.6	1.92	9.7275	0.0470172	0.0920781	1	Up
Q02853	Stromelysin-3, org=Mus musculus	Mmp11	3	2.3.3.2.-.1	1133.82	744.695	775.893	163.921	58.4693	50.5249	337.943	392.398	456.936	24.4	69.6	15.1	9.72614	0.0144696	0.059947	1	Up
Q9ER88	Small ribosomal subunit protein mS29, org=Mus musculus	Dap3	12	9.11.10.8.2.6	5380.07	3309.83	4917.88	734.23	384.326	280.645	2503.29	2527.71	2243.87	24	51	6.49	9.7254	0.00512338	0.0395831	1	Up
Q8CHK4	Histone acetyltransferase KAT5, org=Mus musculus	Kat5	45	42.44.42.24.17.27	32198.8	24686.1	32475.5	4863.43	2536.54	1799.92	19274.3	17748	16855.4	14.8	52.1	6.81	9.7132	0.00980099	0.0530203	1	Up
Q9WTS6	Teneurin-3, org=Mus musculus	Tenm3	26	17.21.23.11.4.7	6269.51	2883.17	4935.09	632.465	446.173	372.492	3509.71	3426.62	2492.36	36.3	27.7	18	9.70814	0.00214552	0.02811	1	Up
Q60520	Paired amphipathic helix protein Sin3a, org=Mus musculus	Sin3a	113	100.109.106.88.39.62	144496	129561	166645	27699.6	9122.69	8595.04	106399	100121	96238	12.7	71.9	5.08	9.7034	0.0206575	0.0673226	1	Up
Q62448	Eukaryotic translation initiation factor 4 gamma 2, org=Mus musculus	Eif4g2	47	44.46.45.33.8.29	46572.3	31868.9	36853.4	6721.37	3307.58	1859.58	23413.1	23151.9	20881.8	19.5	63	6.19	9.69798	0.01677	0.0628323	1	Up
Q5NC05	Transcription termination factor 2, org=Mus musculus	Ttf2	22	16.17.22.10.4.10	4482.87	3604.79	4684.37	571.025	399.725	346.507	4348.35	2845.69	2371.93	13.5	26.7	32.4	9.69593	0.000746909	0.0191791	1	Up
P28658	Ataxin-10, org=Mus musculus	Atxn10	23	20.22.21.13.9.15	10176.9	7720.62	9506.14	1608.24	658.157	565.173	10021.5	8920.01	9061.19	13.9	61.2	6.42	9.67791	0.013935	0.0589862	1	Up
Q9JJN0	DNA polymerase eta, org=Mus musculus	Polh	4	3.2.4.-.-.2	294.168	255.023	386.83	9.98077	13.5159	73.2312	209.353	227.173	294.628	21.7	110	18.5	9.67685	0.045584	0.0905305	1	Up
Q8R2U6	Diphosphoinositol polyphosphate phosphohydrolase 2, org=Mus musculus	Nudt4	3	3.2.3.2.-.2	569.863	635.672	796.118	135.532	20.5781	50.9632	349.911	369.524	283.96	17.4	86.3	13.4	9.66642	0.0392952	0.0849625	1	Up
Q6PCM1	Lysine-specific demethylase 3A, org=Mus musculus	Kdm3a	18	10.13.13.7.-.5	4346.24	4043.18	4635.71	717.831	438.834	196.124	3783.54	3872.03	3258.37	6.82	57.9	9.12	9.62834	0.0230355	0.0699702	1	Up
P10076	Zinc finger protein 26, org=Mus musculus	Zfp26	7	6.7.7.4.-.2	1139.59	836.221	848.495	161.024	91.4493	41.035	628.091	496.398	258.256	18.2	61.6	40.7	9.62256	0.0208648	0.0673602	1	Up
Q80X50	Ubiquitin-associated protein 2-like, org=Mus musculus	Ubap2l	42	41.42.42.31.16.22	57462.8	38611.9	45134.8	9197.13	3123.33	2354.67	28248.1	27866	27003.6	20.3	76.6	2.3	9.62237	0.0214503	0.0681419	1	Up
Q80W14	Pre-mRNA-processing factor 40 homolog B, org=Mus musculus	Prpf40b	31	28.31.29.20.3.14	17604.5	20534.8	17802.9	3591.78	1329.52	893.725	13028.7	12982.7	12173.3	8.78	74.7	3.78	9.62029	0.0261641	0.0736433	1	Up
Q9D1M0	Protein SEC13 homolog, org=Mus musculus	Sec13	26	25.25.23.22.9.8	127749	50981.4	64647.1	19908.2	2349.88	3056.9	44936.9	41682.2	39888.3	50.5	118	6.07	9.61398	0.043103	0.087814	1	Up
Q2NL51	Glycogen synthase kinase-3 alpha, org=Mus musculus	Gsk3a	3	2.3.2.1.-.1	361.866	176.794	297.432	34.4288	7.73795	44.8292	87.8649	261.803	133.138	33.7	66	56.1	9.61069	0.0328097	0.0797542	1	Up
Q68ED3	Terminal nucleotidyltransferase 4B, org=Mus musculus	Tent4b	21	16.19.21.18.3.6	13907.3	8739.08	11315.4	2208.77	599.76	726.739	6571.28	5970.67	5625.33	22.8	75.9	7.9	9.60656	0.0187975	0.0651832	1	Up
Q9Z0V8	Mitochondrial import inner membrane translocase subunit Tim17-A, org=Mus musculus	Timm17a	1	1.1.1.-.-.-	46.1192	19.0777	42.8967	4.89487	1.47684	4.89507	68.4988	46.6663	66.1377	41	52.5	19.8	9.59402	0.0115738	0.0554828	1	Up
Q8R3B7	Bromodomain-containing protein 8, org=Mus musculus	Brd8	47	43.41.45.28.14.32	39793.9	27889.9	40017.3	5805.94	2351.14	3073.95	26236.8	22611.9	23139.2	19.3	48.7	8.16	9.5896	0.00561993	0.0414023	1	Up
O54714	E3 SUMO-protein ligase PIAS3, org=Mus musculus	Pias3	3	1.3.2.2.-.1	212.964	149.728	172.018	40.1992	4.8231	10.7568	79.6373	181.409	142.166	18	102	38.2	9.5862	0.0478455	0.0926252	1	Up
Q9CQ49	Nuclear cap-binding protein subunit 2, org=Mus musculus	Ncbp2	26	24.26.25.21.11.12	84827	82267	74273.6	19912.2	2720.91	2560.15	53966.5	51944.1	51016.9	6.84	119	2.88	9.58066	0.0549417	0.0987561	1	Up
Q9ESU6	Bromodomain-containing protein 4, org=Mus musculus	Brd4	58	44.56.54.34.16.21	32235.2	57897	42555.3	9088.51	2481.91	2292.02	35245.7	36506.8	33111.7	29.2	83.8	4.91	9.57173	0.0209546	0.0674728	1	Up
Q8VC52	RNA-binding protein with multiple splicing 2, org=Mus musculus	Rbpms2	9	9.9.9.5.5.7	18132.3	10003.7	14697.5	3231.45	789.722	455.848	9214.76	8796.61	8264.44	28.6	102	5.44	9.56743	0.0383661	0.0843371	1	Up
Q9QY06	Unconventional myosin-IXb, org=Mus musculus	Myo9b	62	49.60.58.32.11.13	24036	16469.8	19524.6	3586.76	1484.34	1205.07	15025	12472.5	12021.5	19	62.2	12.3	9.56482	0.0127416	0.057482	1	Up
P13011	Stearoyl-CoA desaturase 2, org=Mus musculus	Scd2	5	5.5.4.3.-.2	1691	896.78	1029.85	253.33	84.2316	41.2637	423.542	546.14	386.848	35.3	88.8	18.4	9.54962	0.0302959	0.0774226	1	Up
Q99MQ4	Asporin, org=Mus musculus	Aspn	11	6.9.9.6.5.6	4973.73	7857.86	7541.58	556.297	895.945	683.304	8006.43	7209.01	6459.52	23.3	24.1	10.7	9.54003	0.000365953	0.0166377	1	Up
Q8R089	Probable fibrosin-1, org=Mus musculus	Fbrs	4	3.4.4.4.-.1	1810.02	541.023	1060.07	240.241	82.9843	34.4807	508.215	686.47	394.609	56.1	90.2	27.8	9.53608	0.0286264	0.0758262	1	Up
Q62315	Protein Jumonji, org=Mus musculus	Jarid2	26	22.25.26.21.6.9	17324.5	10269.4	12985.2	2973.85	606.138	679.785	7696.42	7827.47	7494.88	26.3	94.8	2.18	9.52612	0.0307585	0.0777829	1	Up
Q9D1B9	Large ribosomal subunit protein bL28m, org=Mus musculus	Mrpl28	11	10.10.9.6.2.4	4330.18	4256.95	4453.79	809.32	360.322	200.593	2790.55	2794.8	2394.75	2.29	69.1	8.64	9.51729	0.0267943	0.0741846	1	Up
P48760	Folylpolyglutamate synthase, mitochondrial, org=Mus musculus	Fpgs	1	1.-.1.-.-.-	37.9281	26.1445	38.7141	5.82488	1.981	2.99686	6.577	1.64954	1.84173	20.6	55.3	83.2	9.51487	0.00929747	0.0514891	0.667	Up
B9EJR8	Dynein axonemal assembly factor 5, org=Mus musculus	Dnaaf5	2	2.2.2.2.-.-	213.778	108.536	135.749	35.2511	7.93223	5.01321	109.02	51.9393	108.407	35.8	104	36.5	9.50407	0.0374329	0.0837299	1	Up
Q2TBE6	Phosphatidylinositol 4-kinase type 2-alpha, org=Mus musculus	Pi4k2a	3	2.2.1.-.-.-	107.204	117.107	95.3371	9.5013	14.1776	9.95535	146.741	228.377	205.941	10.2	23	21.8	9.50363	0.000682795	0.0183804	1	Up
Q6NVE3	Spindlin-2C, org=Mus musculus	Spin2c	6	4.4.6.5.-.1	841.803	457.54	813.748	129.315	70.6413	22.4611	498.007	427.567	438.267	30.4	72.2	8.35	9.50057	0.0288825	0.0760281	1	Up
Q7TQC7	G patch domain-containing protein 2, org=Mus musculus	Gpatch2	5	4.5.5.1.1.-	1918.13	1528.72	1371.75	237.894	87.6738	181.7	811.708	927.137	937.515	17.5	44.9	7.83	9.49914	0.0100633	0.0532706	1	Up
Q9R112	Sulfide:quinone oxidoreductase, mitochondrial, org=Mus musculus	Sqor	1	-.1.1.-.-.-	14.9183	13.3249	71.6599	5.39854	2.48416	2.63763	1.10159	1.59896	2.39245	99.8	46.8	38.4	9.4962	0.0487002	0.0934261	0.667	Up
Q8BSA9	tRNA wybutosine-synthesizing protein 3 homolog, org=Mus musculus	Tyw3	5	4.4.4.3.1.2	1599.17	1442.77	1619.44	247.632	65.1027	178.372	1094.85	1083.67	1277.15	6.22	56.3	9.43	9.49155	0.0263229	0.0737977	1	Up
Q8BGF9	Solute carrier family 25 member 44, org=Mus musculus	Slc25a44	4	3.4.4.2.1.1	820.502	958.189	769.611	107.523	103.727	57.5431	552.653	399.229	347.835	11.5	31.1	24.6	9.48053	0.00433594	0.0371465	1	Up
P49962	Signal recognition particle 9 kDa protein, org=Mus musculus	Srp9	4	3.2.4.4.1.2	1251.93	1445.27	1412.19	275.342	81.6354	76.8749	751.328	770.459	792.801	7.55	78.3	2.69	9.47184	0.0268223	0.0741846	1	Up
Q9D2N9	Vacuolar protein sorting-associated protein 33A, org=Mus musculus	Vps33a	7	6.6.7.4.-.3	2991.17	1277.99	1195.32	464.998	62.9643	49.0005	1233.19	1165.47	1162.43	55.7	123	3.37	9.47112	0.0477462	0.0924961	1	Up
Q9CWF6	Bardet-Biedl syndrome 2 protein homolog, org=Mus musculus	Bbs2	1	1.1.1.1.-.-	254.366	59.8916	146.004	37.8676	6.86798	3.87993	95.1653	110.806	46.605	63.5	116	39.8	9.46738	0.042963	0.0877316	1	Up
Q8VBZ3	Putative lipid scramblase CLPTM1, org=Mus musculus	Clptm1	3	-.2.2.-.-.-	99.8197	151.273	103.973	14.7574	14.4727	8.32176	187.477	190.408	246.193	24.2	29	15.9	9.45536	0.00100123	0.0213957	0.667	Up
A6X919	Probable C-mannosyltransferase DPY19L1, org=Mus musculus	Dpy19l1	15	8.12.14.4.2.3	2497.98	2628.7	2782.55	368.624	307.352	160.613	1812.67	1597.84	1743.08	5.4	38.3	6.38	9.45414	0.0108572	0.0543541	1	Up
Q9CQ43	Deoxyuridine 5'-triphosphate nucleotidohydrolase, org=Mus musculus	Dut	7	5.7.6.5.2.5	3271.24	2943.66	3179.9	592.821	265.269	136.42	2050.32	1802.92	1599.24	5.4	71	12.4	9.44667	0.028851	0.0760281	1	Up
O88665	Bromodomain-containing protein 7, org=Mus musculus	Brd7	36	34.36.36.30.9.11	32567.2	16125.4	22518.5	5620.31	989.05	953.292	18399.4	15865.3	15737.5	34.9	106	9.01	9.41614	0.0366476	0.0830972	1	Up
Q5ND34	WD repeat-containing protein 81, org=Mus musculus	Wdr81	2	1.2.2.1.1.-	389.228	95.2177	139.823	43.7262	11.7151	10.8831	159.167	175.116	112.754	76.1	84.7	21.7	9.41235	0.0211682	0.0677265	1	Up
Q9EP69	Phosphatidylinositol-3-phosphatase SAC1, org=Mus musculus	Sacm1l	10	7.8.10.2.2.3	2051.1	1218.03	1821.06	266.669	226.385	48.5669	1322.49	1203.85	1545.66	25.4	64.3	12.8	9.39806	0.0370659	0.0835091	1	Up
O70252	Heme oxygenase 2, org=Mus musculus	Hmox2	3	2.1.1.-.-.-	114.35	37.1955	199.26	12.981	9.04197	15.3321	160.786	208.55	138.641	69.3	25.5	21.1	9.3911	0.0429328	0.0877316	1	Up
P17427	AP-2 complex subunit alpha-2, org=Mus musculus	Ap2a2	53	50.50.49.42.19.25	86331.6	60693.7	50581	14018.9	3814.68	3212.73	40089.8	38164.3	35926.6	28	86.6	5.47	9.3891	0.0247082	0.0720688	1	Up
Q00547	Hyaluronan mediated motility receptor, org=Mus musculus	Hmmr	19	13.18.16.12.4.8	4942.75	4937.76	4713.3	811.772	494.614	248.499	2409.99	2360.26	2426.11	2.69	54.5	1.43	9.38577	0.0204914	0.0673041	1	Up
Q8C1B1	Calmodulin-regulated spectrin-associated protein 2, org=Mus musculus	Camsap2	19	16.17.16.7.4.10	4187.66	3399.91	3646.39	401.819	377.343	418.235	3016.98	2436.1	2318.76	10.8	5.16	14.4	9.38199	7.96823e-05	0.0107697	1	Up
Q9JIK9	Small ribosomal subunit protein mS34, org=Mus musculus	Mrps34	15	13.15.14.9.4.7	10061.1	6902.38	9533.75	1786.67	629.849	408.639	6644.09	5927.46	5321.17	19.2	78.6	11.1	9.37902	0.0246744	0.0720688	1	Up
Q7TMY7	Importin-8, org=Mus musculus	Ipo8	3	3.2.3.1.1.1	489.044	584.89	564.223	98.7656	34.4219	41.5267	476.591	332.296	331.525	9.24	60.6	22	9.37621	0.0164449	0.0620655	1	Up
Q6PG16	Holliday junction recognition protein, org=Mus musculus	Hjurp	5	4.3.5.2.-.-	574.269	377.567	560.863	125.873	16.7255	18.815	483.992	310.078	204.802	21.8	116	42.3	9.37155	0.0496197	0.0939781	1	Up
Q8BR65	Sin3 histone deacetylase corepressor complex component SDS3, org=Mus musculus	Suds3	21	19.21.20.12.7.13	19986.1	18162.8	22960.2	3523.41	1580.81	1417.27	14392.7	13519	14197.1	11.9	53.9	3.27	9.37042	0.0115307	0.0554328	1	Up
P62717	Large ribosomal subunit protein eL20, org=Mus musculus	Rpl18a	39	39.39.37.29.16.24	373511	259180	246373	71546.6	12326.4	9948.54	195131	186566	185650	23.9	112	2.77	9.36954	0.0466664	0.0917815	1	Up
Q80TM9	Nischarin, org=Mus musculus	Nisch	18	17.15.16.9.-.7	4821.74	1971.84	2764	682.772	254.43	82.9673	2020.82	1519.55	1721.61	46.2	90.8	14.4	9.36862	0.0386695	0.0845287	1	Up
Q9DCN2	NADH-cytochrome b5 reductase 3, org=Mus musculus	Cyb5r3	7	3.5.6.3.-.3	3003.06	1845.28	2373.11	316.167	241.404	213.806	2910.09	1561.46	2505.33	24.1	20.6	29.8	9.36177	0.000314156	0.0163707	1	Up
Q61572	Forkhead box protein C1, org=Mus musculus	Foxc1	5	4.4.4.2.-.1	1060.39	350.758	494.493	153.212	28.756	21.6728	502.643	489.208	420.55	59.1	109	9.35	9.35789	0.0345403	0.0812713	1	Up
Q8R0X7	Sphingosine-1-phosphate lyase 1, org=Mus musculus	Sgpl1	51	46.50.49.33.20.30	66343.8	67257.4	70099	12539.6	5303.48	3929.46	48827.7	45339.5	43058.3	2.88	63.7	6.35	9.35582	0.0207894	0.0673226	1	Up
Q99LI7	Cleavage stimulation factor subunit 3, org=Mus musculus	Cstf3	83	76.81.80.62.32.37	156830	142588	130292	34168.7	7385.66	4376.52	102923	95483.4	94223.2	9.27	107	4.82	9.35556	0.0499827	0.0942584	1	Up
Q8BY87	Ubiquitin carboxyl-terminal hydrolase 47, org=Mus musculus	Usp47	8	8.7.5.6.3.2	2284.98	1032.52	732.124	291.759	96.0129	45.5379	594.794	573.215	404.474	61	90	19.9	9.34579	0.0267149	0.0741846	1	Up
Q9WU78	Programmed cell death 6-interacting protein, org=Mus musculus	Pdcd6ip	25	22.23.23.11.4.9	7527.92	5786.76	6033.66	1332.23	415.693	324.691	3874.31	3953.14	4099.98	14.6	80.7	2.88	9.33523	0.0272108	0.0747739	1	Up
Q8VDJ3	Vigilin, org=Mus musculus	Hdlbp	52	48.51.48.32.12.28	54368.7	31910.2	31834.9	7041.99	3637.52	1979.24	22348.1	22632.2	20703.7	33	61.2	4.76	9.33059	0.0116794	0.0554828	1	Up
Q8BJ37	Tyrosyl-DNA phosphodiesterase 1, org=Mus musculus	Tdp1	26	22.23.22.18.4.7	15950.7	6740.23	9043.69	2316.75	796.784	288.334	8061.59	7675.19	7518.76	45.3	93.1	3.6	9.32858	0.0378996	0.084017	1	Up
Q8C6L5	Cyclic GMP-AMP synthase, org=Mus musculus	Cgas	7	5.-.7.7.-.1	2101.46	1563.34	1660.27	397.391	118.497	55.0631	1102.24	1058.63	909.09	16.2	95.7	9.9	9.32667	0.04433	0.0892256	0.667	Up
Q8VIG0	Zinc finger CCHC domain-containing protein 14, org=Mus musculus	Zcchc14	12	10.12.11.7.1.6	2905.54	2393.63	2667.52	423.753	159.39	271.946	1761.43	1464.25	1514.52	9.65	46.5	10.1	9.31679	0.0121943	0.0563738	1	Up
Q9QXP7	Complement C1q tumor necrosis factor-related protein 1, org=Mus musculus	C1qtnf1	5	5.5.5.4.3.5	5937.74	7817	6004.42	910.115	640.671	570.392	3137.69	2811.63	3005.86	16.2	25.4	5.49	9.31519	0.000453928	0.0170243	1	Up
P48377	MHC class II regulatory factor RFX1, org=Mus musculus	Rfx1	13	12.10.13.12.2.4	7099.03	3820.92	6229.35	1262.62	438.351	140.724	3809.62	3736.73	3680.23	29.7	94.7	1.73	9.3117	0.04648	0.0915101	1	Up
Q6PHQ8	N-alpha-acetyltransferase 35, NatC auxiliary subunit, org=Mus musculus	Naa35	18	14.15.15.10.2.5	10822.8	6693.43	7602.21	1274.47	984.304	440.357	9161.87	6172.99	7436.3	25.9	47.1	19.8	9.30612	0.00911566	0.051054	1	Up
Q6ZPE2	Myotubularin-related protein 5, org=Mus musculus	Sbf1	48	33.46.45.21.12.24	17067.5	13547.8	16309.3	2155.61	1463.13	1427.72	11078.5	10185.3	9855.13	11.8	24.4	6.1	9.29852	0.000616187	0.0176728	1	Up
E9PZM4	Chromodomain-helicase-DNA-binding protein 2, org=Mus musculus	Chd2	51	48.43.46.46.4.11	33371.3	19059.5	30432.3	7011.16	1051.49	850.007	16435.4	17671.7	16057.8	27.4	118	5.05	9.29724	0.0496425	0.0939898	1	Up
P54103	DnaJ homolog subfamily C member 2, org=Mus musculus	Dnajc2	20	17.20.18.13.2.8	8941.67	6432.27	5262.15	1546.55	362.034	311.922	4260.88	4592.46	4297.37	27.3	94.4	4.15	9.29343	0.0309961	0.0780135	1	Up
Q91YD3	mRNA-decapping enzyme 1A, org=Mus musculus	Dcp1a	31	29.29.27.23.4.10	45345.3	11949.1	18272.6	6535.88	1038.3	564.78	14105.1	14002.1	12816.4	70.4	122	5.25	9.28461	0.0504479	0.0945689	1	Up
Q91Z53	Glyoxylate reductase/hydroxypyruvate reductase, org=Mus musculus	Grhpr	2	-.2.1.-.-.1	55.9086	60.1689	39.7715	8.19941	4.56926	4.02492	254.957	260.384	220.757	20.7	40.5	8.76	9.28026	0.00224698	0.02811	0.667	Up
Q9CZU4	GTPase Era, mitochondrial, org=Mus musculus	Eral1	5	3.5.5.1.1.2	751.231	795.394	660.671	109.212	40.7941	87.9528	633.257	463.291	610.729	9.33	44.1	16.2	9.27595	0.0140539	0.0590808	1	Up
Q5SSM3	Rho GTPase-activating protein 44, org=Mus musculus	Arhgap44	1	-.1.1.-.-.-	21.66	29.5562	42.6228	4.05303	3.60339	2.46623	30.5631	1.15654	4.5717	33.8	24.2	133	9.2702	0.00115149	0.0224758	0.667	Up
P46062	Signal-induced proliferation-associated protein 1, org=Mus musculus	Sipa1	3	3.-.3.2.-.-	396.844	263.067	153.46	68.7192	6.76646	12.327	84.5793	66.2791	162.636	45	117	49	9.26257	0.0476994	0.0924961	0.667	Up
Q9JMD1	Scm-like with four MBT domains protein 1, org=Mus musculus	Sfmbt1	11	6.8.11.3.-.4	1990.8	1286	2167.92	325.377	169.502	93.9319	1435.27	1022.38	1103.87	25.7	60.1	18.4	9.24697	0.0119429	0.0560127	1	Up
Q3U1V6	Ubiquitin-conjugating enzyme E2 variant 3, org=Mus musculus	Uevld	3	1.3.3.2.1.-	724.867	284.709	531.008	96.1621	56.6621	13.8122	313.924	333.323	289.022	43	74.1	7.12	9.24519	0.0351317	0.0818244	1	Up
Q5U458	DnaJ homolog subfamily C member 11, org=Mus musculus	Dnajc11	16	8.15.15.9.4.7	5391.17	4057.26	7141.15	889.591	508.105	397.273	4119.01	3776.52	3893.74	28	43.2	4.43	9.24227	0.00237633	0.0290271	1	Up
Q6NXW6	Cell cycle checkpoint protein RAD17, org=Mus musculus	Rad17	7	5.7.7.4.-.1	965.98	709.484	876.565	161.201	82.2131	32.9153	660.536	407.159	423.397	15.3	70.3	28.5	9.23546	0.030624	0.0776192	1	Up
Q6ZQF0	DNA topoisomerase 2-binding protein 1, org=Mus musculus	Topbp1	35	29.32.29.21.3.13	11724.4	7424.49	9577.33	1970.99	807.552	338.89	5166.12	5636.6	4892.99	22.5	80.9	7.19	9.21468	0.0336272	0.0801794	1	Up
Q91VS8	FERM, ARHGEF and pleckstrin domain-containing protein 2, org=Mus musculus	Farp2	16	12.15.14.7.-.4	4210.74	3459.47	4017.36	808.853	310.28	150.277	2352.85	2346.54	2872.74	10	81.2	12	9.20708	0.0357354	0.0822226	1	Up
O08648	Mitogen-activated protein kinase kinase kinase 4, org=Mus musculus	Map3k4	4	2.4.3.1.-.1	585.676	295.401	500.196	85.1409	36.637	28.2599	185.381	187.474	272.728	32.4	61.4	23.2	9.20617	0.00727015	0.0463685	1	Up
Q9R045	Angiopoietin-related protein 2, org=Mus musculus	Angptl2	28	26.27.27.20.10.13	22479.8	16322.9	14521.5	2914.19	1680.97	1201.1	11511	11034.5	10338	23.5	45.7	5.38	9.19976	0.00453491	0.0380458	1	Up
Q8BTV1	Tumor suppressor candidate 3, org=Mus musculus	Tusc3	7	4.7.7.2.1.2	1997.15	2086.84	2454.51	307.051	208.464	197.185	1193.2	1251.71	978.771	11.1	25.4	12.6	9.17426	0.00103601	0.0214696	1	Up
Q8C3X8	Lipase maturation factor 2, org=Mus musculus	Lmf2	13	11.13.12.10.7.10	4715.12	5348.55	7278.21	747.005	606.948	540.46	4928.91	4352.91	4076.93	23.1	16.7	9.76	9.15423	0.000269705	0.0153193	1	Up
P28660	Nck-associated protein 1, org=Mus musculus	Nckap1	74	69.70.68.45.25.38	79529.6	35735.7	42138.2	9505.71	5022.96	2666.29	31575.4	29830.4	28882.3	45.1	60.6	4.54	9.15405	0.00959227	0.0524367	1	Up
Q9CQJ2	PIH1 domain-containing protein 1, org=Mus musculus	Pih1d1	9	8.8.9.6.1.3	5326.08	2697.91	3517.83	776.403	336.435	150.523	2939.79	2124.79	2513.32	35	76.3	16.1	9.13581	0.0240125	0.0712967	1	Up
Q8K0H5	Transcription initiation factor TFIID subunit 10, org=Mus musculus	Taf10	5	3.5.5.4.-.1	921.735	557.439	1433.71	215.497	67.6188	35.8426	545.722	547.551	611.605	45.3	90.2	6.6	9.13251	0.0264025	0.0739508	1	Up
Q9WVF7	DNA polymerase epsilon catalytic subunit A, org=Mus musculus	Pole	56	39.51.54.27.4.12	29087.5	18781.4	22557	4152.46	1928.27	1635.96	15434.5	13402.5	10669.2	22.2	53.5	18.2	9.12646	0.00712694	0.0460535	1	Up
P70188	Kinesin-associated protein 3, org=Mus musculus	Kifap3	5	-.5.5.2.1.2	340.567	381.255	480.188	43.6726	54.3898	33.8117	210.614	292.312	168.434	17.9	23.4	28.1	9.11483	0.000331128	0.0166377	1	Up
Q8R2S9	Actin-related protein 8, org=Mus musculus	Actr8	28	22.22.26.10.2.12	13330.7	10737.3	11366.6	2161.13	754.502	974.768	5845.87	5478.73	4801.53	11.5	58.3	9.86	9.10825	0.0152754	0.0611447	1	Up
Q8R409	Protein HEXIM1, org=Mus musculus	Hexim1	18	18.17.17.14.7.11	12618.5	8610.03	12891.2	1876	1141.35	730.754	6731.85	6128.1	6729.37	21.1	46.4	5.33	9.10319	0.00565172	0.0415288	1	Up
Q9DBR3	Armadillo repeat-containing protein 8, org=Mus musculus	Armc8	22	17.19.19.9.3.8	9508.55	5298.23	5776.95	1438.3	523.53	300.191	3743.46	3407.57	3407.19	33.6	80	5.51	9.09971	0.0229365	0.0699702	1	Up
Q8BG95	Protein phosphatase 1 regulatory subunit 12B, org=Mus musculus	Ppp1r12b	2	-.2.2.1.-.-	55.0257	88.2326	110.547	17.7192	5.57286	4.6301	2.58874	77.0205	7.9888	33	78.4	142	9.08976	0.0162485	0.0620655	0.667	Up
P97464	Exostosin-1, org=Mus musculus	Ext1	9	8.8.7.4.-.3	2849.37	1650.66	1687.21	371.029	233.61	76.3368	1259.52	1327.61	1295.87	33.1	65	2.63	9.08584	0.02552	0.0729844	1	Up
Q6NZA9	Transcription initiation factor TFIID subunit 9B, org=Mus musculus	Taf9b	16	15.15.15.14.10.9	24552.9	25644.4	30373.7	6169.86	1463.2	1249.1	18601.5	16459.7	17044.6	11.5	93.9	6.37	9.07111	0.037667	0.0839342	1	Up
Q91VR7	Microtubule-associated proteins 1A/1B light chain 3A, org=Mus musculus	Map1lc3a	1	1.1.1.1.-.1	449.172	319.675	469.607	58.1317	50.8479	27.5858	454.151	308.218	331.312	19.7	35	21.5	9.06857	0.00311631	0.032154	1	Up
Q8K4F6	28S rRNA (cytosine-C(5))-methyltransferase, org=Mus musculus	Nsun5	20	17.19.19.14.3.6	9717.87	6552.76	7710.54	1891.85	409.191	345.96	6029.73	5251.8	5465.1	20	99.2	7.2	9.05975	0.0385801	0.0845287	1	Up
Q9WVE8	Protein kinase C and casein kinase substrate in neurons protein 2, org=Mus musculus	Pacsin2	3	1.3.1.1.-.3	255.92	286.926	378.14	22.7313	7.96941	70.9995	79.7447	283.597	92.5461	20.7	97.2	75.1	9.0559	0.051654	0.0957867	1	Up
Q9D1H7	Golgi to ER traffic protein 4 homolog, org=Mus musculus	Get4	9	7.6.7.6.1.2	4160.54	1381.75	2341.81	540.172	123.989	207.483	2157.13	1670.88	1846.46	53.7	75.8	13	9.04508	0.0153875	0.0612587	1	Up
Q6ZQ08	CCR4-NOT transcription complex subunit 1, org=Mus musculus	Cnot1	171	169.157.159.130.72.82	298891	130911	159139	42281.4	13513.4	9409.1	120046	110831	110017	45.8	82.4	4.9	9.0323	0.0184022	0.0647611	1	Up
Q9CQ10	Charged multivesicular body protein 3, org=Mus musculus	Chmp3	15	12.15.15.8.3.6	10887.2	18363.6	13447.8	3410.34	959.862	357.55	10550.9	10506	10277.5	26.7	103	1.4	9.03147	0.0519748	0.0960021	1	Up
Q9DB90	Nonsense-mediated mRNA decay factor SMG9, org=Mus musculus	Smg9	8	6.8.4.3.2.2	2368.35	1000.36	1204.88	282.669	161.835	62.06	1028.83	866.928	1069.6	48.4	65.4	10.8	9.02865	0.017505	0.0639078	1	Up
Q3UMU9	Hepatoma-derived growth factor-related protein 2, org=Mus musculus	Hdgfl2	25	23.25.23.22.6.13	32147.9	20490.9	18821.8	5342.03	1676.24	899.68	18782.9	20334.7	20077.4	30.5	89.9	4.21	9.02516	0.0329482	0.0798062	1	Up
Q497V5	S1 RNA-binding domain-containing protein 1, org=Mus musculus	Srbd1	51	42.51.48.35.9.18	45199.1	35182.5	42400.1	9961.08	2511.51	1132.6	26163.5	24958	24969.8	12.6	105	2.73	9.02462	0.0533038	0.0972509	1	Up
Q9DBA6	Peroxisomal leader peptide-processing protease, org=Mus musculus	Tysnd1	2	1.2.2.1.-.-	215.486	88.1287	191.146	45.1989	5.2102	4.52638	113.843	79.6693	62.393	41	127	30.7	9.00623	0.0537164	0.0976582	1	Up
Q9WTX2	Interferon-inducible double-stranded RNA-dependent protein kinase activator A, org=Mus musculus	Prkra	28	27.27.27.24.13.15	52000	39422.1	34883.9	10314.1	2529.27	1210.62	27962.7	28197.7	27696.3	21.1	105	0.897	8.98723	0.0503622	0.0945689	1	Up
Q9JHL1	Na(+)/H(+) exchange regulatory cofactor NHE-RF2, org=Mus musculus	Nherf2	3	2.3.3.1.-.-	255.96	82.5727	362.205	58.0676	9.49897	10.4103	6.11195	7.78036	8.9742	60.4	107	18.9	8.98648	0.0348711	0.0816775	1	Up
A2AKG8	Focadhesin, org=Mus musculus	Focad	11	8.8.10.3.-.1	2157.78	866.411	1093.27	352.441	52.811	53.0109	940.037	801.5	719.516	50.2	113	13.6	8.98492	0.0403892	0.0851888	1	Up
Q8K2M0	Large ribosomal subunit protein mL38, org=Mus musculus	Mrpl38	4	4.4.4.2.2.3	3087.86	1942.72	2939.07	486.605	258.933	141.653	1693.66	1308.81	1361.58	23.4	59.3	14.3	8.98302	0.0131324	0.0579582	1	Up
Q8K4Q0	Regulatory-associated protein of mTOR, org=Mus musculus	Rptor	16	12.14.13.9.2.4	3867.34	2141.94	2448.18	558.892	204.678	179.05	1788.5	1352.8	1419.69	32.7	67.6	15.4	8.9723	0.0112062	0.0548502	1	Up
Q62376	U1 small nuclear ribonucleoprotein 70 kDa, org=Mus musculus	Snrnp70	48	47.48.45.42.20.23	180346	166287	158833	40350.6	9826.1	6187.25	110147	111194	112226	6.48	99.9	0.935	8.96789	0.045935	0.0908463	1	Up
Q62158	Zinc finger protein RFP, org=Mus musculus	Trim27	18	15.15.18.14.4.7	12104.5	7471.63	9514.71	2309.03	535.716	400.197	6800.17	6193.96	5993.45	23.9	98.5	6.64	8.965	0.0373876	0.0837299	1	Up
Q921S7	Large ribosomal subunit protein mL37, org=Mus musculus	Mrpl37	17	12.15.16.6.5.10	5173.06	4939.72	6657.11	803.34	587.991	480.797	4097.02	3325.58	3369.48	16.7	26.3	12	8.95767	0.000629255	0.0176728	1	Up
P27659	Large ribosomal subunit protein uL3, org=Mus musculus	Rpl3	79	74.78.75.63.39.47	340653	367612	398542	79900.2	23791.6	19969.5	268886	278366	256532	7.85	81.4	4.09	8.95031	0.0304581	0.077475	1	Up
Q8VE65	Transcription initiation factor TFIID subunit 12, org=Mus musculus	Taf12	12	10.12.12.9.2.5	9741.95	8363.48	8152.2	1817.65	682.208	437.241	7450.61	6656.25	5759.39	9.86	75.2	12.8	8.93998	0.0283381	0.0756037	1	Up
Q3V0C5	Ubiquitin carboxyl-terminal hydrolase 48, org=Mus musculus	Usp48	18	10.13.14.12.4.3	12965.5	6876.39	8556.71	2275.97	551.664	349.329	6172.27	5167.01	5613.22	33.2	100	8.91	8.9389	0.0371337	0.0835091	1	Up
A2CG63	AT-rich interactive domain-containing protein 4B, org=Mus musculus	Arid4b	32	28.28.30.18.4.18	13925.1	12525.5	18804.5	2427.53	1589.47	1048.79	8970.61	9004.28	8423.52	21.9	41.1	3.7	8.93348	0.00399512	0.0359624	1	Up
Q9D2V8	Major facilitator superfamily domain-containing protein 10, org=Mus musculus	Mfsd10	6	5.4.4.3.2.4	2106.98	1384.23	2286	392.561	149.029	105.444	1092.66	1216.88	1031.03	24.8	71.7	8.5	8.92875	0.0168545	0.0629245	1	Up
Q9QYI4	DnaJ homolog subfamily B member 12, org=Mus musculus	Dnajb12	13	11.11.12.7.1.4	1495.9	1931.14	2176.36	379.477	117.01	131.709	875.559	1195.52	1015.7	18.5	70.4	15.6	8.91982	0.0182326	0.0646599	1	Up
Q62101	Serine/threonine-protein kinase D1, org=Mus musculus	Prkd1	13	10.10.11.6.1.3	4123.36	2434.61	2964.11	796.794	123.585	148.009	2183.88	2248.48	2271.4	27.2	107	2.03	8.91258	0.0430341	0.0877316	1	Up
A2AHC3	Calmodulin-regulated spectrin-associated protein 1, org=Mus musculus	Camsap1	11	9.10.11.3.1.4	1228.14	995.923	1280.91	173.926	156.838	62.9001	1073.72	923.329	811.251	13	45.6	14.1	8.90345	0.0154646	0.061426	1	Up
Q9D8X5	CCR4-NOT transcription complex subunit 8, org=Mus musculus	Cnot8	11	11.6.10.7.3.4	6298.77	1918.55	3524.36	994.237	172.884	152.093	1863.96	1712.39	2112.34	56.6	109	10.6	8.90052	0.0351752	0.0818244	1	Up
Q6GQS1	Mitochondrial adenyl nucleotide antiporter SLC25A23, org=Mus musculus	Slc25a23	2	1.2.2.-.1.1	214.081	225.126	195.623	26.4727	21.59	23.2943	77.6219	83.0958	73.1361	7.04	10.4	6.4	8.89655	2.03779e-05	0.00723416	1	Up
Q9JIY0	Pleckstrin homology domain-containing family O member 1, org=Mus musculus	Plekho1	1	-.1.1.1.1.-	142.653	105.745	187.75	21.1698	10.5871	17.3319	92.5604	115.605	92.3522	28.2	32.7	13.3	8.88488	0.00138509	0.0242817	0.667	Up
Q61595	Kinectin, org=Mus musculus	Ktn1	94	87.94.90.63.29.41	80557.9	67363	69483.4	14527.5	5869.74	4163.65	49975.4	49000.4	44459.2	9.78	67.9	6.16	8.85166	0.0228074	0.0697985	1	Up
O09167	Large ribosomal subunit protein eL21, org=Mus musculus	Rpl21	32	32.32.31.29.20.23	257802	232578	269878	59138.7	13902	12863.5	182381	184801	177751	7.51	92.3	1.97	8.85008	0.0378853	0.084017	1	Up
A2AGH6	Mediator of RNA polymerase II transcription subunit 12, org=Mus musculus	Med12	115	98.106.103.66.52.70	90939.8	118001	96929.6	13702.7	11712.1	9160.93	79231.3	73352.3	68976.7	13.9	19.8	6.97	8.84639	0.000240512	0.0139399	1	Up
Q6P2K6	Serine/threonine-protein phosphatase 4 regulatory subunit 3A, org=Mus musculus	Ppp4r3a	14	13.13.11.12.1.5	6321.48	2031.01	3110.51	987.624	187.944	120.405	2346.35	2102.38	2021.96	58.4	112	7.83	8.84509	0.0405957	0.0854647	1	Up
Q8C0P7	E3 SUMO-protein ligase ZNF451, org=Mus musculus	Znf451	9	7.7.8.4.2.2	4104.8	1200.18	1299.23	341.456	223.532	182.598	1159.54	1203.2	2113.42	74.9	33.1	36.1	8.83405	0.0212504	0.0678482	1	Up
Q8R1N0	Zinc finger protein 830, org=Mus musculus	Znf830	15	13.15.15.12.4.5	7969.21	8742.65	8988.23	2170.64	471.41	267.346	6044.12	5526.01	5490.73	6.21	108	5.45	8.83349	0.0536351	0.0975728	1	Up
Q8BL97	Serine/arginine-rich splicing factor 7, org=Mus musculus	Srsf7	31	29.31.30.27.20.22	642303	1.10215e+06	1.03879e+06	227786	55079.1	32246.2	722316	656332	720220	26.9	102	5.36	8.83259	0.0412136	0.0861903	1	Up
A2AHJ4	Bromodomain and WD repeat-containing protein 3, org=Mus musculus	Brwd3	19	16.15.17.15.3.3	6273.52	2052.65	4138.31	1056.07	227.075	128.261	3615.5	3474.3	3299.07	50.8	108	4.58	8.83123	0.0392852	0.0849625	1	Up
Q3KNM2	E3 ubiquitin-protein ligase MARCHF5, org=Mus musculus	Marchf5	4	3.3.2.2.-.-	179.825	135.629	741.709	84.4445	16.9525	18.4054	505.012	502.044	325.943	95.9	96.5	23.1	8.82423	0.0424439	0.087423	1	Up
Q9WV86	Katanin p60 ATPase-containing subunit A1, org=Mus musculus	Katna1	9	7.8.7.6.2.4	4224.95	2959.15	3561.76	652.796	299.836	265.639	2499.54	2034.95	1854.09	17.7	52.8	15.6	8.82057	0.00867366	0.0500166	1	Up
Q8BIR2	Protein asteroid homolog 1, org=Mus musculus	Aste1	1	1.1.1.-.-.-	49.2289	20.7221	21.9248	1.12622	2.11028	7.18676	2.77569	14.1849	5.58153	52.6	93.6	79.1	8.81449	0.0299549	0.0770417	1	Up
Q91VR5	ATP-dependent RNA helicase DDX1, org=Mus musculus	Ddx1	127	125.125.123.102.69.76	602195	402448	362324	103564	30544.9	21146.8	297963	271726	268236	28.2	87.2	5.82	8.80464	0.0285741	0.0757577	1	Up
Q3UPH7	Rho guanine nucleotide exchange factor 40, org=Mus musculus	Arhgef40	40	32.38.39.22.4.11	16803.1	10506.6	13857.9	2959.35	1212.07	504.706	8578.75	7162.44	6562.74	23	81.1	13.9	8.80381	0.0349881	0.0818244	1	Up
P97863	Nuclear factor 1 B-type, org=Mus musculus	Nfib	25	24.24.22.19.9.10	28855.2	25538.9	27325.1	5913.78	1937.51	1435.04	17150	18398	16663.5	6.09	79.3	5.14	8.79995	0.0307676	0.0777829	1	Up
Q9R1X4	Protein timeless homolog, org=Mus musculus	Timeless	15	14.13.14.10.1.4	4209.34	2424.53	4370.36	817.501	299.04	134.334	2292.01	1532.92	1742.93	29.4	85.5	21.1	8.79721	0.0321745	0.0792723	1	Up
Q71RI9	Kynurenine--oxoglutarate transaminase 3, org=Mus musculus	Kyat3	6	3.4.5.3.-.1	528.833	431.556	390.295	77.1852	19.1538	57.2149	828.657	471.103	572.261	15.8	57.6	29.5	8.79615	0.0274508	0.0749619	1	Up
Q8BKH7	Target of rapamycin complex 2 subunit MAPKAP1, org=Mus musculus	Mapkap1	15	11.13.15.7.3.8	2569.99	3013.45	4012.92	396.382	245.655	448.998	3025.18	2917.76	3007.74	23.1	29	1.93	8.79565	0.00103167	0.0214696	1	Up
O88958	Glucosamine-6-phosphate isomerase 1, org=Mus musculus	Gnpda1	4	-.3.2.-.1.-	124.455	150.618	199.01	11.7293	16.1205	26.0514	238.984	182.385	167.604	23.9	40.8	19.2	8.7954	0.0028427	0.0311919	0.667	Up
Q8BZZ3	NEDD4-like E3 ubiquitin-protein ligase WWP1, org=Mus musculus	Wwp1	21	14.21.17.8.8.8	6456.31	6081.93	5903.01	1056.2	621.96	419.155	4307.68	4222.8	3717.12	4.59	46.6	7.82	8.79281	0.0132707	0.0582065	1	Up
Q922Q2	Serine/threonine-protein kinase RIO1, org=Mus musculus	Riok1	17	12.16.14.3.4.6	2588.46	2431.55	2228.31	263.432	331.913	229.442	1545.06	1640.94	1159.91	7.47	19	17.6	8.7881	0.000701083	0.0186956	1	Up
Q9D8X2	Coiled-coil domain-containing protein 124, org=Mus musculus	Ccdc124	9	7.6.9.4.3.3	943.433	1024.61	2048.08	252.934	112.761	91.3275	828.931	742.131	742.883	46	57.6	6.47	8.78761	0.00586387	0.0422328	1	Up
Q9WVB0	RNA-binding protein with multiple splicing, org=Mus musculus	Rbpms	15	14.15.14.11.9.8	31976.8	11968	20094.5	5158.97	1024.8	1104.42	13395.4	11089.9	11565.3	47.1	97.3	10.1	8.78671	0.0267768	0.0741846	1	Up
Q9ERL9	Guanylate cyclase soluble subunit alpha-1, org=Mus musculus	Gucy1a1	10	10.9.10.5.2.2	3957.72	2010.75	3435.15	492.006	400.386	178.05	1338.72	1138.03	1257.56	32.1	45.2	8.11	8.78481	0.00613536	0.0428645	1	Up
Q9Z2Q5	Large ribosomal subunit protein mL40, org=Mus musculus	Mrpl40	7	6.7.6.4.2.3	1948.36	1877.09	3284.41	448.561	242.788	118.165	1837.27	1545.33	1585.96	33.4	61.8	9.55	8.78288	0.0146679	0.0601581	1	Up
Q99MR1	GRB10-interacting GYF protein 1, org=Mus musculus	Gigyf1	8	4.5.7.-.3.3	1370.6	601.244	964.855	102.729	147.439	84.5067	674.287	538.167	523.191	39.3	29	14.4	8.7748	0.00283585	0.0311919	1	Up
Q6ZWR6	Nesprin-1, org=Mus musculus	Syne1	20	12.11.15.13.1.4	3708.84	2672.03	2660.47	700.15	183.98	147.897	1664.29	1821.96	1505.02	20	89.8	9.53	8.76075	0.0329973	0.0798231	1	Up
Q60974	Nuclear receptor corepressor 1, org=Mus musculus	Ncor1	32	24.23.31.16.9.18	18509.3	7841.99	9755.96	2304.5	1002.78	814.525	8724.92	6273.98	3438.45	47.3	59.1	43	8.76007	0.00642224	0.0441626	1	Up
Q8K015	Centromere protein O, org=Mus musculus	Cenpo	12	8.12.11.8.3.2	7355.87	2995.3	5771.48	1486.87	176.398	177.897	3172.06	3538.48	2852.98	41.1	123	10.8	8.75676	0.0511727	0.0953392	1	Up
Q8C163	Nuclease EXOG, mitochondrial, org=Mus musculus	Exog	17	17.15.16.13.3.7	10176.1	4379.5	6678.52	1661.04	513.53	251.476	5220.19	4593.12	3966.14	41.2	92.7	13.7	8.75256	0.0326402	0.0796377	1	Up
O09131	Glutathione S-transferase omega-1, org=Mus musculus	Gsto1	4	-.4.3.-.-.3	273.419	311.534	315.921	17.5515	11.9858	73.4293	342.223	440.409	301.862	7.78	99	19.7	8.74918	0.0449662	0.090005	0.667	Up
P52479	Ubiquitin carboxyl-terminal hydrolase 10, org=Mus musculus	Usp10	41	41.39.37.32.16.17	150026	69085.6	63124.1	23013.6	6152.07	3100.08	51655.6	50199.5	46625.3	51.6	99.7	5.23	8.74724	0.0364863	0.08293	1	Up
Q8BTH8	Casein kinase I isoform gamma-1, org=Mus musculus	Csnk1g1	4	2.3.4.2.-.2	1236.36	426.847	963.792	106.144	156.894	37.4579	351.596	331.113	462.549	47	59.8	18.5	8.74224	0.0162599	0.0620655	1	Up
Q8K2C9	Very-long-chain (3R)-3-hydroxyacyl-CoA dehydratase 3, org=Mus musculus	Hacd3	16	15.16.15.13.7.10	16184	17432.9	17345.4	3883.04	1303.78	642.997	13687.2	10691.5	10931.3	4.1	88.1	14.1	8.74165	0.0427988	0.0876974	1	Up
Q8VEK6	Inhibitor of growth protein 3, org=Mus musculus	Ing3	29	19.28.29.13.7.20	17523.8	15047.6	22547.1	3303.19	1773.36	1233.72	10800.8	9901.84	8472.08	20.8	51	12.1	8.73473	0.00821402	0.0486406	1	Up
Q3TWW8	Serine/arginine-rich splicing factor 6, org=Mus musculus	Srsf6	34	31.33.30.24.14.18	234458	456978	395931	90163	15886.6	18447.5	248726	247492	242582	31.7	102	1.32	8.73408	0.0350896	0.0818244	1	Up
Q8JZQ2	AFG3-like protein 2, org=Mus musculus	Afg3l2	14	5.10.13.9.2.7	5539.64	3345.61	2858.72	588.462	306.733	449.586	2677.5	2079.52	2332.65	36.5	31.4	12.7	8.733	0.00143273	0.0244828	1	Up
P34152	Focal adhesion kinase 1, org=Mus musculus	Ptk2	17	11.14.14.7.4.5	5125.3	3740.11	4152.8	832.883	430.188	228.657	2556.95	2141.47	2137.72	16.4	61.9	10.6	8.72692	0.020391	0.0673041	1	Up
Q4VA44	Zinc finger protein 664, org=Mus musculus	Znf664	5	4.3.5.3.-.2	758.38	414.448	473.935	100.98	59.3692	28.621	355.282	391.096	361.194	33.5	57.7	5.2	8.71443	0.0123059	0.0564142	1	Up
Q66T02	Pleckstrin homology domain-containing family G member 5, org=Mus musculus	Plekhg5	12	10.10.10.6.2.3	3293.49	1322.86	2316.02	454.466	248.147	92.8962	1604.78	1451.8	1124.41	42.6	68.4	17.6	8.71438	0.0205152	0.0673041	1	Up
Q99N87	Small ribosomal subunit protein uS5m, org=Mus musculus	Mrps5	8	7.7.6.5.-.2	3119.58	1798.35	2593.92	534.784	262.784	64.5774	2312.83	2437.86	1711.08	26.6	82.1	18	8.71297	0.0503794	0.0945689	1	Up
Q69ZZ6	Transmembrane and coiled-coil domains protein 1, org=Mus musculus	Tmcc1	7	4.5.6.2.1.-	790.015	594.218	841.929	164.767	59.8643	31.5335	636.387	324.122	476.086	17.6	82.2	32.6	8.69035	0.0333046	0.0799199	1	Up
P54818	Galactocerebrosidase, org=Mus musculus	Galc	29	27.26.28.21.14.16	36358.6	20462.1	21214.7	4879.7	2467.56	1646.21	18063.1	17452.7	15538.8	34.5	56.1	7.74	8.67689	0.00727365	0.0463685	1	Up
Q99L45	Eukaryotic translation initiation factor 2 subunit 2, org=Mus musculus	Eif2s2	28	22.27.28.16.15.18	17461.5	14769.7	19676.3	2733.98	1874.66	1381.69	11077.3	9766.28	9789.61	14.2	34.3	7.35	8.66522	0.00314684	0.0322055	1	Up
Q8BSY0	Aspartyl/asparaginyl beta-hydroxylase, org=Mus musculus	Asph	47	43.43.42.33.19.25	45738.6	45295.6	48941.3	9006.37	3751.52	3415.56	29916.3	28422.3	26537	4.26	58.2	5.99	8.65464	0.0176678	0.0639078	1	Up
Q8BGS7	Choline/ethanolaminephosphotransferase 1, org=Mus musculus	Cept1	2	2.2.2.2.1.1	3431.34	3521.18	3945.03	805.061	310.79	143.636	2990.7	2119.25	2769.47	7.55	81.9	17.2	8.65237	0.0397568	0.0851182	1	Up
Q4VAA7	Sorting nexin-33, org=Mus musculus	Snx33	12	7.12.8.5.2.3	1573.8	1005.42	1094.14	219.213	160.875	44.6564	983.983	963.911	587.614	25	62.8	26.4	8.64838	0.0329869	0.0798231	1	Up
Q9JKY0	CCR4-NOT transcription complex subunit 9, org=Mus musculus	Cnot9	20	17.18.19.13.8.10	25016.5	19194.5	16853.6	3764.87	1828.11	1479.84	13408	12190.9	12345.4	20.7	52.2	5.24	8.63371	0.00794607	0.0478618	1	Up
Q8BX17	Gem-associated protein 5, org=Mus musculus	Gemin5	66	60.63.61.38.16.23	53580.3	43637.9	41410.5	8465.54	4774.62	2819.07	30255.8	29925.2	28215.8	14	53.6	3.72	8.63233	0.0150367	0.0605872	1	Up
Q60632	COUP transcription factor 1, org=Mus musculus	Nr2f1	5	4.4.5.4.2.2	2357.73	1306.3	2651.36	553.154	103.639	75.8504	1126.84	1092.8	1330.71	33.6	110	10.9	8.62001	0.0428677	0.0877119	1	Up
Q9DCC8	Mitochondrial import receptor subunit TOM20 homolog, org=Mus musculus	Tomm20	3	2.3.3.2.2.2	3364.83	4907.72	4871.6	930.254	456.785	138.318	3012.47	2963.89	3291.42	20.1	78.4	5.72	8.6171	0.0436682	0.0885208	1	Up
Q8BUV6	U7 snRNA-associated Sm-like protein LSm11, org=Mus musculus	Lsm11	14	13.14.13.7.1.7	4831.97	3968.19	3299.58	818.774	438.285	147.218	2487.44	2830.01	2232.53	19	71.9	11.9	8.61635	0.0369529	0.0834564	1	Up
Q60715	Prolyl 4-hydroxylase subunit alpha-1, org=Mus musculus	P4ha1	16	16.16.15.10.6.9	9869.74	6115.29	5957.11	1194.06	727.372	628.218	5324.23	4681.07	3608.14	30.3	35.6	19.1	8.60594	0.00118246	0.0225686	1	Up
Q91V01	Lysophospholipid acyltransferase 5, org=Mus musculus	Lpcat3	3	-.3.3.1.1.3	1104	1146.79	1614.88	194.314	145.565	109.32	694.019	555.798	762.724	22	28.5	15.7	8.60569	0.000724315	0.018959	1	Up
Q8CGC4	Protein LSM14 homolog B, org=Mus musculus	Lsm14b	14	14.14.14.7.5.8	14775.2	11190.6	9774.18	2090.23	1380.93	682.937	7746.51	7777.19	7186.68	21.6	50.8	4.39	8.60353	0.0123888	0.0565665	1	Up
Q80ZS3	Small ribosomal subunit protein mS26, org=Mus musculus	Mrps26	6	6.4.6.2.1.2	861.44	953.628	1218.98	194.441	101.562	56.8212	871.303	657.695	581.973	18.4	59.7	21.3	8.59933	0.0174587	0.0639078	1	Up
Q9CQM2	ER lumen protein-retaining receptor 2, org=Mus musculus	Kdelr2	8	7.8.5.5.-.3	6176.26	3044.47	1768.19	914.315	229.208	134.521	2888.46	1817.91	1781.48	61.9	99.9	29.1	8.59823	0.0329638	0.07981	1	Up
Q9DBH0	NEDD4-like E3 ubiquitin-protein ligase WWP2, org=Mus musculus	Wwp2	28	19.27.24.12.9.10	11880.1	14181.7	10303.9	2241.26	1235.92	754.084	9126.78	8401.8	7665.82	16.1	53.8	8.7	8.59455	0.0135419	0.0585373	1	Up
Q8BM55	Transmembrane protein 214, org=Mus musculus	Tmem214	17	15.17.17.12.2.6	6872.63	4521.54	6393.39	1196.34	416.199	461.292	3734.38	3647.71	3292.22	21	63.4	6.59	8.57715	0.0126915	0.057482	1	Up
P61961	Ubiquitin-fold modifier 1, org=Mus musculus	Ufm1	3	3.3.3.3.1.2	2501.51	2113.8	3534.32	460.336	313.426	177.825	1703.08	1441.21	1631.75	27	44.5	8.5	8.56424	0.00542669	0.0406108	1	Up
Q9EPL8	Importin-7, org=Mus musculus	Ipo7	25	22.23.21.13.3.9	12687.7	6741.38	8283.71	1652.94	1145.6	438.735	5622.28	5466.02	4891.87	33.4	56.5	7.22	8.5605	0.0161756	0.0620655	1	Up
Q8K2K6	Arf-GAP domain and FG repeat-containing protein 1, org=Mus musculus	Agfg1	4	3.3.3.2.2.2	469.45	333.729	704.371	79.328	26.4409	70.6494	115.639	74.8906	156.889	37.3	48.2	35.4	8.54532	0.00952417	0.0521671	1	Up
P59941	NAD-dependent protein deacylase sirtuin-6, org=Mus musculus	Sirt6	17	13.14.15.13.4.6	9423.15	4600.75	5849.1	1538.56	583.608	204.165	5444.69	4923.77	4332.68	37.8	88.7	11.4	8.54262	0.0411876	0.08619	1	Up
Q6A058	Armadillo repeat-containing X-linked protein 2, org=Mus musculus	Armcx2	16	10.15.15.10.6.9	4403.25	4042.11	5986.05	947.849	350.821	391.058	3324.4	2767.95	3138.7	21.5	59.2	9.21	8.54067	0.0111679	0.0547787	1	Up
Q8BTX9	Inactive hydroxysteroid dehydrogenase-like protein 1, org=Mus musculus	Hsdl1	9	6.8.8.2.1.6	1395.01	1274.95	1268.65	129.14	158.573	173.497	805.801	1022.33	869.036	5.42	14.7	12.4	8.53973	0.00056311	0.0176728	1	Up
Q9WVG9	Male-specific lethal 3 homolog, org=Mus musculus	Msl3	13	10.12.11.7.3.4	3789.49	2581.04	4447.81	869.244	233.749	164.402	2548.45	1682.03	2095.94	26.3	92	20.5	8.53589	0.0324571	0.0794345	1	Up
Q9CXF4	TBC1 domain family member 15, org=Mus musculus	Tbc1d15	9	8.8.8.5.-.3	1703.07	1237.85	1355.15	265.131	43.0685	195.237	1204.17	1274.38	1249.77	16.9	67.7	2.87	8.53348	0.0477395	0.0924961	1	Up
Q8CF89	TGF-beta-activated kinase 1 and MAP3K7-binding protein 1, org=Mus musculus	Tab1	43	40.41.41.20.24.27	43529.2	31582.7	34074.7	4322.67	5354.52	3136.35	24422.9	22438.7	22165.5	17.3	26	5.35	8.5212	0.000768513	0.0194007	1	Up
Q99KN9	Clathrin interactor 1, org=Mus musculus	Clint1	24	22.23.22.17.5.10	17863.6	7090.23	8473.19	2622.11	697.421	611.009	6371.85	7100.33	7093.2	52.6	86.8	6.11	8.50443	0.0202661	0.0673041	1	Up
Q9CQX8	Alpha-ketoglutarate dehydrogenase component 4, org=Mus musculus	Mrps36	2	2.2.2.-.1.1	410.051	456.361	591.02	75.0918	72.1387	24.1518	426.376	461.049	456.426	19.4	50.1	4.2	8.50398	0.0195635	0.0664899	1	Up
Q8BTI8	Serine/arginine repetitive matrix protein 2, org=Mus musculus	Srrm2	160	141.158.154.117.66.93	436561	494879	566292	124291	26851.7	25038	353587	358492	348094	13	96.7	1.47	8.50111	0.0408773	0.0857714	1	Up
Q61183	Poly(A) polymerase alpha, org=Mus musculus	Papola	19	15.18.17.12.3.5	6531.46	4614.27	6345.41	1155	404.797	499.074	3728.63	3352.74	3256.8	18.1	59.5	7.24	8.4955	0.0125397	0.056935	1	Up
Q8BG17	Nucleolar protein 12, org=Mus musculus	Nol12	5	3.4.4.2.-.4	1627.22	1160.99	1753.86	301.689	87.6831	145.438	798.181	797.723	547.508	20.6	62.1	20.2	8.49288	0.0158821	0.0620655	1	Up
Q0PHV7	Dapper homolog 3, org=Mus musculus	Dact3	9	7.8.9.4.4.6	2944.65	2461.6	2452.61	499.462	228.188	197.921	2482.76	1984.95	2164.07	10.7	53.8	11.4	8.49081	0.0133998	0.0584058	1	Up
Q8CCP0	Ribosome quality control complex subunit NEMF, org=Mus musculus	Nemf	20	17.18.16.14.4.6	4995.33	5308.22	4737.26	860.805	294.468	624.744	3512.2	3488.21	3200.45	5.7	47.9	5.1	8.44981	0.0189162	0.0654747	1	Up
Q9QZ11	Exonuclease 1, org=Mus musculus	Exo1	6	2.5.6.2.-.3	722.625	778.016	1176.78	129.229	105.266	82.4851	429.933	315.845	342.17	27.8	22.1	16.5	8.44668	0.000498328	0.0173651	1	Up
B2RX14	Terminal uridylyltransferase 4, org=Mus musculus	Tut4	83	74.72.74.50.22.42	65500.8	39168.1	39896.8	9028.66	4720.07	3406.1	29687.7	27612.4	26223.7	31.1	51.4	6.26	8.42711	0.00563761	0.0414788	1	Up
Q9JJ66	Cell division cycle protein 20 homolog, org=Mus musculus	Cdc20	7	6.6.7.4.2.3	2230.61	2231.21	3024.79	462.117	214.495	212.252	3970.97	2104.76	8583.02	18.4	48.5	68.2	8.42266	0.00685414	0.0454277	1	Up
Q3URU2	Paternally-expressed gene 3 protein, org=Mus musculus	Peg3	59	53.56.54.35.11.22	22860.1	19996.4	21779.2	4263.06	2109.16	1301.96	18278.9	17477.9	16994.8	6.71	59.8	3.69	8.42249	0.0215153	0.0681706	1	Up
Q99JT2	Serine/threonine-protein kinase 26, org=Mus musculus	Stk26	5	5.5.5.4.2.3	4544.3	1869.39	1365.6	685.096	154.612	84.1724	2737.37	2053.47	2510.33	65.9	107	14.3	8.42024	0.0408382	0.0857714	1	Up
P12970	Large ribosomal subunit protein eL8, org=Mus musculus	Rpl7a	46	44.45.45.39.28.32	391838	404142	499063	102825	29178.5	21908.2	304491	308286	308209	13.6	87.3	0.707	8.41417	0.0352323	0.0818244	1	Up
Q8C7E9	Cleavage stimulation factor subunit 2 tau variant, org=Mus musculus	Cstf2t	18	18.18.17.17.4.8	24488.8	18878	21237.3	4760.34	2051.15	874.148	15603.3	15484.4	14380	13.1	77.8	4.45	8.40582	0.0380366	0.0840979	1	Up
Q3U2K0	Protein FAM193B, org=Mus musculus	Fam193b	17	14.17.15.12.4.11	6350.79	3679.39	5134.38	953.888	570.628	280.543	3360.49	3386.09	2783.93	26.5	56.1	10.7	8.40114	0.0131441	0.0579645	1	Up
Q9JI19	Acidic fibroblast growth factor intracellular-binding protein, org=Mus musculus	Fibp	9	5.6.8.2.-.5	2500.98	2195.37	2091.03	424.501	219.934	163.835	1170.58	823.857	756.455	9.42	50.9	24.2	8.39741	0.0134434	0.0584058	1	Up
Q9ERQ3	Zinc finger protein 704, org=Mus musculus	Znf704	5	2.4.5.3.-.2	1390.06	705.817	627.305	173.601	99.7046	51.5503	913.367	785.104	674	46.2	56.8	15.1	8.38271	0.00940303	0.05183	1	Up
D3YYU8	Obscurin-like protein 1, org=Mus musculus	Obsl1	55	49.55.52.43.24.37	121743	100535	90896.3	25796.9	6588.23	4975.84	69542.1	66473	62304.3	15.1	93	5.5	8.38238	0.0389835	0.0847464	1	Up
Q5PRE5	Proline and serine-rich protein 1, org=Mus musculus	Proser1	16	13.14.16.10.4.7	9688.21	7792.37	10230.2	1480.19	1240.04	593.929	6067.58	5702.42	5262.7	13.9	41.5	7.1	8.36133	0.0108217	0.0543541	1	Up
Q3U1N2	Sterol regulatory element-binding protein 2, org=Mus musculus	Srebf2	9	9.9.9.7.3.3	2602.41	1745.58	1722.15	401.219	188.376	136.619	1154.93	1044.51	1016.69	24.8	57.9	6.82	8.35862	0.0106992	0.054254	1	Up
Q99PT3	INO80 complex subunit B, org=Mus musculus	Ino80b	5	5.5.5.2.2.4	3046.57	1431.16	1202.92	232.706	245.226	201.785	1703.89	1373.63	1356.67	53.1	9.87	13.2	8.35737	0.0159063	0.0620655	1	Up
Q8CI71	Syndetin, org=Mus musculus	Vps50	2	-.2.1.-.-.2	153.768	185.19	84.8627	9.00772	4.29828	37.4376	7.05775	3.60929	2.37721	36.3	106	55.8	8.3522	0.0465813	0.0916459	0.667	Up
Q07139	Protein ECT2, org=Mus musculus	Ect2	19	14.19.19.13.7.11	8595.39	6877.79	7902.81	1347.11	835.371	618.44	5314.46	4184.26	3609.94	11.1	40.1	19.8	8.34581	0.00702455	0.0457484	1	Up
Q9CWU6	Ubiquinol-cytochrome-c reductase complex assembly factor 1, org=Mus musculus	Uqcc1	11	8.8.9.4.2.5	2544.27	1199.47	2779.45	415.753	173.165	193.002	1427.54	1118.25	1151.82	39.2	51.7	13.8	8.34254	0.00508968	0.0394481	1	Up
Q9CQF0	Large ribosomal subunit protein uL11m, org=Mus musculus	Mrpl11	20	15.20.19.13.13.16	20860.6	26122.6	28658.7	4475.95	2805.23	1790.09	18944.8	15989.5	18419.9	15.8	44.9	8.87	8.33862	0.00822831	0.0486406	1	Up
Q8CBE3	WD repeat-containing protein 37, org=Mus musculus	Wdr37	36	36.32.32.25.14.20	71156.5	31225.1	39078.4	11134.5	3554.25	2276.56	33479.7	31379.1	30326.4	44.9	84.7	5.06	8.33818	0.023036	0.0699702	1	Up
F8VPU2	FERM, ARHGEF and pleckstrin domain-containing protein 1, org=Mus musculus	Farp1	71	66.65.69.54.25.34	113413	84961.5	88519	22772.4	6963.27	4755.86	63866.2	58367.7	55830	16.2	85.5	6.92	8.3178	0.0342397	0.0809328	1	Up
Q8C1A5	Thimet oligopeptidase, org=Mus musculus	Thop1	13	10.9.9.4.2.4	2075.52	1102.44	1122.6	177.738	108.731	230.756	1214.82	922.395	824.522	38.8	35.5	20.6	8.31469	0.00223377	0.02811	1	Up
Q9R0E2	Procollagen-lysine,2-oxoglutarate 5-dioxygenase 1, org=Mus musculus	Plod1	4	3.2.4.1.-.-	468.902	272.349	290.159	95.2183	12.6584	16.1765	78.1015	142.418	82.1714	31.6	113	35.7	8.31425	0.0499666	0.0942584	1	Up
Q8BHZ4	Zinc finger protein 592, org=Mus musculus	Znf592	16	14.12.13.13.1.5	5559.84	2014.35	3669.38	1079.92	161.729	111.968	2464.75	2183.58	2256.48	47.3	121	6.34	8.30631	0.0519764	0.0960021	1	Up
Q5FWK3	Rho GTPase-activating protein 1, org=Mus musculus	Arhgap1	8	7.7.7.4.-.1	719.025	450.854	308.441	113.13	30.084	34.7646	550.855	476.57	444.093	42.3	78.6	11.2	8.30617	0.0162557	0.0620655	1	Up
Q9JKR6	Hypoxia up-regulated protein 1, org=Mus musculus	Hyou1	27	19.25.16.10.4.14	6879.36	5529.66	5653.17	899.967	581.502	696.001	4227.03	4092.42	3884.75	12.4	22.2	4.24	8.29504	0.000568294	0.0176728	1	Up
Q52KF3	Protein spire homolog 1, org=Mus musculus	Spire1	4	3.3.4.2.2.1	1226.94	1073.21	1109.13	46.8688	229.655	134.604	881.788	792.346	975.863	7.08	66.7	10.4	8.29251	0.0377902	0.0839734	1	Up
E9QAG8	Zinc finger protein 431, org=Mus musculus	Znf431	4	2.4.3.2.-.1	1565.57	1547.24	2147.34	356.236	219.81	59.339	964.067	1094.63	871.753	19.5	70.2	11.5	8.27867	0.0438596	0.0885927	1	Up
Q8R516	E3 ubiquitin-protein ligase MIB2, org=Mus musculus	Mib2	14	10.14.12.8.4.5	2975.45	2299.24	3503.63	585.544	258.418	216.973	2272.6	1847.9	1716.58	20.6	57.1	14.9	8.27414	0.0103016	0.053731	1	Up
Q9EP89	Serine beta-lactamase-like protein LACTB, mitochondrial, org=Mus musculus	Lactb	29	22.28.28.18.11.9	33679	28576.1	18952.8	6649.86	1830.75	1335.43	19800.7	19785.4	18474	27.6	89.7	3.94	8.27297	0.0304003	0.0774226	1	Up
Q9D0K2	Succinyl-CoA:3-ketoacid coenzyme A transferase 1, mitochondrial, org=Mus musculus	Oxct1	4	2.4.-.-.-.2	224.979	110.924	151.776	15.7459	19.3126	23.9239	161.324	175.654	137.391	35.5	20.9	12.2	8.2682	0.00228694	0.0284865	0.667	Up
Q8K3W0	BRISC and BRCA1-A complex member 2, org=Mus musculus	Babam2	10	8.9.7.6.2.4	3332.37	1516.53	2216.26	474.519	137.346	242.715	1683.15	1756.91	1560.93	38.9	60.6	5.94	8.26741	0.0104389	0.0537997	1	Up
Q8BFU3	RING finger protein 214, org=Mus musculus	Rnf214	22	19.17.21.13.2.7	8282.25	3960.91	5363.4	1343.25	344.29	442.295	3808.71	3759.23	2634.49	37.6	77.6	19.5	8.26664	0.0175391	0.0639078	1	Up
Q8BYJ6	TBC1 domain family member 4, org=Mus musculus	Tbc1d4	9	7.7.7.7.1.-	1638.26	733.951	910.269	309.702	47.8756	40.1494	870.024	732.094	768.389	43.8	116	9.05	8.2531	0.0483834	0.093285	1	Up
Q9CQE8	RNA transcription, translation and transport factor protein, org=Mus musculus	RTRAF	34	34.33.34.25.15.22	81689.7	48578.9	76871	16054.9	4475.84	4577.18	49669.1	43228.8	43187.4	25.9	79.5	8.22	8.24997	0.0213451	0.0679863	1	Up
Q3TB82	Pleckstrin homology domain-containing family F member 1, org=Mus musculus	Plekhf1	1	1.1.1.-.1.1	473.019	413.511	544.152	34.7075	76.8102	61.9744	234.971	226.778	343.415	13.7	36.9	24.3	8.24638	0.00693549	0.0457002	1	Up
Q8BGT7	Survival of motor neuron-related-splicing factor 30, org=Mus musculus	Smndc1	12	12.12.12.11.4.7	12760.5	15956.9	20102.4	3398.01	1944.91	577.707	9875.56	10025.8	10205.5	22.6	71.5	1.65	8.24571	0.0401596	0.0851888	1	Up
Q8BK72	Small ribosomal subunit protein mS27, org=Mus musculus	Mrps27	16	12.15.16.6.3.10	5691.58	3387.89	4204.29	700.29	544.511	367.076	3118.54	2749.14	2593.87	26.4	31	9.56	8.24118	0.00113173	0.0224139	1	Up
Q80YV3	Transformation/transcription domain-associated protein, org=Mus musculus	Trrap	204	175.194.193.128.53.138	176104	167743	222473	36454.2	16558.3	15726	131392	121579	112430	15.6	51.2	7.79	8.23876	0.00968236	0.0526275	1	Up
Q4VAA2	Protein CDV3, org=Mus musculus	Cdv3	4	2.4.4.2.1.3	794.149	1406.11	824.559	154.454	60.6614	152.079	1059.7	822.392	953.609	34.2	43.7	12.6	8.23765	0.00727302	0.0463685	1	Up
Q5PSV9	Mediator of DNA damage checkpoint protein 1, org=Mus musculus	Mdc1	38	34.37.38.33.9.13	24563.6	9761.77	19170.5	4905.81	865.087	728.774	11745.9	10931.9	11477.2	42	110	3.64	8.23055	0.0402979	0.0851888	1	Up
Q9D361	U11/U12 small nuclear ribonucleoprotein 48 kDa protein, org=Mus musculus	Snrnp48	14	11.12.12.11.2.2	3423.74	2773.53	3504.28	825.778	152.24	200.823	2541.96	2341.2	1863.41	12.4	95.6	15.5	8.22974	0.0422207	0.0872684	1	Up
Q8C1D8	Protein IWS1 homolog, org=Mus musculus	Iws1	19	15.15.18.15.2.7	15659.4	7730.45	6532.04	2550.66	516.584	568.97	5525.65	6721.05	7243.65	49.7	95.7	13.6	8.22885	0.0282499	0.0755815	1	Up
Q9WUK2	Eukaryotic translation initiation factor 4H, org=Mus musculus	Eif4h	6	5.5.5.2.-.3	1366.61	1038.12	1151.38	210.05	106.287	115.96	989.089	874.334	913.484	14.1	39.8	6.3	8.22609	0.0047979	0.0390736	1	Up
P55200	Histone-lysine N-methyltransferase 2A, org=Mus musculus	Kmt2a	37	27.31.35.27.6.9	11873.8	4307.91	9596.73	2359.31	420.488	355.738	5647.73	5235.47	5999.54	45.2	109	6.8	8.2214	0.0384887	0.0844403	1	Up
Q9D3B1	Very-long-chain (3R)-3-hydroxyacyl-CoA dehydratase 2, org=Mus musculus	Hacd2	3	2.3.3.2.1.1	940.944	1034.29	1052.7	160.061	92.543	115.755	687.244	652.535	416.938	5.94	27.9	25.1	8.22009	0.0040227	0.0360394	1	Up
Q9JLM4	Zinc finger MYM-type protein 3, org=Mus musculus	Zmym3	29	24.25.27.22.6.9	17405.6	9412.19	14321.6	3285.98	621.025	1101.39	9775.92	10063.2	9221.33	29.4	85.1	4.42	8.2141	0.0297754	0.0769809	1	Up
F8VQB6	Unconventional myosin-X, org=Mus musculus	Myo10	25	17.21.21.16.3.5	4718.63	3463.75	3365.65	914.57	337.612	153.898	20136.7	20859.5	20765.9	19.6	84.7	1.91	8.21292	0.0399238	0.0851888	1	Up
P53395	Lipoamide acyltransferase component of branched-chain alpha-keto acid dehydrogenase complex, mitochondrial, org=Mus musculus	Dbt	25	25.24.21.18.8.9	18431.4	5420.46	7307.97	2064.05	1315.3	415.966	7722.09	7394.44	6380.42	67.7	65.2	9.76	8.21008	0.0257089	0.0730327	1	Up
Q3UFY8	tRNA methyltransferase 10 homolog C, org=Mus musculus	Trmt10c	12	8.12.10.6.2.4	2926.84	3594.82	3898.23	687.195	266.028	316.031	2782.85	2470.17	2556.17	14.3	54.4	6.21	8.20945	0.0120694	0.0561	1	Up
Q99LH4	Zinc finger protein 672, org=Mus musculus	Znf672	3	3.3.3.2.1.3	961.4	850.67	988.042	154.363	117.039	70.0371	659.179	542.612	639.948	7.8	37.1	10.2	8.20092	0.00924081	0.0514586	1	Up
Q8BFV2	PCI domain-containing protein 2, org=Mus musculus	Pcid2	39	37.34.33.25.11.10	33329.6	17106.5	18966.1	5964.98	1621.57	882.261	15824.1	15182.3	13889.9	38.4	97.3	6.58	8.19504	0.0389239	0.0847464	1	Up
Q91VU8	Prostate tumor-overexpressed gene 1 protein homolog, org=Mus musculus	Ptov1	12	9.7.10.6.-.1	1535.84	926.576	986.08	312.133	68.5692	40.2611	1717.07	1312.78	1410.15	29.2	107	14.3	8.19192	0.0489891	0.0935238	1	Up
Q91YU6	Leucine zipper putative tumor suppressor 2, org=Mus musculus	Lzts2	18	15.18.16.13.2.5	32074.9	7528.91	9012.92	4620.53	809.263	514.248	11767.6	10516.5	8696.73	84.9	116	15	8.17906	0.0516248	0.0957639	1	Up
P27048	Small nuclear ribonucleoprotein-associated protein B, org=Mus musculus	Snrpb	37	37.36.36.31.15.24	838378	837645	826297	192429	66771.7	47459.2	564042	531640	520094	0.812	77	4.23	8.15993	0.0323271	0.0793679	1	Up
Q8BXJ2	Transcriptional-regulating factor 1, org=Mus musculus	Trerf1	19	16.17.16.14.5.7	9413.84	8683.98	11005.3	2406.42	551.952	608.348	5981.05	5809.77	5622.94	12.2	88.7	3.09	8.15961	0.0365228	0.0829466	1	Up
Q64008	Ras-related protein Rab-34, org=Mus musculus	Rab34	2	2.2.2.1.-.2	414.245	185.977	440.386	25.7678	15.538	86.2921	227.528	145.356	187.023	40.3	89.9	22	8.15536	0.0270855	0.0746822	1	Up
Q5PR68	Centrosomal protein of 112 kDa, org=Mus musculus	Cep112	7	1.5.5.1.1.1	450.038	366.857	942.087	94.3748	39.3177	82.2006	769.801	494.07	510.858	53	40.2	26.1	8.14747	0.00629099	0.0435236	1	Up
A2ADA5	tRNA pseudouridine synthase-like 1, org=Mus musculus	Pusl1	9	6.9.9.4.4.6	4097.13	1647.06	2683.69	571.08	271.215	192.573	1792.27	1413.69	1541.38	43.8	57.9	12.2	8.14392	0.00747605	0.0469734	1	Up
P30412	Peptidyl-prolyl cis-trans isomerase C, org=Mus musculus	Ppic	4	3.4.2.1.-.4	527.741	427.4	334.456	23.2955	24.8795	110.307	643.626	500.904	456.006	22.5	94.2	18.4	8.13716	0.036318	0.082873	1	Up
Q80W31	Zinc finger protein 569, org=Mus musculus	Znf569	5	3.4.5.3.2.-	490.561	541.874	556.313	81.6044	58.7718	54.9133	531.827	441.569	411.714	6.53	22.2	13.5	8.13535	0.00162473	0.0256907	1	Up
Q7TQH0	Ataxin-2-like protein, org=Mus musculus	Atxn2l	81	75.81.78.68.54.61	320768	215560	198204	50544.6	22233.5	17655.5	161777	162660	156325	27.1	59.1	2.14	8.12235	0.0100859	0.053341	1	Up
P62137	Serine/threonine-protein phosphatase PP1-alpha catalytic subunit, org=Mus musculus	Ppp1ca	17	16.15.16.13.11.10	119522	65113.6	80569.6	24128.3	4714.16	3865.49	69389.7	70208.6	65748.8	31.7	105	3.47	8.10828	0.043012	0.0877316	1	Up
Q8VDQ9	Protein KRI1 homolog, org=Mus musculus	Kri1	14	11.12.12.12.5.7	56647.5	56387	37541.4	13141.2	3748.57	1701.2	37565.1	36926.8	38615.8	21.8	98.4	2.26	8.09943	0.0492031	0.0936261	1	Up
Q69ZX6	ATPase MORC2A, org=Mus musculus	Morc2a	78	67.78.74.43.42.57	78142.9	96695.9	89956.6	10965	10576.6	11154.6	68736.2	67636.8	61560	10.6	2.7	5.86	8.09867	0.000473941	0.0170243	1	Up
Q91ZE0	Trimethyllysine dioxygenase, mitochondrial, org=Mus musculus	Tmlhe	11	9.10.10.10.4.6	5844.04	4782.6	5868.29	1312.97	395.9	330.166	5875.39	5531.6	4852.08	11.3	80.8	9.61	8.08959	0.0314578	0.078403	1	Up
Q8BKX1	Brain-specific angiogenesis inhibitor 1-associated protein 2, org=Mus musculus	Baiap2	25	19.22.21.12.7.12	9240.38	7922.23	8582.04	1442.66	1005.49	740.765	7741.62	7189.11	7447.7	7.68	33.3	3.71	8.07316	0.00596049	0.0423385	1	Up
Q8BHE8	m-AAA protease-interacting protein 1, mitochondrial, org=Mus musculus	Maip1	4	4.4.4.2.-.1	1006.11	365.235	852.531	121.911	72.5823	81.1832	426.642	212.253	204.86	45.1	28.7	44.8	8.06699	0.0108602	0.0543541	1	Up
Q9QWH1	Polyhomeotic-like protein 2, org=Mus musculus	Phc2	26	20.25.26.22.8.13	23197.5	24880.6	30965.2	6655.97	1649.59	1497.61	19133.1	17299.1	15550.9	15.5	89.8	10.3	8.06303	0.0365842	0.0830197	1	Up
Q99N85	Large ribosomal subunit protein mL66, org=Mus musculus	Mrps18a	6	4.6.6.-.1.5	955.086	511.474	1067.78	54.8443	57.8089	202.09	814.85	1063.82	801.854	34.8	80.2	16.5	8.05208	0.0182266	0.0646599	1	Up
O08663	Methionine aminopeptidase 2, org=Mus musculus	Metap2	14	13.14.14.9.1.6	5335.25	3412.4	3122.74	1039.58	283.954	151.837	3183.37	3019.68	2697.24	30.4	97.4	8.34	8.04569	0.0430182	0.0877316	1	Up
P30285	Cyclin-dependent kinase 4, org=Mus musculus	Cdk4	9	9.8.8.6.3.3	5728.69	1761.22	2588.61	846.498	157.386	250.166	2063.38	2241.38	2082.18	62.3	89.5	4.59	8.03677	0.0268266	0.0741846	1	Up
Q8R3G1	Nuclear inhibitor of protein phosphatase 1, org=Mus musculus	Ppp1r8	5	3.4.3.3.-.1	893.754	650.885	569.623	144.699	67.8197	50.5754	790.809	1124.98	734.802	23.9	57.1	23.9	8.03616	0.010631	0.0540767	1	Up
Q8BIW9	Chromosome transmission fidelity protein 18 homolog, org=Mus musculus	Chtf18	23	16.16.21.15.5.10	8122.49	5122.59	7572.34	1414.84	777.223	399.661	5343.47	4188.99	4064.32	23	59.4	15.6	8.03225	0.0163573	0.0620655	1	Up
O55203	LIM domain-binding protein 2, org=Mus musculus	Ldb2	13	12.10.11.9.2.5	4752.12	2857.95	3520.74	620.922	349.014	417.216	2546.1	2763.41	2651.49	25.9	30.6	4.1	8.02422	0.000825148	0.0196102	1	Up
Q8R003	Muscleblind-like protein 3, org=Mus musculus	Mbnl3	14	13.12.11.8.5.5	22981	12936.2	15162.9	3259.17	2121.59	986.213	13365.1	12128.6	12216.1	31	53.5	5.49	8.02267	0.0124585	0.0566817	1	Up
Q80TS5	Zinc finger protein 423, org=Mus musculus	Znf423	8	8.7.8.7.1.2	3547.17	1039.18	1871.66	604.179	143.679	57.7396	868.856	944.754	907.818	59.3	109	4.18	8.01642	0.0520128	0.0960021	1	Up
Q8C052	Microtubule-associated protein 1S, org=Mus musculus	Map1s	35	30.34.34.20.19.25	38272.6	35219.5	50164.1	6714.07	5139.2	3582.26	30956.6	29065.5	28339.7	19.2	30.4	4.59	8.01113	0.00156225	0.0254258	1	Up
Q8BUY5	Complex I assembly factor TIMMDC1, mitochondrial, org=Mus musculus	Timmdc1	7	6.6.7.4.1.2	1453.04	1158.56	1771.64	301.571	139.196	106.481	1246.1	1086.05	1077.51	21	57.3	8.36	8.00961	0.0114076	0.055145	1	Up
A2A8L1	Chromodomain-helicase-DNA-binding protein 5, org=Mus musculus	Chd5	15	14.13.15.15.5.3	6896.41	3842.95	5258.54	1366.26	320.653	311.881	4789.12	4111.74	3622.87	28.7	91	14	8.00378	0.0309753	0.0780135	1	Up
P62918	Large ribosomal subunit protein uL2, org=Mus musculus	Rpl8	46	44.42.43.34.24.28	343574	349673	321412	69170.6	33833.3	23819.3	245925	267144	254032	4.4	56.4	4.19	8.00058	0.0195122	0.0663648	1	Up
P62315	Small nuclear ribonucleoprotein Sm D1, org=Mus musculus	Snrpd1	15	15.15.15.14.12.12	600814	481962	439078	113791	44801.6	31652.9	330453	345921	343593	16.5	69.6	2.45	7.9994	0.0230759	0.0699993	1	Up
A2AJI0	MAP7 domain-containing protein 1, org=Mus musculus	Map7d1	29	26.27.27.18.9.20	21779.6	21192.4	27032.3	5420.65	1999.85	1334	16124.1	15540.6	14523.6	13.8	75.1	5.26	7.99639	0.0290818	0.0763899	1	Up
P99029	Peroxiredoxin-5, mitochondrial, org=Mus musculus	Prdx5	3	2.2.3.1.1.1	855.323	239.618	313.39	68.2093	84.2722	23.6669	344.849	347.448	256.373	71.6	53.5	16.4	7.99513	0.0204697	0.0673041	1	Up
Q61024	Asparagine synthetase [glutamine-hydrolyzing], org=Mus musculus	Asns	8	6.6.3.3.1.3	1159.95	476.949	913.825	170.371	81.7347	67.1523	857.122	560.267	542.438	40.7	52.5	27.1	7.98952	0.00575444	0.0420118	1	Up
Q61245	Collagen alpha-1(XI) chain, org=Mus musculus	Col11a1	6	3.6.6.-.2.2	388.077	495.732	529.391	49.5051	77.4211	50.072	406.819	479.815	476.487	15.7	27	9.07	7.98426	0.000667381	0.0181989	1	Up
P83877	Thioredoxin-like protein 4A, org=Mus musculus	Txnl4a	9	6.9.8.6.1.3	2433.71	1775.24	4128.28	655.491	166.113	223.21	2561.54	2007.03	1777.72	43.7	76.8	19.1	7.97962	0.0168837	0.0629245	1	Up
Q8R3P7	Clusterin-associated protein 1, org=Mus musculus	Cluap1	6	6.6.5.4.1.-	1707.56	768.883	1010.36	313.125	45.9205	78.2806	584.243	627.668	543.077	41.9	100	7.23	7.97302	0.0392675	0.0849625	1	Up
P03975	IgE-binding protein, org=Mus musculus	Iap	19	14.17.18.9.7.9	11399.7	9848.75	11001.1	2541.83	974.427	533.782	6939.88	7397.58	6570.82	7.49	78.2	5.94	7.96279	0.0364301	0.08293	1	Up
P17426	AP-2 complex subunit alpha-1, org=Mus musculus	Ap2a1	68	63.65.65.52.34.40	137394	101782	89175.3	29042.1	8043.88	4163.04	71814.1	63271.2	64140.7	22.8	97.3	7.08	7.96022	0.0467924	0.0919009	1	Up
Q5RJI5	Serine/threonine-protein kinase BRSK1, org=Mus musculus	Brsk1	3	-.2.2.-.1.1	98.9807	113.097	123.402	13.3786	20.7961	7.9973	102.153	131.706	206.291	11	45.7	36.6	7.95504	0.0127056	0.057482	0.667	Up
P97801	Survival motor neuron protein, org=Mus musculus	Smn1	8	8.8.8.6.2.2	5197.68	3726.85	5163.67	867.633	500.42	403.894	3693.58	3790.73	3151.22	17.9	41.4	9.72	7.95069	0.0041522	0.0364646	1	Up
E9PXF8	Myotubularin-related protein 13, org=Mus musculus	Sbf2	27	19.26.27.10.6.14	8971.02	6663.68	7119.21	1658.82	558.189	648.045	4751.54	4459.92	4069.64	16.1	64	7.73	7.94188	0.0180388	0.0645046	1	Up
Q6VH22	Intraflagellar transport protein 172 homolog, org=Mus musculus	Ift172	31	25.27.23.15.4.13	12336.9	7396.74	7709.83	1988.35	968.467	499.169	5955.09	5722.13	5736.79	30.2	66.1	2.25	7.94084	0.0195111	0.0663648	1	Up
Q8K4P0	pre-mRNA 3' end processing protein WDR33, org=Mus musculus	Wdr33	108	101.106.100.88.31.56	183616	138023	140947	42348	10284.9	5621.93	124498	118674	115769	16.6	103	3.72	7.94073	0.0526831	0.0967163	1	Up
P60898	DNA-directed RNA polymerase II subunit RPB9, org=Mus musculus	Polr2i	5	4.4.4.4.-.1	2999.86	1730.54	5198.12	702.069	455.039	93.3815	2533.08	2422.61	2511.26	53	73.4	2.35	7.9397	0.046178	0.0911193	1	Up
O70311	Glycylpeptide N-tetradecanoyltransferase 2, org=Mus musculus	Nmt2	20	20.20.16.11.4.8	6820.39	6681.51	7458.42	1357.81	985.587	296.763	5180.35	3843.4	4505.1	5.93	61.2	14.8	7.93903	0.0391491	0.084826	1	Up
G3X9Z4	Pre-mRNA cleavage complex 2 protein Pcf11, org=Mus musculus	Pcf11	40	34.37.38.28.7.14	20905.1	14587.5	13884.5	4143.21	1492.87	605.583	12260.6	12698.1	12079.6	23.5	88.5	2.58	7.91086	0.0456225	0.0905396	1	Up
Q07230	Zinc finger and SCAN domain-containing protein 2, org=Mus musculus	Zscan2	8	7.7.7.3.1.3	1077.71	604.581	853.351	143.227	73.8373	103.715	2182.36	2152.25	1918.48	28	32.6	6.93	7.90461	0.00131981	0.0236473	1	Up
Q9WU40	Inner nuclear membrane protein Man1, org=Mus musculus	Lemd3	16	12.14.16.10.2.3	4631.04	1750.25	3738.87	752.872	270.378	257.221	2181.19	1677.28	1809.45	43.7	66.2	13.8	7.90346	0.0104742	0.0537997	1	Up
Q8C5L3	CCR4-NOT transcription complex subunit 2, org=Mus musculus	Cnot2	38	36.33.34.26.18.20	40387.5	17708.5	20178.4	5691.95	2709.7	1507.41	16366	16161.4	15325.9	47.7	65.2	3.45	7.89927	0.0134704	0.0584058	1	Up
Q8CGZ0	Calcium homeostasis endoplasmic reticulum protein, org=Mus musculus	Cherp	77	74.76.75.62.48.58	527199	584515	578212	125706	47722.8	40564.2	429964	411056	405586	5.58	66.2	3.08	7.89711	0.0240168	0.0712967	1	Up
Q9D8Y1	Transmembrane protein 126A, org=Mus musculus	Tmem126a	3	3.3.3.3.-.1	1692.5	807.401	1528.88	237.153	80.4087	192.714	1345.1	799.644	646.571	35.1	47.5	39.5	7.89531	0.0086398	0.0499228	1	Up
Q920B0	FERM domain-containing protein 4B, org=Mus musculus	Frmd4b	25	19.22.21.13.5.10	9497.31	6527.21	8578.94	2063.25	744.48	310.787	5536.75	4955.18	4737.81	18.5	87.8	8.14	7.88947	0.0456364	0.0905396	1	Up
P62317	Small nuclear ribonucleoprotein Sm D2, org=Mus musculus	Snrpd2	47	44.47.45.40.27.25	820928	759928	754574	158469	81643.8	56655.2	545094	528492	513915	4.74	53.6	2.95	7.86954	0.0183061	0.0646919	1	Up
Q8BSS9	Liprin-alpha-2, org=Mus musculus	Ppfia2	7	6.6.6.6.2.3	4174.19	2372.55	3231.66	705.452	266.731	270.515	1386.41	1161.47	1192.06	27.6	60.9	9.79	7.86868	0.00980129	0.0530203	1	Up
Q99J95	Cyclin-dependent kinase 9, org=Mus musculus	Cdk9	28	28.28.26.25.15.18	64428.7	39632.5	53889.5	11080	5098.74	3905.97	37710.6	32666.5	33161.5	23.6	57.4	8.06	7.86421	0.0102236	0.0535634	1	Up
Q9Z108	Double-stranded RNA-binding protein Staufen homolog 1, org=Mus musculus	Stau1	44	42.43.43.39.17.26	86665.2	65159.1	63017.9	16594.5	6971.08	3758.74	45645.2	43272	42896	18.3	73.3	3.39	7.86267	0.0297174	0.0769567	1	Up
Q9D8E6	Large ribosomal subunit protein uL4, org=Mus musculus	Rpl4	75	74.75.72.62.44.51	825286	647884	742530	208139	44850.6	28828.5	513934	496332	465834	12	106	4.95	7.86216	0.0538542	0.0976852	1	Up
Q8BWR8	Rhophilin-2, org=Mus musculus	Rhpn2	3	-.1.2.-.-.-	24.3611	58.7021	128.229	11.8715	6.23419	8.7734	93.6653	146.621	81.9189	75.1	31.5	32.1	7.86083	0.0450196	0.0900076	0.667	Up
Q3U9G9	Delta(14)-sterol reductase LBR, org=Mus musculus	Lbr	33	30.31.32.31.15.21	76656.1	71096	86423.4	21422.5	5062.97	3337.44	59195.3	58316.2	55953.2	9.94	100	2.9	7.8522	0.0499835	0.0942584	1	Up
Q7TPH6	E3 ubiquitin-protein ligase MYCBP2, org=Mus musculus	Mycbp2	102	81.95.90.59.10.26	39612.5	30094.8	30672.6	6332.06	3670.87	2801.04	23906	25047.5	23376	15.9	43.1	3.54	7.83975	0.00676716	0.0450088	1	Up
Q91VX2	Ubiquitin-associated protein 2, org=Mus musculus	Ubap2	28	26.26.27.22.9.20	42837	14579.5	16575.7	6129.63	2139.96	1170.33	15055.5	13436.4	12869.7	63.9	83.5	8.23	7.83821	0.0257892	0.0730953	1	Up
Q99N94	Large ribosomal subunit protein bL9m, org=Mus musculus	Mrpl9	11	6.9.11.3.1.7	3755.89	2934.38	4159.11	524.603	441.172	421.373	2173.77	2425.29	2294.77	17.3	11.8	5.47	7.82135	0.000216201	0.0132045	1	Up
Q91V81	RNA-binding protein 42, org=Mus musculus	Rbm42	14	10.13.13.11.4.8	15242.7	12208.5	18150.4	4303.64	935.13	592.253	12419.9	10134	10110.3	19.5	106	12.2	7.82052	0.0517808	0.095866	1	Up
Q61151	Serine/threonine-protein phosphatase 2A 56 kDa regulatory subunit epsilon isoform, org=Mus musculus	Ppp2r5e	8	7.7.8.6.2.3	4275.07	1429.3	1771.41	670.995	153.461	133.425	1459.38	1416.57	1257.73	62.3	95.4	7.71	7.80451	0.0292486	0.0764954	1	Up
P24860	G2/mitotic-specific cyclin-B1, org=Mus musculus	Ccnb1	8	5.7.7.3.1.5	1621.7	1334.33	1627.78	262.295	106.444	218.767	1326.83	946.124	841.317	11	41.1	24.6	7.80216	0.0127913	0.057482	1	Up
E9Q555	E3 ubiquitin-protein ligase RNF213, org=Mus musculus	Rnf213	209	192.195.191.155.49.81	184700	101381	98815.6	33869.6	10357.5	5132.45	86010.4	76969.9	75486.6	38.1	93	7.17	7.79781	0.0393179	0.0849715	1	Up
Q99LI8	Hepatocyte growth factor-regulated tyrosine kinase substrate, org=Mus musculus	Hgs	10	7.9.8.3.3.2	2621.86	1225.49	1572.12	413.563	173.515	108.044	1243.42	1148.14	1191.99	40.2	69.4	3.99	7.79644	0.0153349	0.0612103	1	Up
Q99LF4	RNA-splicing ligase RtcB homolog, org=Mus musculus	Rtcb	88	84.87.84.76.50.55	446309	326523	326882	95721	26875.3	18598.4	233946	221323	214702	18.8	90	4.38	7.78863	0.0386104	0.0845287	1	Up
Q9Z1R2	Large proline-rich protein BAG6, org=Mus musculus	Bag6	25	23.23.24.19.6.11	20136.4	8706.8	11388.2	3290.83	1094.96	786.996	9998.17	8335.12	8156.08	44.6	79.2	11.5	7.77749	0.0194064	0.066217	1	Up
Q9QZD4	DNA repair endonuclease XPF, org=Mus musculus	Ercc4	8	6.7.8.4.-.4	1335.49	769.422	1174.75	289.89	62.5373	69.4488	602.497	557.015	550.684	26.7	92	4.96	7.774	0.0330551	0.0798272	1	Up
P32043	Homeobox protein Hox-C5, org=Mus musculus	Hoxc5	5	3.3.5.2.-.3	2567.56	1285.32	1654.4	264.258	266.177	178.753	1329.74	1587.72	1587.27	36	21.1	9.91	7.76562	0.00208912	0.0280699	1	Up
O70293	G protein-coupled receptor kinase 6, org=Mus musculus	Grk6	3	2.3.3.-.1.1	622.955	387.316	734.572	50.4224	109.609	64.7063	388.689	338.471	205.73	30.5	41.2	30.4	7.76392	0.00254605	0.0298693	1	Up
O88708	Origin recognition complex subunit 4, org=Mus musculus	Orc4	30	29.24.29.27.4.5	23826	7652.81	17866.5	4794.73	816.497	756.911	12542.9	9822.5	8964.6	49.7	109	17.9	7.74878	0.0401868	0.0851888	1	Up
P20108	Thioredoxin-dependent peroxide reductase, mitochondrial, org=Mus musculus	Prdx3	8	7.6.8.6.2.3	4230.63	1631.39	2475.56	557.062	358.739	160.42	2168.27	2126.1	2201.98	47.7	55.3	1.76	7.74709	0.0120339	0.0560758	1	Up
Q8BZM0	Kelch-like protein 12, org=Mus musculus	Klhl12	4	4.2.4.1.-.2	964.418	522.098	442.513	178.227	45.5057	26.2145	200.57	405.246	325.787	43.7	99.3	33.2	7.71775	0.0401285	0.0851888	1	Up
P49138	MAP kinase-activated protein kinase 2, org=Mus musculus	Mapkapk2	11	8.9.11.5.3.4	3169.13	1921.12	2175.32	427.223	330.33	184.21	1620.93	1572.36	1385.42	27.2	39	8.15	7.71486	0.00412912	0.0364184	1	Up
Q8K268	ATP-binding cassette sub-family F member 3, org=Mus musculus	Abcf3	12	7.11.11.5.3.7	2645.37	1478.16	2620.99	413.623	250.66	210.047	2031.37	2353.2	2022.09	29.7	37	8.83	7.71392	0.00185975	0.0271552	1	Up
Q3TLH4	Protein PRRC2C, org=Mus musculus	Prrc2c	156	150.151.147.113.84.109	339399	193971	209415	53519.2	23766.4	19012.2	157106	163175	152019	32.3	58.3	3.55	7.71342	0.00870702	0.0500931	1	Up
Q9JLI8	Squamous cell carcinoma antigen recognized by T-cells 3, org=Mus musculus	Sart3	27	24.24.23.20.3.10	14428.3	7298.82	7564.88	2460.43	939.342	398.202	5972.98	6566.35	5844.75	41.4	84.5	6.28	7.71253	0.035312	0.0818244	1	Up
Q8VEJ9	Vacuolar protein sorting-associated protein 4A, org=Mus musculus	Vps4a	16	13.15.15.11.2.6	9100.88	8455.95	8826.65	2154.64	912.04	357.567	6534.01	6557.19	6101.5	3.68	80.6	4.01	7.7049	0.0473882	0.0922359	1	Up
Q8BR92	Paralemmin-2, org=Mus musculus	Palm2	2	2.2.2.2.-.1	1264.43	264.331	319.442	177.404	30.2731	32.2039	267.989	124.094	380.397	91.3	106	49.9	7.70463	0.049483	0.0938612	1	Up
Q66GT5	Phosphatidylglycerophosphatase and protein-tyrosine phosphatase 1, org=Mus musculus	Ptpmt1	13	9.11.13.7.10.11	21752.6	24486.1	23180.7	4991.66	2098.64	1924.36	5099.68	4398.19	4870.21	5.91	57.3	7.47	7.70073	0.0186046	0.0650301	1	Up
Q14C51	Small ribosomal subunit protein mS39, org=Mus musculus	Ptcd3	17	15.16.14.6.-.8	5782.84	4285.28	4489.8	1187.74	416.218	288.633	3291.54	2933.15	2780.89	16.7	77.1	8.73	7.69205	0.0297769	0.0769809	1	Up
P55096	ATP-binding cassette sub-family D member 3, org=Mus musculus	Abcd3	41	33.41.39.25.11.20	39519.3	34390.8	35200.2	8179.94	2925.16	3086.09	27656.5	23877.2	24098.3	7.58	63.2	8.41	7.68859	0.0216855	0.0684603	1	Up
Q6ZWV3	Large ribosomal subunit protein uL16, org=Mus musculus	Rpl10	50	47.49.49.44.28.33	439437	435374	442889	93961.2	41653.2	36103.6	321504	325835	327608	0.857	55.8	0.966	7.67363	0.0189416	0.0654827	1	Up
Q8BML1	[F-actin]-monooxygenase MICAL2, org=Mus musculus	Mical2	26	23.25.26.20.2.10	11826.9	8698.4	11316.1	2645.32	1002.85	501.909	4095.3	3615.79	4116.53	15.8	81.1	7.18	7.67249	0.0382605	0.0843238	1	Up
Q78XF5	Oligosaccharyltransferase complex subunit OSTC, org=Mus musculus	Ostc	6	6.5.5.3.3.4	1635.94	1305.62	1868.45	252.126	267.608	107.696	1245.82	1006.83	1201.46	17.6	42.2	11	7.66621	0.0116015	0.0554828	1	Up
Q52KI8	Serine/arginine repetitive matrix protein 1, org=Mus musculus	Srrm1	53	50.51.51.35.25.35	81589.9	87535.4	101759	25465.1	5527.04	4366.79	64881.8	63241.7	61433.7	11.5	101	2.73	7.66099	0.0490037	0.0935238	1	Up
Q8BSP2	Condensin-2 complex subunit H2, org=Mus musculus	Ncaph2	12	10.12.12.5.2.3	2736.16	1950.8	2410.02	400.183	341.985	185.398	1460.92	1215.59	1526	16.7	35.9	11.7	7.65118	0.00572959	0.0419088	1	Up
Q5XJY4	Presenilin-associated rhomboid-like protein, mitochondrial, org=Mus musculus	Parl	9	7.8.9.6.3.4	4852.13	4837.63	4813.87	1129.97	499.657	266.068	4201.11	3724.45	3490.92	0.4	70.7	9.51	7.65082	0.0341241	0.0807604	1	Up
Q8K2Z2	Pre-mRNA-processing factor 39, org=Mus musculus	Prpf39	10	7.8.8.6.1.4	2212.6	1317.38	1661.51	489.754	124.512	64.9855	1149.25	1143.84	1165.12	26.1	102	0.959	7.64296	0.0503005	0.0945618	1	Up
Q8BJ34	Meiosis regulator and mRNA stability factor 1, org=Mus musculus	Marf1	37	32.35.30.26.6.10	20380	11210	11426.2	3779.15	979.645	870.171	10195.3	9113.17	8476.02	36.5	87.9	9.38	7.64192	0.0279173	0.0752279	1	Up
Q8VE97	Serine/arginine-rich splicing factor 4, org=Mus musculus	Srsf4	35	30.34.33.25.9.14	134287	274691	227353	55756.2	14252	13284.4	146694	145886	148623	33.7	87.3	0.956	7.6397	0.0259517	0.0733728	1	Up
Q3URK3	Methylcytosine dioxygenase TET1, org=Mus musculus	Tet1	15	9.10.15.6.-.4	2835.13	1675.19	3578.56	609.363	307.304	142.811	2150.68	1725.68	1765.5	35.6	67	12.5	7.63478	0.0193298	0.0660665	1	Up
Q99KI3	ER membrane protein complex subunit 3, org=Mus musculus	Emc3	3	-.3.3.1.1.-	332.911	319.311	590.182	66.0528	63.9	32.7954	289.122	267.92	350.847	36.9	34.3	14.2	7.63389	0.00269427	0.0306957	0.667	Up
Q60848	Lymphocyte-specific helicase, org=Mus musculus	Hells	54	44.51.51.38.13.24	30093	20071.5	29872.3	7194.16	1718.62	1627.67	17131.6	17205.7	15694.2	21.5	90.7	5.11	7.5933	0.0353946	0.0819238	1	Up
Q3UGF1	WD repeat-containing protein 19, org=Mus musculus	Wdr19	16	14.16.14.6.3.3	2678.88	2076.8	1978.85	483.149	267.001	137.352	1658.68	1382.71	1395.48	16.9	59.1	10.5	7.58817	0.0218553	0.0686571	1	Up
A2AKX3	Probable helicase senataxin, org=Mus musculus	Setx	28	15.24.23.14.7.10	3787.62	3591.88	4237.63	822.703	445.539	262.764	1675.49	1740.88	1721.56	8.55	56	1.96	7.5879	0.0211995	0.0677619	1	Up
Q9R1K5	Fizzy-related protein homolog, org=Mus musculus	Fzr1	10	4.9.10.3.2.5	1630.31	1251.52	2087.9	302.582	122.255	230.443	1142.21	953.505	1096.57	25.3	41.6	9.25	7.58414	0.00589623	0.0422328	1	Up
Q8BVP5	Casein kinase I isoform gamma-2, org=Mus musculus	Csnk1g2	3	3.3.3.2.2.2	528.553	526.813	719.129	140.704	59.9574	33.4838	307.869	322.548	367.648	18.7	71.6	9.36	7.57863	0.0285371	0.0757577	1	Up
O70456	14-3-3 protein sigma, org=Mus musculus	Sfn	5	1.3.-.-.1.3	106.268	325.345	79.3703	13.6547	20.2712	33.6147	263.396	281.699	365.028	79.2	45.2	17.9	7.56558	0.0277245	0.0751672	0.667	Up
Q08624	Homeobox protein Hox-C4, org=Mus musculus	Hoxc4	2	2.1.2.2.1.-	608.22	417.665	201.573	78.9049	46.4918	37.1171	418.732	399.299	254.241	49.7	40.5	25.1	7.55295	0.0100459	0.0532363	1	Up
Q8C6G1	Cilia- and flagella-associated protein 410, org=Mus musculus	Cfap410	6	6.4.5.4.2.-	865.711	405.979	509.474	161.126	38.1706	36.8342	517.403	386.504	372.856	40.6	90.7	18.8	7.54314	0.0286618	0.0758262	1	Up
Q5DTH5	Teashirt homolog 1, org=Mus musculus	Tshz1	5	2.4.4.2.-.2	812.934	555.708	958.925	165.42	116.477	26.8271	621.782	735.673	630.167	26.3	68.3	9.58	7.5393	0.0472356	0.0921279	1	Up
Q6PAL0	BEN domain-containing protein 3, org=Mus musculus	Bend3	20	17.15.18.16.2.9	8330.59	3192	7807.82	1747.67	476.666	340.116	4738.12	4278.99	4484.6	43.9	90.8	5.11	7.53784	0.0275733	0.0750799	1	Up
Q8CD10	Calcium uptake protein 2, mitochondrial, org=Mus musculus	Micu2	10	8.10.9.6.3.7	5159.55	4021.2	3661.75	988.655	469.695	245.957	2535.49	2267.84	2217.91	18.3	67.1	7.3	7.53532	0.0266937	0.0741846	1	Up
Q8K284	General transcription factor 3C polypeptide 1, org=Mus musculus	Gtf3c1	89	78.83.83.62.24.40	69199.2	38113.2	65819.2	15151.1	4340.67	3506.96	42138	43810.9	42925.1	29.6	84.7	1.95	7.52789	0.0264893	0.073962	1	Up
Q9D706	RNA polymerase II-associated protein 3, org=Mus musculus	Rpap3	24	24.22.23.19.8.15	14948.2	9111.85	9724.87	2899.48	968.929	620.633	7377.88	6639.56	5921.14	28.5	82	11	7.52608	0.0299504	0.0770417	1	Up
Q71FD7	Filamin-binding LIM protein 1, org=Mus musculus	Fblim1	6	6.3.6.6.-.2	1992.64	702.27	719.328	354.191	58.661	40.8178	563.081	676.33	695.815	65	116	11.1	7.52582	0.0518742	0.0959757	1	Up
O08811	General transcription and DNA repair factor IIH helicase subunit XPD, org=Mus musculus	Ercc2	36	32.35.33.27.3.13	26233.1	15718	19829.5	5304.43	1788.48	1116.67	13536.8	12054.2	12026.3	25.7	82.2	6.89	7.52543	0.0310901	0.0780135	1	Up
O55187	E3 SUMO-protein ligase CBX4, org=Mus musculus	Cbx4	21	14.20.18.10.7.9	7148.69	8364.46	8950.22	1720.98	947.246	586.099	6110.87	6355.42	5624.72	11.3	53.4	6.17	7.51719	0.0175784	0.0639078	1	Up
Q3TIX9	Ubiquitin carboxyl-terminal hydrolase 39, org=Mus musculus	Usp39	41	37.40.40.35.16.24	61622.6	63079	83287.6	18204.1	5764.24	3703.03	52821.7	48551.6	49946.3	17.5	85.1	4.32	7.51641	0.0374214	0.0837299	1	Up
Q3TQI7	Splicing factor C9orf78 homolog, org=Mus musculus		17	15.17.17.11.-.2	8524.49	6766.52	7008.59	1843.59	611.734	514.41	4536.91	5353.91	4404.5	12.8	74.8	10.8	7.50896	0.0287147	0.0759049	1	Up
O88196	E3 ubiquitin-protein ligase TTC3, org=Mus musculus	Ttc3	44	37.40.38.18.6.9	14681.2	9585.95	11420	2592.98	1123.39	1037.87	8045.79	7995.65	8192	21.7	55.2	1.26	7.50637	0.00991219	0.0531822	1	Up
Q80T69	Lysine-specific demethylase 9, org=Mus musculus	Rsbn1	17	14.16.16.7.4.4	4870.74	3865.72	4710.61	1110.28	306.639	376.749	2745.73	3338.91	2602.29	12	74.4	13.5	7.49698	0.0286471	0.0758262	1	Up
Q6NSU3	Glycosyltransferase 8 domain-containing protein 1, org=Mus musculus	Glt8d1	3	3.2.2.1.1.2	562.633	362.7	329.541	90.6229	16.0703	60.7533	286.623	342.249	309.082	30.1	67.2	8.95	7.49418	0.0413847	0.0864528	1	Up
Q5NCX5	Neuralized-like protein 4, org=Mus musculus	Neurl4	8	7.8.8.5.-.2	1546.87	786.679	945.726	262.018	120.053	55.6363	610.041	750.254	724.57	36.7	72.4	10.7	7.49194	0.0253123	0.0727968	1	Up
Q8CH18	Cell division cycle and apoptosis regulator protein 1, org=Mus musculus	Ccar1	117	109.116.112.94.59.74	413831	455649	457231	123723	32721.2	20793.5	325717	307307	298741	5.57	95.3	4.44	7.4855	0.0491974	0.0936261	1	Up
Q9CYZ8	Single-stranded DNA-binding protein 2, org=Mus musculus	Ssbp2	1	1.1.1.1.-.-	132.768	71.262	186.404	38.2936	7.07662	6.8406	81.5282	56.2365	81.0332	44.3	104	19.8	7.47802	0.0382235	0.0843238	1	Up
Q80WJ7	Protein LYRIC, org=Mus musculus	Mtdh	30	25.28.27.24.17.18	34383.7	31413.5	27912.6	7268.46	3500.04	1779.44	20798.5	22085.4	20308.3	10.4	67.1	4.36	7.46813	0.0310804	0.0780135	1	Up
Q9DBG3	AP-2 complex subunit beta, org=Mus musculus	Ap2b1	52	49.50.49.40.19.24	119301	81183.8	70123	24860	7287.13	4119.05	62339	54527.9	54183.8	28.6	92.4	8.09	7.4617	0.0410714	0.0860832	1	Up
Q9QZS3	Protein numb homolog, org=Mus musculus	Numb	17	14.16.16.11.5.8	12743.6	10370.8	9296.97	2606.94	1120.31	624.97	8929.98	8941.15	8092.66	16.3	71.1	5.62	7.44707	0.0296504	0.0769015	1	Up
Q3UGR5	Haloacid dehalogenase-like hydrolase domain-containing protein 2, org=Mus musculus	Hdhd2	4	-.4.4.-.-.1	238.888	168.945	237.435	22.9849	15.6807	48.0445	184.94	144.648	105.521	18.6	58.7	27.4	7.44168	0.0153283	0.0612103	0.667	Up
Q9Z2X8	Kelch-like ECH-associated protein 1, org=Mus musculus	Keap1	29	23.26.25.16.5.10	11308.8	8285.29	9074.62	2431.08	897.21	524.543	7138.75	6446.28	5807.59	16.4	78.7	10.3	7.44092	0.0346191	0.0813633	1	Up
Q9CZW4	Fatty acid CoA ligase Acsl3, org=Mus musculus	Acsl3	10	8.9.9.6.4.5	2602.08	2019.81	2640.58	463.998	238.012	274.444	2135.38	2129.95	1877.31	14.4	37.3	7.2	7.4376	0.00398222	0.0359249	1	Up
Q8VHE0	Translocation protein SEC63 homolog, org=Mus musculus	Sec63	11	7.10.11.6.-.6	2999.99	2161.33	2530.29	624.485	260.938	148.994	1772.59	1396.1	1464.04	16.4	72.1	13	7.4357	0.0298045	0.0769809	1	Up
Q3TCX3	KH homology domain-containing protein 4, org=Mus musculus	Khdc4	3	-.3.3.2.1.-	561.162	608.195	904.111	184.853	51.949	42.6571	1242.13	1039.05	779.206	26.9	85.4	22.7	7.41959	0.0310625	0.0780135	0.667	Up
Q8C6K9	Collagen alpha-6(VI) chain, org=Mus musculus	Col6a6	8	3.7.7.1.1.-	1856.13	992.615	1700.06	382.609	124.486	107.05	1357.03	1359.52	1440.21	30.3	75.4	3.42	7.40673	0.0187299	0.0651076	1	Up
E9Q4F7	Ankyrin repeat domain-containing protein 11, org=Mus musculus	Ankrd11	31	24.30.29.19.4.13	10958.1	7486.23	10786.3	2061	1069.89	816.015	5896.4	5761.66	5735.77	20.1	50	1.49	7.40596	0.00805846	0.0482655	1	Up
Q60949	TBC1 domain family member 1, org=Mus musculus	Tbc1d1	4	4.3.3.3.1.-	911.869	158.81	233.96	115.744	24.1396	36.2962	175.17	188.572	134.666	95.4	84.7	16.9	7.40518	0.0529512	0.096989	1	Up
O88895	Histone deacetylase 3, org=Mus musculus	Hdac3	31	29.29.27.26.11.17	61646.4	39860.1	48982.4	11481.9	4774.96	4065.98	34662.7	33417.1	32686.6	21.8	60.4	2.97	7.40493	0.0135215	0.0584937	1	Up
Q8BQC8	RB-associated KRAB zinc finger protein, org=Mus musculus	Rbak	3	3.3.3.1.-.-	379.255	168.933	205.751	73.8766	15.7841	12.1827	59.0722	42.3974	68.5705	44.7	102	23.4	7.40292	0.0399002	0.0851888	1	Up
Q6VN19	Ran-binding protein 10, org=Mus musculus	Ranbp10	9	8.9.8.8.3.5	5591.34	3498.96	3398.57	1015	484.102	189.109	2222.52	2087.66	2452.53	29.7	74.4	8.18	7.39771	0.0352749	0.0818244	1	Up
Q8BIZ6	Smad nuclear-interacting protein 1, org=Mus musculus	Snip1	19	17.18.17.14.5.6	14094.9	9639.52	11614.2	3325.6	950.954	502.576	8684.18	7734.66	7672.68	18.9	95.2	7.06	7.39644	0.0488475	0.0935238	1	Up
Q5U4C3	Splicing factor, arginine/serine-rich 19, org=Mus musculus	Scaf1	22	22.21.22.18.6.7	18935.8	9304.01	17841.2	4831.88	797.698	603.104	10313.5	8724.85	9126.21	34.3	115	8.8	7.39344	0.0536479	0.0975728	1	Up
Q91Z69	SLIT-ROBO Rho GTPase-activating protein 1, org=Mus musculus	Srgap1	17	14.15.13.10.4.5	5165.44	3522.6	2739.81	731.58	566.781	249.376	2272.18	2089.45	1842.09	32.5	47.5	10.4	7.38359	0.0101497	0.0534789	1	Up
Q05BC3	Echinoderm microtubule-associated protein-like 1, org=Mus musculus	Eml1	12	9.8.9.5.3.5	3481.85	2330.16	2125.62	256.722	584.304	235.175	1695.17	2273.59	1772.52	27.6	54.5	16.4	7.3756	0.00790584	0.0477207	1	Up
S4R1M9	Oxysterol-binding protein-related protein 10, org=Mus musculus	Osbpl10	5	5.3.4.3.2.-	1317.73	494.867	1008.57	256.279	81.9088	44.3799	357.638	316.317	212.856	44.2	88.7	25.2	7.3743	0.0312047	0.0780386	1	Up
P14869	Large ribosomal subunit protein uL10, org=Mus musculus	Rplp0	52	49.51.50.45.32.39	787903	702221	779283	172301	87966.1	47583.3	525290	473110	454771	6.24	62	7.55	7.37179	0.0280877	0.0755116	1	Up
Q99PL5	Ribosome-binding protein 1, org=Mus musculus	Rrbp1	126	118.124.120.97.61.85	225275	210126	227671	45689.8	24282.3	20009.5	133107	134777	120803	4.3	45.9	5.89	7.36897	0.0136114	0.05871	1	Up
Q6P5G3	MBT domain-containing protein 1, org=Mus musculus	Mbtd1	20	18.19.18.12.6.13	16087.8	13780.1	18371.4	3042.65	1634.43	1872.59	9904.77	9848.3	8823.09	14.3	34.5	6.39	7.36514	0.00320224	0.0324798	1	Up
Q6P3Z3	Peroxynitrite isomerase THAP4, org=Mus musculus	Thap4	5	4.4.5.2.-.2	1428.6	507.554	924.378	218.628	103.906	65.9121	929.965	674.934	602.446	48.4	61.4	23.4	7.36405	0.0121322	0.0561621	1	Up
Q9CZM2	Large ribosomal subunit protein eL15, org=Mus musculus	Rpl15	21	20.20.20.16.14.14	117247	101367	117304	28342.9	11521.3	5790.05	78088.5	76543.7	70038.9	8.2	77	5.7	7.3579	0.0396611	0.0850721	1	Up
P62911	Large ribosomal subunit protein eL32, org=Mus musculus	Rpl32	30	29.30.29.22.16.22	42768.9	42096.5	59122.5	9611.04	4790.54	5218.95	36495.3	37149.4	35761.1	20.1	40.8	1.9	7.33864	0.00390309	0.0358056	1	Up
P97931	Uracil-DNA glycosylase, org=Mus musculus	Ung	7	4.5.7.5.3.3	1797.1	1397.31	1992.7	304.795	201.243	201.19	754.069	1208.63	652.313	17.6	25.4	34	7.33443	0.000472314	0.0170243	1	Up
P34884	Macrophage migration inhibitory factor, org=Mus musculus	Mif	3	1.3.3.1.1.3	1660	722.421	2332.78	185.241	188.857	270.142	1106.39	814.684	983.255	51.5	22.4	15.1	7.319	0.0222319	0.0688271	1	Up
P48381	Transcription factor RFX3, org=Mus musculus	Rfx3	4	3.2.3.2.1.-	295.506	112.554	425.835	75.0819	23.5743	15.3229	291.563	259.645	208.803	56.6	85.2	16.5	7.3162	0.0293476	0.0765022	1	Up
Q587J6	LINE-1 type transposase domain-containing protein 1, org=Mus musculus	L1td1	51	48.50.51.35.27.36	59809.6	44116.5	63193.6	12471	5809.03	4582.53	27269.6	25510.7	25291.6	18.3	55.7	4.17	7.30976	0.0124003	0.0565733	1	Up
Q9D032	Single-stranded DNA-binding protein 3, org=Mus musculus	Ssbp3	6	6.6.6.5.-.3	5294.82	1623.82	3368.41	1025.61	264.011	118.345	2034.11	1889.85	2025.95	53.6	104	4.09	7.30633	0.0487353	0.0934261	1	Up
Q6ZQ06	Centrosomal protein of 162 kDa, org=Mus musculus	Cep162	2	1.2.2.-.-.-	97.6081	69.1734	77.7992	10.6517	13.9637	8.89629	103.908	95.7258	58.1153	17.9	23	28.4	7.29837	0.000385676	0.0166377	1	Up
Q2YDW2	Protein misato homolog 1, org=Mus musculus	Msto1	12	9.11.10.6.2.3	2040.62	1443.8	1773.34	444.013	140.3	136.103	1983.9	1458.58	1559.41	17.1	73.5	16.7	7.29822	0.0254229	0.0729302	1	Up
Q8BK64	Activator of 90 kDa heat shock protein ATPase homolog 1, org=Mus musculus	Ahsa1	17	14.14.14.8.3.7	7308.52	5311.57	6478.59	1669.89	446.297	501.162	5604.51	4906.36	5178.86	15.8	79.2	6.73	7.29697	0.0308256	0.0777829	1	Up
Q7TPD0	Integrator complex subunit 3, org=Mus musculus	Ints3	72	69.68.67.56.28.39	184941	69675.6	93577.5	33518.4	7698.92	6578.31	75820.8	70280.6	67792	52.4	95.7	5.76	7.28507	0.0321477	0.0792723	1	Up
O70310	Glycylpeptide N-tetradecanoyltransferase 1, org=Mus musculus	Nmt1	9	8.9.9.5.-.2	2306.21	1800.1	2429.25	626.762	138.727	131.795	1329.01	1464.25	1064.38	15.3	94.9	15.8	7.2837	0.0437126	0.0885605	1	Up
P14148	Large ribosomal subunit protein uL30, org=Mus musculus	Rpl7	55	54.54.52.50.39.43	865306	816553	797819	237474	63301.3	39942.1	576345	581526	564884	4.21	95	1.48	7.27782	0.0504322	0.0945689	1	Up
Q9D0G0	Large ribosomal subunit protein mL65, org=Mus musculus	Mrps30	13	11.12.11.6.2.7	3624.35	2803.31	3779.68	717.876	261.076	423.836	2213.46	2409.19	1983.78	15.4	49.5	9.67	7.27647	0.0130341	0.0578682	1	Up
Q9D6T0	Nitric oxide synthase-interacting protein, org=Mus musculus	Nosip	23	22.23.22.15.8.10	9299.73	7741.79	8715.5	2094.86	622.038	823.928	6349.58	6203.45	5029.93	9.17	67.7	12.3	7.27428	0.0264953	0.073962	1	Up
P09021	Homeobox protein Hox-A5, org=Mus musculus	Hoxa5	7	3.7.4.4.2.3	838.265	1100.63	1473.95	265.91	101.508	101.901	917.962	1021.12	1149.41	28.1	60.6	11.3	7.2719	0.0107252	0.054254	1	Up
P49135	General transcription and DNA repair factor IIH helicase subunit XPB, org=Mus musculus	Ercc3	37	35.35.35.26.14.20	32298.7	24895	32603.4	7722.85	2744.37	1892.68	20600.6	18203.7	17794.1	14.6	76.4	8.04	7.2652	0.0313497	0.0782365	1	Up
Q8C3P7	N6-adenosine-methyltransferase subunit METTL3, org=Mus musculus	Mettl3	19	13.18.18.13.3.6	7478.38	5820.88	7088.77	1850.8	570.873	385.291	4220.57	3953.99	3769.52	12.8	85.3	5.7	7.26337	0.0395927	0.0850721	1	Up
Q8VCE2	GPN-loop GTPase 1, org=Mus musculus	Gpn1	2	-.2.2.1.-.-	106.49	60.0429	205.258	31.9955	6.68114	12.5282	10.5372	12.3084	49.6778	59.8	77.7	91.4	7.26085	0.0255725	0.0730031	0.667	Up
Q8K411	Presequence protease, mitochondrial, org=Mus musculus	Pitrm1	16	10.12.12.4.-.6	2084.88	1746.19	2077.23	328.469	131.946	353.321	1932.47	1868.91	1780.28	9.82	44.7	4.11	7.26072	0.0198446	0.0667758	1	Up
Q8VHH5	Arf-GAP with GTPase, ANK repeat and PH domain-containing protein 3, org=Mus musculus	Agap3	14	13.14.14.9.3.7	6113	4110.97	5190.19	1223.81	468.546	431.408	3781.63	3227.74	3231.64	19.5	63.2	9.34	7.25795	0.0164381	0.0620655	1	Up
Q9JHW4	Selenocysteine-specific elongation factor, org=Mus musculus	Eefsec	21	10.19.20.9.7.9	5141.85	3979.24	4781.96	799.503	603.127	513.078	3430.42	2611.27	3505.34	12.8	22.9	15.6	7.25739	0.000624898	0.0176728	1	Up
Q8BYB9	Protein O-glucosyltransferase 1, org=Mus musculus	Poglut1	1	1.1.-.-.-.-	50.2868	21.89	24.5168	6.16836	2.78924	4.37371	57.3727	22.4769	20.2279	48.7	38	62.4	7.25312	0.00507535	0.0394481	0.667	Up
Q6PDM1	Male-specific lethal 1 homolog, org=Mus musculus	Msl1	16	13.14.14.10.3.6	11191.6	7471.4	8101.14	1407.36	1085.57	1202.22	7271.16	7641.17	7053.19	22.3	13.2	4.06	7.24304	0.000505761	0.0174104	1	Up
Q91Z31	Polypyrimidine tract-binding protein 2, org=Mus musculus	Ptbp2	21	19.19.20.17.8.10	10456.4	8455.67	10769.8	2644.58	898.064	555.816	8568.34	8453.27	8381.55	12.7	82	1.11	7.24218	0.0383674	0.0843371	1	Up
Q9D071	MMS19 nucleotide excision repair protein homolog, org=Mus musculus	Mms19	10	7.8.9.6.-.1	2153.55	1162.59	1497.71	490.261	103.027	71.7411	1324.5	1281.18	1317.46	31.4	105	1.78	7.23855	0.0491488	0.0936168	1	Up
P41105	Large ribosomal subunit protein eL28, org=Mus musculus	Rpl28	32	30.32.29.23.18.23	109614	114635	138873	25231.6	12001.9	12956.6	82750.5	85612	82460.3	12.9	44.1	2.08	7.23494	0.00846214	0.049432	1	Up
O70422	General transcription factor IIH subunit 4, org=Mus musculus	Gtf2h4	24	20.22.22.17.8.11	21665.6	12697.8	15083.5	4770.9	1146.34	919.69	10029	9383.81	8507.49	28.2	94.8	8.21	7.23234	0.0396432	0.0850721	1	Up
Q8K2D3	Enhancer of mRNA-decapping protein 3, org=Mus musculus	Edc3	33	31.32.29.26.15.19	78012.3	23403.9	29862	13009.7	3304.79	1845.06	25676.3	23115.6	21233.7	68.2	100	9.55	7.22915	0.0424868	0.087423	1	Up
Q9EPX5	F-box/LRR-repeat protein 12, org=Mus musculus	Fbxl12	4	2.3.4.2.3.2	1402.49	2396.24	1929.54	264.349	429.276	98.8311	629.699	435.719	267.801	26	62.5	40.8	7.22851	0.027962	0.0753078	1	Up
Q6NVF0	Inositol polyphosphate 5-phosphatase OCRL, org=Mus musculus	Ocrl	22	22.18.13.10.3.5	4603.68	2485.96	2720.75	829.37	275.205	254.502	1863.55	1808.95	1774.91	35.5	72	2.46	7.21842	0.0168252	0.0629245	1	Up
Q8BXV2	BRI3-binding protein, org=Mus musculus	Bri3bp	4	3.4.4.4.2.2	2710.66	3561.52	4012.94	838.035	408.054	180.163	2244.05	2301.55	2266.36	19.3	70.3	1.28	7.21129	0.0332533	0.0799199	1	Up
Q8CGV9	Teashirt homolog 3, org=Mus musculus	Tshz3	8	5.6.8.5.-.4	2678.91	627.95	2053.63	544.811	64.5582	134.328	1270.39	1113.04	1223.6	58.8	105	6.72	7.20789	0.0517112	0.0958614	1	Up
Q8BGZ2	Protein FAM168A, org=Mus musculus	Fam168a	3	3.3.3.3.1.2	3793.22	2786.78	2863.1	712.664	381.643	217.024	2203.05	2172.91	1928.85	17.8	57.8	7.15	7.20115	0.0196548	0.0665889	1	Up
P19253	Large ribosomal subunit protein uL13, org=Mus musculus	Rpl13a	39	38.38.37.30.21.25	268639	301647	287324	74736.1	25852.9	18514.8	195452	201660	193999	5.79	77	2.06	7.20053	0.0351942	0.0818244	1	Up
Q91VY9	Cytoplasmic 60S subunit biogenesis factor ZNF622, org=Mus musculus	Znf622	11	8.10.9.6.3.4	4553.37	2862.21	3431.25	751.634	438.498	317.499	2929.86	2442.48	2183.98	23.8	44.6	15	7.19462	0.00539916	0.0405651	1	Up
Q9QUR6	Prolyl endopeptidase, org=Mus musculus	Prep	12	7.10.5.5.-.7	2348.68	1326.83	1787.05	456.271	180.829	122.249	1798.23	1572.34	1355.84	28.1	70.5	14	7.19374	0.0201922	0.067257	1	Up
Q62417	Sorbin and SH3 domain-containing protein 1, org=Mus musculus	Sorbs1	4	4.4.4.4.-.1	788.809	352.316	787.165	200.799	44.9037	22.4195	670.922	549.472	492.427	39.1	109	16	7.19184	0.0532166	0.0972242	1	Up
Q5BL07	Peroxisomal ATPase PEX1, org=Mus musculus	Pex1	1	-.1.1.1.-.-	101.29	33.8884	123.006	27.2417	5.63239	3.03493	32.1953	38.028	24.8927	54	111	20.8	7.18995	0.0524159	0.0964751	0.667	Up
Q9JJY4	Probable ATP-dependent RNA helicase DDX20, org=Mus musculus	Ddx20	33	30.32.30.23.10.17	22558.7	18902	21449.5	5275.75	1645.9	1848.8	14528.5	14252.1	13478.4	8.94	69.8	3.86	7.17296	0.0273236	0.0748303	1	Up
O08791;Q07802	Transcription factor COE3;Transcription factor COE1, org=Mus musculus	Ebf3;Ebf1	3	2.-.3.1.-.-	104.615	78.4605	194.693	31.8642	8.18914	12.6291	158.574	116.685	140.346	48.4	71.7	15.2	7.17067	0.0172049	0.0636223	0.667	Up
Q9D4J1	EF-hand domain-containing protein D1, org=Mus musculus	Efhd1	2	-.2.1.1.-.-	36.2029	93.4461	65.841	8.95703	8.82077	9.49194	190.509	160.022	179.921	43.9	3.9	8.75	7.16875	0.0200607	0.0670907	0.667	Up
Q8R322	mRNA export factor GLE1, org=Mus musculus	Gle1	34	33.25.31.30.7.7	17242	7210.22	13542.2	3841.03	748.647	710.323	8477.1	7984.24	7350.29	40.1	102	7.12	7.16875	0.0386778	0.0845287	1	Up
P62242	Small ribosomal subunit protein eS8, org=Mus musculus	Rps8	39	38.38.38.36.27.30	792725	781878	821417	204593	69451.2	60254.4	536372	518237	501574	2.56	72.5	3.36	7.16731	0.0311676	0.0780135	1	Up
Q9JKX6	ADP-sugar pyrophosphatase, org=Mus musculus	Nudt5	5	5.4.5.4.2.4	4906.71	4085.34	5018.78	914.311	345.088	697.561	3422.88	2223.96	3497.71	10.9	44	23.4	7.15949	0.0159376	0.0620655	1	Up
Q02780	Nuclear factor 1 A-type, org=Mus musculus	Nfia	28	24.27.28.22.11.12	64418.3	47149.1	46445	14485.3	4316.08	3290.37	38739.4	39625.5	39834.2	19.3	84	1.48	7.15253	0.0353228	0.0818244	1	Up
Q9R1A8	E3 ubiquitin-protein ligase COP1, org=Mus musculus	Cop1	15	13.11.12.12.2.4	3468.86	1413	2806	784.373	191.675	100.279	1372.94	1503.74	1178.96	40.9	104	12.1	7.14269	0.0474104	0.0922359	1	Up
Q923W1	Trimethylguanosine synthase, org=Mus musculus	Tgs1	11	11.11.10.6.5.5	7117.47	4185.03	5816.47	1087.5	813.649	498.044	4780.92	3588.96	4558.35	25.7	36.9	14.7	7.1353	0.0031256	0.032162	1	Up
Q9JIB4	General transcription factor IIH subunit 2, org=Mus musculus	Gtf2h2	16	16.15.13.14.8.8	13984	9282.89	11629.2	3447.54	731.865	713.257	7606.89	7271.47	6647.57	20.2	96.5	6.78	7.13233	0.0439585	0.0886977	1	Up
P97789	5'-3' exoribonuclease 1, org=Mus musculus	Xrn1	58	47.52.54.34.20.30	47425.7	30688.2	34694.2	8601.75	4474.45	2747.77	23948.6	21898.3	21646.5	23.2	57	5.61	7.12893	0.015021	0.0605872	1	Up
P84099	Large ribosomal subunit protein eL19, org=Mus musculus	Rpl19	29	26.28.26.18.13.15	106784	111090	114018	27415.7	11575.9	7599.81	74799.7	82938.7	79608.9	3.29	67.5	5.17	7.12344	0.0303002	0.0774226	1	Up
Q8CBC7	tRNA (cytidine(32)/guanosine(34)-2'-O)-methyltransferase, org=Mus musculus	Ftsj1	3	3.3.3.2.1.2	1676.21	707.847	934.895	277.633	129.582	58.7417	613.475	665.58	608.492	45.8	71.9	5.03	7.12288	0.0244849	0.0717947	1	Up
P07607	Thymidylate synthase, org=Mus musculus	Tyms	6	6.6.5.4.1.1	2014.43	725.906	885.503	349.801	67.9065	91.3829	851.596	657.092	485.819	58.1	92.2	27.5	7.12219	0.0310417	0.0780135	1	Up
Q9D8S3	ADP-ribosylation factor GTPase-activating protein 3, org=Mus musculus	Arfgap3	7	5.6.6.3.-.4	1259.51	579.285	991.427	153.187	38.672	205.625	996.057	824.386	821.774	36.3	64.4	11.3	7.12034	0.0374338	0.0837299	1	Up
P84091	AP-2 complex subunit mu, org=Mus musculus	Ap2m1	65	63.61.57.50.28.38	170846	115092	99698.5	35804.5	11757.7	6608.75	87150.9	82826.6	80005.9	29.1	86.3	4.32	7.11888	0.0373786	0.0837299	1	Up
Q91Z92	Beta-1,3-galactosyltransferase 6, org=Mus musculus	B3galt6	18	18.18.17.15.5.8	17151.2	11893.8	12800.4	3612.55	1467.21	798.432	9725.27	7752.78	8541.44	20.1	75	11.4	7.11876	0.0328635	0.0797542	1	Up
Q7TQC5	Aprataxin, org=Mus musculus	Aptx	9	9.8.7.7.3.1	7366.59	3512.64	3917.46	1498.59	313.098	266.929	3203.63	3434.1	3740.15	42.9	101	7.78	7.11852	0.0403084	0.0851888	1	Up
P35601	Replication factor C subunit 1, org=Mus musculus	Rfc1	58	50.56.55.39.14.24	45745.8	40703.9	49329.3	10929.1	5644.76	2530.84	31340.7	29865.5	28426.6	9.57	66.7	4.88	7.10711	0.0354226	0.0819398	1	Up
Q3US17	Zinc finger protein 48, org=Mus musculus	Znf48	17	16.16.16.15.6.6	5753.89	5879.19	7422.66	1704.55	564.342	412.812	5006.93	4556.01	3901.24	14.6	79	12.4	7.10582	0.0339273	0.0805749	1	Up
Q9CR57	Large ribosomal subunit protein eL14, org=Mus musculus	Rpl14	22	21.22.18.18.13.14	503769	426196	478314	126320	47018.3	25033	277589	296321	280265	8.42	80.6	3.56	7.0992	0.0423459	0.0874001	1	Up
Q9JM96	Cdc42 effector protein 4, org=Mus musculus	Cdc42ep4	8	5.6.8.4.2.3	2300.22	1620.08	2343.68	444.437	178.329	259.653	1023.42	1305.53	900.613	19.4	46.4	19.3	7.09864	0.00776677	0.0475657	1	Up
Q61249	Immunoglobulin-binding protein 1, org=Mus musculus	Igbp1	7	5.7.6.6.1.2	2148.07	709.826	703.91	323.61	120.121	58.1553	832.079	700.883	932.701	70.1	83	14.1	7.09685	0.0332995	0.0799199	1	Up
Q62187	Transcription termination factor 1, org=Mus musculus	Ttf1	18	13.15.17.16.2.6	7995.52	6600.61	6494.02	1898.85	778.323	295.716	3784.32	2716.88	3197.82	11.9	83	16.5	7.09415	0.0517609	0.095866	1	Up
Q8QZY9	Splicing factor 3B subunit 4, org=Mus musculus	Sf3b4	28	28.27.27.18.19.17	236839	232140	227542	49175.5	26273.4	22801	162377	164592	154991	2	43.8	3.13	7.08929	0.0132681	0.0582065	1	Up
Q8BHJ5	F-box-like/WD repeat-containing protein TBL1XR1, org=Mus musculus	Tbl1xr1	28	22.26.28.20.12.15	25607	20413.2	29158	5478.78	3323.64	1804.12	17698.1	15917.7	15735.2	17.6	52.2	6.59	7.08791	0.0163197	0.0620655	1	Up
Q8CFW7	Coiled-coil and C2 domain-containing protein 2A, org=Mus musculus	Cc2d2a	4	3.4.4.2.-.1	943.34	193.149	437.055	73.206	110.209	38.5962	486.693	355.653	518.536	73	48.4	19	7.08768	0.0349762	0.0818244	1	Up
Q9CPY6	Glucose-induced degradation protein 4 homolog, org=Mus musculus	Gid4	3	3.3.3.2.-.1	1439.19	629.537	354.408	187.869	105.483	48.5992	480.252	478.564	381.69	69.8	61.4	12.6	7.08619	0.0266128	0.0741846	1	Up
Q9D3A8	Carboxyl-terminal PDZ ligand of neuronal nitric oxide synthase protein, org=Mus musculus	Nos1ap	18	17.17.17.13.2.8	12518.8	6095.21	8456.48	2516.64	959.953	343.984	6612.47	5508.69	5969.55	36	87.9	9.19	7.08542	0.0478772	0.0926503	1	Up
Q924A0	Transcription factor 7-like 2, org=Mus musculus	Tcf7l2	9	9.9.9.8.2.5	8382.77	4846.02	7510.13	2003.36	449.866	473.847	6065.14	5212.8	4831.67	26.7	91.2	11.8	7.08521	0.0353392	0.0818291	1	Up
Q08639	Transcription factor Dp-1, org=Mus musculus	Tfdp1	7	7.6.7.7.2.3	2258.2	1211.59	2420.74	520.742	178.986	131.671	1653.55	1382.68	1062.38	33.4	76.6	21.7	7.08508	0.0206018	0.0673041	1	Up
Q8VID5	ATP-dependent DNA helicase Q5, org=Mus musculus	Recql5	11	6.11.8.4.2.2	1221.03	1182.05	1369.39	287.959	146.975	97.7891	2494.73	2111.12	2078.23	7.86	55.6	10.4	7.08148	0.0209095	0.0674259	1	Up
O08919	Numb-like protein, org=Mus musculus	Numbl	6	5.5.5.2.1.4	2231.73	2229.21	1727.41	366.127	259.14	248.727	1348.32	1265.28	1632.94	14.1	22.3	13.6	7.08054	0.00037601	0.0166377	1	Up
P47911	Large ribosomal subunit protein eL6, org=Mus musculus	Rpl6	43	42.43.42.37.28.30	513936	490322	536089	140630	45463.8	31685.3	399358	383716	370090	4.46	81.7	3.81	7.07297	0.0399114	0.0851888	1	Up
Q7TMB8	Cytoplasmic FMR1-interacting protein 1, org=Mus musculus	Cyfip1	69	65.64.63.52.27.40	79780.8	42204.8	65389.2	15239.9	7173.72	4079.98	41224.1	41047.3	40740.5	30.4	65.2	0.597	7.07246	0.0177682	0.0640377	1	Up
Q80WC3	Trinucleotide repeat-containing gene 18 protein, org=Mus musculus	Tnrc18	26	13.19.24.13.5.4	4921.14	3167.49	3902.17	1089.3	336.103	271.16	3512.08	2990.9	2561.09	22	80.4	15.8	7.06771	0.0302483	0.0774226	1	Up
A2A7S8	Uncharacterized protein KIAA1522, org=Mus musculus	Kiaa1522	13	9.11.11.3.5.6	2471.68	1965.74	3184.46	272.036	455.397	351.018	2516.22	2272.27	2217.69	24.1	25.6	6.81	7.06744	0.000669641	0.0181989	1	Up
Q8BHX1	HAUS augmin-like complex subunit 1, org=Mus musculus	Haus1	4	2.3.3.2.1.1	434.507	807.153	895.347	181.033	71.196	50.1661	823.195	273.684	314.574	34.3	69.7	65.1	7.06694	0.0159144	0.0620655	1	Up
Q924L1	LETM1 domain-containing protein 1, org=Mus musculus	Letmd1	11	9.10.11.7.3.3	3053.75	4711.66	5487.53	875.637	597.558	402.473	2920.91	2659.64	2919.47	28.1	38	5.31	7.06572	0.0027892	0.0309427	1	Up
Q8R0S2	IQ motif and SEC7 domain-containing protein 1, org=Mus musculus	Iqsec1	21	19.20.20.12.8.14	9331.19	7504.17	8703.14	2099.28	872.337	656.082	6117.35	6228.29	5463.23	10.9	64.4	6.96	7.03987	0.0241457	0.0714418	1	Up
Q99K28	ADP-ribosylation factor GTPase-activating protein 2, org=Mus musculus	Arfgap2	13	8.11.13.6.2.5	3003.66	2206.44	3841.27	534.68	416.882	334.917	2971.03	2619.73	2401.66	27.1	23.4	10.8	7.03577	0.00086086	0.0202097	1	Up
Q8BL74	General transcription factor 3C polypeptide 2, org=Mus musculus	Gtf3c2	25	23.23.25.22.5.12	22365.2	12955.8	18073.7	5176.18	1546.29	868.543	12339.2	11436.7	10159.9	26.5	91.5	9.68	7.03393	0.0426716	0.0876263	1	Up
Q99K95	Replication termination factor 2, org=Mus musculus	Rtf2	4	4.4.4.3.-.3	545.95	228.38	529.537	118.912	31.1522	35.3756	269.537	243.497	223.117	41.1	80.1	9.48	7.03122	0.0204319	0.0673041	1	Up
Q3UZ01	RNA-binding region-containing protein 3, org=Mus musculus	Rnpc3	26	22.23.25.19.9.7	22880.3	15348	16437.1	5508.75	1348.72	920.315	12113.9	12343.8	11528.7	22.3	97.8	3.5	7.02841	0.0479161	0.0926672	1	Up
Q80W68	Kin of IRRE-like protein 1, org=Mus musculus	Kirrel1	14	11.14.14.12.2.2	5148.66	1791.83	3737.24	805.36	263.681	450.28	2153.69	2247.33	2304.55	47.4	54.3	3.41	7.02796	0.0119818	0.0560758	1	Up
Q6PDI5	Proteasome adapter and scaffold protein ECM29, org=Mus musculus	Ecpas	21	17.20.16.11.1.11	4854.02	2565.59	3296.81	714.173	418.735	394.524	2750.94	2767.87	2621.49	32.7	35	2.95	7.01597	0.00180512	0.0267705	1	Up
Q60838	Segment polarity protein dishevelled homolog DVL-2, org=Mus musculus	Dvl2	30	23.24.26.19.7.7	12097.6	6610.48	10068.5	2749.42	750.201	602.624	6829.99	6622.37	5849.65	28.9	87.7	8.03	7.01483	0.0323573	0.0793907	1	Up
Q6NZB0	DnaJ homolog subfamily C member 8, org=Mus musculus	Dnajc8	20	16.17.15.7.4.5	6070.93	7681.16	4629.06	1361.33	487.314	773.426	6113.36	5188.23	4975.91	24.9	51	11.1	7.01017	0.00967819	0.0526275	1	Up
Q9R0Q9	Mannose-P-dolichol utilization defect 1 protein, org=Mus musculus	Mpdu1	3	3.3.3.1.1.3	833.301	961.986	1523.07	164.683	148.405	160.628	1189.98	987.752	846.779	33.2	5.37	17.1	7.00495	0.00751441	0.0471623	1	Up
Q9QXV1	Chromobox protein homolog 8, org=Mus musculus	Cbx8	22	19.22.22.19.8.12	20641.2	22500.4	23886.7	6642.46	1751	1178.15	15629.8	14756	13780.4	7.29	94.1	6.28	7.00282	0.0499262	0.0942584	1	Up
P58021	Transmembrane 9 superfamily member 2, org=Mus musculus	Tm9sf2	2	2.2.1.-.2.1	189.949	179.655	138.026	15.4687	47.0086	10.0675	145.134	155.101	126.668	16.2	82.5	10.1	6.99746	0.0374501	0.0837299	1	Up
Q811P8	Rho GTPase-activating protein 32, org=Mus musculus	Arhgap32	20	12.16.16.12.2.6	3357.87	1959.51	2622.77	611.134	370.35	153.543	2002.81	1880.9	1924.08	26.4	60.5	3.19	6.99556	0.024263	0.0714801	1	Up
Q8CCJ3	E3 UFM1-protein ligase 1, org=Mus musculus	Ufl1	13	8.10.11.2.3.7	2842.97	1790.47	2246.79	530.626	224.047	229.914	1707.38	1313.66	1392.3	23	53.4	14.2	6.98794	0.00893266	0.0506132	1	Up
Q9CY58	SERPINE1 mRNA-binding protein 1, org=Mus musculus	Serbp1	47	44.45.42.37.27.36	105587	94591.1	91802.4	26200.1	8977.49	6627.35	66129.6	65504.9	62311.2	7.49	76.7	3.17	6.98435	0.0352053	0.0818244	1	Up
Q80XL6	Acyl-CoA dehydrogenase family member 11, org=Mus musculus	Acad11	13	10.12.12.5.2.1	3808.44	2341.49	2269.66	605.537	223.771	377.163	2235.26	1888.73	2112.86	30.9	47.8	8.45	6.97869	0.00759751	0.0473311	1	Up
Q8K1X1	WD repeat-containing protein 11, org=Mus musculus	Wdr11	37	29.37.31.22.8.16	14714.5	10392.7	9676.4	2921.74	1432.19	632.854	9219.01	7193.44	7764.75	23.5	69.9	13	6.97516	0.032817	0.0797542	1	Up
Q9CWZ3	RNA-binding protein 8A, org=Mus musculus	Rbm8a	24	24.24.22.19.17.18	157881	140286	149574	44392.1	10867.8	8933.82	102759	105535	97075.5	5.9	93.2	4.24	6.97483	0.047655	0.0924771	1	Up
Q4LDD4	Arf-GAP with Rho-GAP domain, ANK repeat and PH domain-containing protein 1, org=Mus musculus	Arap1	15	13.11.13.10.2.6	5500.6	2338.69	3384.31	894.908	467.983	246.395	3032.56	2414.74	2465.28	43.1	61.4	13	6.97428	0.0147712	0.0602732	1	Up
P19157	Glutathione S-transferase P 1, org=Mus musculus	Gstp1	15	8.11.10.3.5.8	2712.35	1841	1811.38	271.309	333.392	308.981	2800.56	2188.86	1941.82	24.1	10.3	19.1	6.96601	0.0013051	0.0236082	1	Up
O54974	Galectin-7, org=Mus musculus	Lgals7	3	1.2.3.1.-.1	604.256	311.196	142.408	64.8176	29.25	57.8402	606.357	504.959	468.358	66.3	37.2	13.6	6.96383	0.0282721	0.0755855	1	Up
Q99LD8	N(G),N(G)-dimethylarginine dimethylaminohydrolase 2, org=Mus musculus	Ddah2	6	5.6.5.5.3.3	6294.93	1604.83	2435.96	634.79	529.124	320.523	4467.85	1991.72	1212.82	72.6	32.3	66.5	6.96272	0.0288076	0.0760281	1	Up
Q8R361	Rab11 family-interacting protein 5, org=Mus musculus	Rab11fip5	32	27.31.29.22.7.22	26469.6	16801.7	20384.3	5296.48	2321.34	1524.63	12516.4	12254.1	10815.3	23	65.2	7.72	6.96264	0.0202774	0.0673041	1	Up
P60843	Eukaryotic initiation factor 4A-I, org=Mus musculus	Eif4a1	55	49.53.53.49.34.39	361935	336464	336371	96168.5	36042.6	16818.5	238090	229332	223436	4.27	83.3	3.2	6.94339	0.0491231	0.0935993	1	Up
P27106	Muellerian-inhibiting factor, org=Mus musculus	Amh	4	3.4.4.3.-.1	768.159	462.999	727.299	202.881	31.3821	47.8189	110.44	196.307	60.7664	25.4	101	56	6.94287	0.0487617	0.0934434	1	Up
Q8BJW6	Eukaryotic translation initiation factor 2A, org=Mus musculus	Eif2a	19	12.17.15.8.6.8	4655.13	4443.07	2723.87	712.384	625.335	366.267	3583.27	3429.49	3591.62	26.9	31.7	2.58	6.93789	0.00206756	0.0279785	1	Up
Q02526	Zinc finger protein 41, org=Mus musculus	Zfp41	6	6.6.3.3.2.3	3475.32	2648.22	2602.14	575.413	273.399	409.346	2348.22	2039.83	1000.56	16.9	36.1	39.3	6.93528	0.00497215	0.0392692	1	Up
Q99NH0	Ankyrin repeat domain-containing protein 17, org=Mus musculus	Ankrd17	54	45.51.51.34.14.23	30573.9	23910.6	25319.9	5715.02	3628.94	2171.6	18014.4	17269.9	15960.7	13.2	46.4	6.09	6.93013	0.0140837	0.0590808	1	Up
Q8BTV2	Cleavage and polyadenylation specificity factor subunit 7, org=Mus musculus	Cpsf7	33	32.33.30.27.21.22	154666	166544	147788	33368.3	21316.1	13008.6	101398	104899	97725.8	6.07	45.4	3.54	6.92831	0.0166288	0.0624179	1	Up
Q571J5	Zinc finger protein 354C, org=Mus musculus	Znf354c	8	7.8.7.7.2.4	2559.7	1678.01	2168.38	657.791	155.411	111.556	1306.91	1189.86	1125.07	20.7	98.5	7.63	6.92732	0.0485478	0.0933461	1	Up
Q61458	Cyclin-H, org=Mus musculus	Ccnh	13	11.13.13.6.2.6	4758.05	3562.11	4004.77	841.576	617.054	321.357	3442.51	3291.55	2990.65	14.7	44	7.1	6.92416	0.0137028	0.0589351	1	Up
Q8C754	Vacuolar protein sorting-associated protein 52 homolog, org=Mus musculus	Vps52	11	8.7.10.5.5.6	3096.89	1441.62	1293.92	335.755	244.328	263.98	1409.68	1505.83	1304.41	51.5	17.1	7.16	6.90994	0.0134117	0.0584058	1	Up
Q8BP00	IQ calmodulin-binding motif-containing protein 1, org=Mus musculus	Iqcb1	17	12.17.17.12.7.9	6979.49	6143.66	8892.84	1776.95	809.345	603.111	4936	4720.72	5002.56	19.2	59	3.01	6.90284	0.0164136	0.0620655	1	Up
Q924H7	WW domain-containing adapter protein with coiled-coil, org=Mus musculus	Wac	6	5.6.5.2.-.2	1256.23	555.959	1004.23	211.232	118.975	77.9183	776.793	838.55	484.082	37.8	50.2	27.1	6.90088	0.00709362	0.0459427	1	Up
Q5U5Q9	BRCA1-A complex subunit RAP80, org=Mus musculus	Uimc1	4	2.3.4.2.1.1	515.39	590.259	824.04	193.114	55.4429	31.1422	684.174	641.827	627.048	25	93.7	4.55	6.89916	0.0470441	0.0920781	1	Up
Q64028	Polyhomeotic-like protein 1, org=Mus musculus	Phc1	25	19.24.23.14.7.12	9338.9	11448.9	12872.7	2948.87	1099.06	833.761	9130.32	8833.59	9139.55	15.8	70.8	1.93	6.89525	0.0267921	0.0741846	1	Up
A6PWY4	WD repeat-containing protein 76, org=Mus musculus	Wdr76	14	10.13.11.7.-.5	4086.53	4149.14	4802.79	1164.06	539.693	187.315	3030.07	3223.26	2974.5	9.13	78.5	4.24	6.89475	0.0530192	0.0970822	1	Up
Q5SQX6	Cytoplasmic FMR1-interacting protein 2, org=Mus musculus	Cyfip2	13	9.8.8.4.-.-	979.086	452.162	649.313	208.466	53.5903	40.1404	1560.62	1155.22	925.831	38.4	92.9	26.5	6.88479	0.0354303	0.0819398	1	Up
Q923D5	WW domain-binding protein 11, org=Mus musculus	Wbp11	56	47.55.53.48.18.28	74140.1	84692.7	86119.4	23992.8	7169.88	4434.45	73600.7	70781.3	67330.6	8.01	89.3	4.45	6.88124	0.0477316	0.0924961	1	Up
Q8JZZ6	AMMECR1-like protein, org=Mus musculus	Ammecr1l	8	6.7.8.3.3.5	3770.32	2331.8	3489.1	667.575	437.717	288.791	1969.91	2082.74	2007.54	23.8	41.1	2.84	6.87995	0.00440042	0.0374728	1	Up
Q8BKC5	Importin-5, org=Mus musculus	Ipo5	43	41.39.37.31.12.20	20158.4	10590	14299.2	4592.85	1110.97	862.315	10583	9065.41	8033.63	32.1	95.3	13.9	6.86059	0.0401568	0.0851888	1	Up
O35643	AP-1 complex subunit beta-1, org=Mus musculus	Ap1b1	56	52.51.49.42.24.31	75263.6	51591.3	45969.8	15436.6	6074.45	3686.9	37714.5	35171	33113.8	27	73.9	6.52	6.85867	0.0274714	0.074965	1	Up
Q6PIX9	Uncharacterized protein C17orf80 homolog, org=Mus musculus	D11Wsu47e	7	3.6.6.2.2.5	923.937	589.583	1722.64	309.511	77.3544	84.9959	1295.57	1021.76	1247.16	54	83.8	12.3	6.85829	0.02442	0.0717195	1	Up
P62320	Small nuclear ribonucleoprotein Sm D3, org=Mus musculus	Snrpd3	30	30.30.28.27.26.27	1.14145e+06	912198	986464	239595	119698	84851.1	671148	599711	588056	11.5	54.8	7.26	6.84486	0.0184959	0.0649298	1	Up
Q925T6	Glutamate receptor-interacting protein 1, org=Mus musculus	Grip1	13	7.9.12.10.-.4	2843.18	2441.64	3268.4	830.033	233.526	186.115	1764	1928.63	1872.72	14.5	86.1	4.51	6.84437	0.0400714	0.0851888	1	Up
Q9CTN4	Rho-related BTB domain-containing protein 3, org=Mus musculus	Rhobtb3	7	5.6.7.4.1.3	1191.12	797.063	1334.87	236.247	94.3037	155.009	555.442	660.24	658.236	25.1	44	9.6	6.84377	0.00613197	0.0428645	1	Up
P55194	SH3 domain-binding protein 1, org=Mus musculus	Sh3bp1	18	18.17.17.9.4.7	12152.8	8175.54	11569.8	2803.45	1235.96	622.194	7744.46	6770.69	6680.77	20.2	72.4	8.35	6.84274	0.032529	0.0794345	1	Up
Q99N96	Large ribosomal subunit protein uL1m, org=Mus musculus	Mrpl1	5	3.5.5.2.1.2	1247.11	983.942	900.452	241.999	145.503	70.3708	540.049	506.225	363.097	17.3	56.4	20	6.83923	0.0233094	0.0704242	1	Up
Q61122	NGFI-A-binding protein 1, org=Mus musculus	Nab1	6	4.5.5.3.-.2	1798.07	914.527	2396.32	517.453	110.293	119.287	1255.77	1136.01	1155.82	43.8	93.4	5.43	6.83895	0.0319817	0.079146	1	Up
Q6KAR6	Exocyst complex component 3, org=Mus musculus	Exoc3	13	10.13.13.8.3.5	3754.73	3308.77	3028	849.718	299.617	326.27	2049.91	1829.6	2275.88	10.9	63.1	10.9	6.83888	0.022711	0.0696536	1	Up
P97742	Carnitine O-palmitoyltransferase 1, liver isoform, org=Mus musculus	Cpt1a	27	21.25.25.16.10.14	17535.5	20664.1	21222.9	4811.39	2231.42	1649.91	13307	12226.2	12221.7	10	58.1	4.97	6.8359	0.0208722	0.0673602	1	Up
O88445	Aurora kinase C, org=Mus musculus	Aurkc	7	2.4.6.2.-.2	797.583	396.768	1057.05	139.769	103.728	85.9418	837.991	898.621	709.979	44.3	25	11.8	6.83403	0.0114758	0.0552865	1	Up
Q9JI44	DNA methyltransferase 1-associated protein 1, org=Mus musculus	Dmap1	54	50.53.51.45.26.41	109226	78324.7	110923	25751	9497.18	8487.58	70788.7	63550.5	62361.7	18.4	66.5	6.96	6.82447	0.0204265	0.0673041	1	Up
Q8C9X6	Enhancer of polycomb homolog 1, org=Mus musculus	Epc1	36	23.34.34.16.12.20	12655.5	11998.2	17812.4	2304.58	1915.83	2004.98	9667.56	9331.27	9681.13	22.5	9.81	2.07	6.82144	0.00116166	0.0225196	1	Up
Q8CBY3	Leukocyte receptor cluster member 8 homolog, org=Mus musculus	Leng8	25	22.23.25.20.3.9	20043.3	20429.6	17682.7	5713.12	1607.77	1230.54	12447.9	12409.7	11047.2	7.67	87.2	6.67	6.80068	0.0439517	0.0886977	1	Up
Q6ZQ29	Serine/threonine-protein kinase TAO2, org=Mus musculus	Taok2	7	5.6.6.5.2.2	2523.07	1907.09	2197.92	593.764	220.093	161.152	1934.19	1694.84	1783.5	13.9	72.2	6.71	6.79796	0.0298863	0.0770278	1	Up
Q7TQN3	WAP, Kazal, immunoglobulin, Kunitz and NTR domain-containing protein 2, org=Mus musculus	Wfikkn2	1	1.1.1.1.-.1	2356.02	1778.5	2657.79	549.759	259.815	190.751	1547.24	1048.33	844.436	19.7	57.1	31.5	6.7901	0.014528	0.0599948	1	Up
Q9Z2C4	Myotubularin-related protein 1, org=Mus musculus	Mtmr1	8	5.6.8.4.-.4	2101.12	1993.08	2431.24	367.136	327.356	268.319	1820.48	1185.01	1786.51	10.5	15.5	22.4	6.77748	0.000175634	0.0125636	1	Up
Q9DAT2	MRG/MORF4L-binding protein, org=Mus musculus	Mrgbp	11	10.11.11.7.2.8	13013.5	9375.84	20099.8	3639.28	1510.37	1121.16	8613.52	7950.2	7639.07	38.5	64.8	6.17	6.77569	0.013361	0.0583775	1	Up
Q8CFY5	Protoheme IX farnesyltransferase, mitochondrial, org=Mus musculus	Cox10	1	-.1.1.-.1.1	125.425	120.069	130.122	34.2502	7.60703	13.6372	3.9009	6.18336	2.74614	4.02	75.5	40.9	6.76852	0.0403546	0.0851888	0.667	Up
Q5SW19	Clustered mitochondria protein homolog, org=Mus musculus	Cluh	14	11.13.11.5.3.4	3834.46	1497.89	1782.67	665.652	254.62	131.855	1448.14	1215.63	1059.21	53.8	79.7	15.8	6.76251	0.0287781	0.0760278	1	Up
Q9CWR2	Histone-lysine N-methyltransferase SMYD3, org=Mus musculus	Smyd3	3	2.3.3.3.-.2	2485.59	1472.48	1518.02	466.356	237.343	106.553	2087.06	1758.74	1468.72	31.3	67.4	17.5	6.7585	0.027712	0.0751672	1	Up
Q8BRH3	Rho GTPase-activating protein 19, org=Mus musculus	Arhgap19	8	6.7.6.6.-.3	905.126	664.929	1390.51	281.588	87.2474	69.4361	1039.42	971.951	634.789	37.5	80.6	24.6	6.7551	0.0248908	0.0723632	1	Up
Q8BJM5	Zinc transporter 6, org=Mus musculus	Slc30a6	6	5.6.5.3.2.3	2704.95	2296.23	2378.1	426.027	460.345	206.743	1592.99	1384.37	1572.62	8.79	37.8	7.58	6.75069	0.0137904	0.0589388	1	Up
Q99MI1	ELKS/Rab6-interacting/CAST family member 1, org=Mus musculus	Erc1	140	122.131.134.87.46.72	137392	150935	161485	33478.7	20166.7	12995.1	104660	102614	96318.9	8.05	46.8	4.3	6.74982	0.0162959	0.0620655	1	Up
Q99MK8	Beta-adrenergic receptor kinase 1, org=Mus musculus	Grk2	4	3.3.2.-.2.-	290.252	89.9339	247.291	10.3094	72.5824	10.0757	369.243	312.24	307.389	50.4	116	10.4	6.74943	0.0543199	0.0982105	1	Up
Q9QWV9	Cyclin-T1, org=Mus musculus	Ccnt1	27	27.27.27.20.9.14	16679	11654.8	12334.1	3767.64	1381.52	881.744	10750	10377.6	9732.52	20.1	76.7	5	6.74326	0.0330358	0.0798272	1	Up
P52734	FYVE, RhoGEF and PH domain-containing protein 1, org=Mus musculus	Fgd1	6	3.3.2.1.-.2	525.263	359.276	384.732	86.1816	18.948	83.1562	572.072	687.978	638.93	21.1	60.5	9.19	6.7412	0.0460374	0.0909856	1	Up
Q3TSG4	RNA demethylase ALKBH5, org=Mus musculus	Alkbh5	28	24.27.24.17.6.16	21698	19491.7	21810.2	5243.19	2260.17	1849.26	15781.3	15339.3	14914.4	6.23	59.4	2.82	6.73608	0.0230013	0.0699702	1	Up
Q6ZPJ3	(E3-independent) E2 ubiquitin-conjugating enzyme UBE2O, org=Mus musculus	Ube2o	10	5.7.8.3.-.3	1175.56	807.881	755.416	282.05	59.2725	65.3489	496.556	445.015	467.464	25.1	93.6	5.5	6.73481	0.042264	0.0872943	1	Up
A2ALW5	DnaJ homolog subfamily C member 25, org=Mus musculus	Dnajc25	4	3.4.4.3.2.3	2016.31	939.243	2104.86	504.74	135.683	111.055	972.458	798.986	841.243	38.5	88	10.4	6.73395	0.0289605	0.0761553	1	Up
Q8K072	Receptor expression-enhancing protein 4, org=Mus musculus	Reep4	5	2.4.4.3.-.3	1474.86	891.346	1581.91	387.258	89.5801	109.527	671.497	740.137	463.844	28.2	85.1	23	6.73319	0.0311222	0.0780135	1	Up
P63013	Paired mesoderm homeobox protein 1, org=Mus musculus	Prrx1	6	5.6.6.4.-.3	1666.45	922.069	1000.76	301.26	135.395	96.5948	1110.66	1130.35	1176.32	34.2	61.2	2.96	6.73095	0.0128923	0.0575695	1	Up
Q8R3S6	Exocyst complex component 1, org=Mus musculus	Exoc1	15	10.12.11.6.-.5	2981.96	2604.69	2613.71	724.622	290.433	203.594	2164.54	1962.66	1606.37	7.87	68.7	14.8	6.72906	0.0308033	0.0777829	1	Up
P39061	Collagen alpha-1(XVIII) chain, org=Mus musculus	Col18a1	43	41.41.43.32.29.36	161401	153956	199872	25757.8	25867.9	24996.1	87242.4	81015.9	76299.1	14.3	1.86	6.73	6.72431	0.00151601	0.0249592	1	Up
Q8VE73	Cullin-7, org=Mus musculus	Cul7	83	77.77.79.58.24.39	100460	61793	63415.9	22581.8	7126.84	3862.62	49251.5	45560.8	44753.1	29.1	89.4	5.16	6.72208	0.0435106	0.0883275	1	Up
Q9D1P4	Cysteine and histidine-rich domain-containing protein 1, org=Mus musculus	Chordc1	5	4.4.3.1.-.3	603.136	369.886	520.319	95.8944	31.0036	95.4144	618.032	287.078	326.009	23.8	50.4	44.1	6.71731	0.0220195	0.0686826	1	Up
E9Q634	Unconventional myosin-Ie, org=Mus musculus	Myo1e	43	38.40.40.37.19.14	32448.6	24648.6	26743	7514.68	2754.43	2216.37	25333.5	24397.6	23805.8	14.4	70.1	3.14	6.71502	0.0275479	0.0750799	1	Up
O35492	Dual specificity protein kinase CLK3, org=Mus musculus	Clk3	34	30.33.30.20.-.6	27011.5	27731.5	29043.1	5742.97	3254.56	3500.06	19652.1	19267.9	18512.7	3.69	32.9	3.03	6.70419	0.00771666	0.0475657	1	Up
P97873	Lysyl oxidase homolog 1, org=Mus musculus	Loxl1	6	4.6.6.2.3.4	823.707	938.024	1026.14	137.981	168.835	109.264	755.879	688.302	740.338	10.9	21.5	4.86	6.70033	0.000917271	0.0207338	1	Up
Q7TNU6	Zinc finger protein 250, org=Mus musculus	Znf250	9	8.9.9.4.2.3	3769.33	1905.48	3306.43	737.754	399.765	205.137	2201.81	1748.44	1798.7	32.4	60.2	13	6.68916	0.0163116	0.0620655	1	Up
Q7TT28	RNA exonuclease 1 homolog, org=Mus musculus	Rexo1	21	16.18.16.9.6.9	8112.67	9156.45	9000.55	1955.71	1426.2	545.948	6171.75	5403.35	5652.96	6.43	54.4	6.83	6.68804	0.0329081	0.0797637	1	Up
Q8BND4	Integrator complex subunit 6-like, org=Mus musculus	Ints6l	21	17.18.19.10.7.9	7818.77	4710.33	8139.64	1891.32	658.578	542.453	4661.45	3689.34	4354.58	27.5	72.5	11.7	6.68384	0.0206273	0.0673226	1	Up
Q8BGD9	Eukaryotic translation initiation factor 4B, org=Mus musculus	Eif4b	20	18.18.19.14.2.6	24081.9	17740.7	13374.4	5626.34	1623.29	1009.44	11537.4	13022	12403.2	29.3	91.1	6.05	6.68319	0.0415315	0.0866735	1	Up
Q8BH69	Selenide, water dikinase 1, org=Mus musculus	Sephs1	8	8.5.7.5.-.2	2406.62	892.518	905.951	404.176	159.96	65.3188	1333.22	1077.86	1148.89	62.1	83.3	11.1	6.68053	0.0389964	0.0847464	1	Up
O08848	RNA-binding protein Ro60, org=Mus musculus	RO60	19	18.17.17.14.6.9	15961.3	6378.87	5792.43	2407.37	1145.22	661.42	5511.87	4719.92	4249.21	60.9	64.2	13.2	6.67597	0.0183228	0.0646919	1	Up
O35730	E3 ubiquitin-protein ligase RING1, org=Mus musculus	Ring1	6	5.6.6.4.3.4	3155.54	1864.66	2292.22	746.224	225.531	123.784	1668.81	1530.65	1293.52	27	91.4	12.7	6.67473	0.0458205	0.0908096	1	Up
Q8K339	DNA/RNA-binding protein KIN17, org=Mus musculus	Kin	16	15.15.15.12.3.6	11549	7168.95	8043.56	2812.02	740.842	456.859	5533.32	5934.15	5855.53	26	96.2	3.68	6.67414	0.0487362	0.0934261	1	Up
E9Q286	Little elongation complex subunit 1, org=Mus musculus	Ice1	41	35.38.39.21.6.16	17298.9	9567.95	11873.8	3352.81	1106.78	1359.35	7967.24	6971.11	6331.39	30.7	63.4	11.6	6.65769	0.0141269	0.0591748	1	Up
Q8R1B4	Eukaryotic translation initiation factor 3 subunit C, org=Mus musculus	Eif3c	45	42.43.41.33.16.21	64826.2	25995.1	27796.9	11141.8	4051.41	2640.49	27027.9	23953.5	23390.7	55.4	76.6	7.9	6.65133	0.0229839	0.0699702	1	Up
P10711	Transcription elongation factor A protein 1, org=Mus musculus	Tcea1	13	12.13.13.10.5.8	9607.2	4580.49	9599.14	2366.96	610.053	600.09	3961.85	3460.48	3581.46	36.6	85.3	7.13	6.64975	0.0268199	0.0741846	1	Up
P25916	Polycomb complex protein BMI-1, org=Mus musculus	Bmi1	7	4.7.7.5.-.3	1756.48	2200.08	1749.96	521.745	221.207	116.082	1377.67	1370.92	1651.92	13.6	73.5	10.9	6.64295	0.0378954	0.084017	1	Up
Q91VH6	Protein MEMO1, org=Mus musculus	Memo1	6	6.5.5.4.1.2	1745.9	603.371	770.998	289.585	103.021	78.0114	957.892	886.285	843.961	59.3	73.7	6.43	6.63015	0.0205534	0.0673041	1	Up
Q9Z129	ATP-dependent DNA helicase Q1, org=Mus musculus	Recql	13	7.10.12.4.1.5	2704.65	1490.83	2307.75	590.323	244.454	146.723	1649.64	1809.13	1522.68	28.6	71.2	8.64	6.62582	0.0238597	0.0710663	1	Up
Q45VK7	Cytoplasmic dynein 2 heavy chain 1, org=Mus musculus	Dync2h1	75	55.65.62.33.11.33	21897.5	11195.5	14357.4	4132.49	1751.15	1278.75	10867.9	10090.7	10048.4	34.8	64.1	4.46	6.62494	0.0143717	0.0597925	1	Up
Q9DBR0	A-kinase anchor protein 8, org=Mus musculus	Akap8	31	30.31.29.26.12.12	31359.8	24280.4	25021	8713.79	1547.93	1913.83	18518.3	17935.8	18144.3	14.5	99.4	1.62	6.62485	0.0531796	0.0972192	1	Up
O88700	RecQ-like DNA helicase BLM, org=Mus musculus	Blm	22	16.19.18.13.4.10	6589.06	5233.06	7438.3	1836.66	576.978	495.033	4201.85	3740.52	3873.76	17.3	77.6	6.03	6.62172	0.0316966	0.0787563	1	Up
Q78PY7	Staphylococcal nuclease domain-containing protein 1, org=Mus musculus	Snd1	55	49.48.51.40.23.34	52387.2	23054.9	35742.3	9638.87	4513.6	2647.43	22632.6	21496.5	19507	39.7	64.6	7.46	6.61817	0.0163273	0.0620655	1	Up
Q62073	Mitogen-activated protein kinase kinase kinase 7, org=Mus musculus	Map3k7	29	26.28.27.18.13.20	19794	14220.2	17924.5	2645.75	2574.46	2630.09	13654.4	13466.2	12276.1	16.4	1.43	5.69	6.61614	0.00255046	0.0298693	1	Up
Q8C156	Condensin complex subunit 2, org=Mus musculus	Ncaph	12	8.12.12.7.4.7	5767.16	2502.91	3236.76	918.12	485.121	336.287	3115.83	2652.32	2630.19	44.6	52.1	9.8	6.61492	0.00811981	0.0485479	1	Up
Q6PB97	F-box/LRR-repeat protein 19, org=Mus musculus	Fbxl19	10	8.10.10.5.5.4	5165.19	4320.02	4950.22	1221.05	611.172	351.054	3200.37	3141.18	3151.43	9.13	61.4	1	6.61183	0.0283139	0.0755857	1	Up
E9Q7F2	E3 ubiquitin-protein ligase RNF169, org=Mus musculus	Rnf169	15	9.14.13.9.2.7	5890.23	4039.95	5114.15	1210.6	737.456	330.46	4545.29	3473.3	3157.95	18.5	58	19.5	6.60269	0.0261333	0.0736296	1	Up
Q8BN58	Rho GTPase-activating protein 28, org=Mus musculus	Arhgap28	8	4.8.7.3.-.4	1120.24	1058.46	1221.26	325.378	67.1463	122.55	1150.31	736.565	796.716	7.25	79.2	25	6.6009	0.0438316	0.0885927	1	Up
P60469	Liprin-alpha-3, org=Mus musculus	Ppfia3	5	3.4.2.1.1.-	1706.82	686.928	1178.61	377.198	48.1303	115.989	630.525	762.46	825.332	42.8	96.3	13.4	6.59937	0.0511777	0.0953392	1	Up
Q9ERK4	Exportin-2, org=Mus musculus	Cse1l	39	28.35.33.23.13.23	46118.4	12612.8	13929.6	6331.95	2336.81	2351.49	20707.2	18089.4	18308.9	78.3	62.7	7.63	6.59339	0.029109	0.0763899	1	Up
Q6QI06	Rapamycin-insensitive companion of mTOR, org=Mus musculus	Rictor	27	20.26.27.13.5.13	7693.69	5975.1	6731.82	1611.54	733.009	752.937	4240.77	3797.25	3848.48	12.7	48.6	6.12	6.58617	0.0121224	0.0561621	1	Up
Q80Y17	Lethal(2) giant larvae protein homolog 1, org=Mus musculus	Llgl1	16	16.15.16.13.7.7	15915	5513.3	5745.11	2691.75	1000.36	434.883	7720.04	6038.19	7231.75	65.6	85.4	12.4	6.58432	0.0402282	0.0851888	1	Up
Q8VD65	Phosphoinositide 3-kinase regulatory subunit 4, org=Mus musculus	Pik3r4	13	11.10.10.8.1.-	2813.27	1407.57	1919.4	633.547	130.308	170.663	2057.34	1612.34	1670.38	34.8	89.8	13.6	6.57048	0.0356398	0.0821366	1	Up
Q3UZ18	Little elongation complex subunit 2, org=Mus musculus	Ice2	22	15.20.22.16.3.7	8229.43	5753.53	8363.55	2197.75	862.786	341.545	4872.97	4253.13	4223.96	19.7	84.4	8.24	6.56848	0.0515358	0.0956612	1	Up
Q91XW8	Inactive peptidyl-prolyl cis-trans isomerase FKBP6, org=Mus musculus	Fkbp6	13	12.10.12.9.3.5	4051.27	4129.9	5361.6	1092.16	594.353	375.935	4827.74	4740.75	4378.13	16.3	53.4	5.13	6.56637	0.0173664	0.0638042	1	Up
Q8VDW0	ATP-dependent RNA helicase DDX39A, org=Mus musculus	Ddx39a	5	3.3.5.4.1.2	2275.81	2066.52	2463.58	656.885	198.637	182.12	1723.9	1663.62	1315.61	8.76	77.9	14.1	6.55902	0.0362577	0.0828494	1	Up
Q6NSQ7	Protein LTV1 homolog, org=Mus musculus	Ltv1	12	6.11.12.5.2.8	4076.41	3463.52	4570.69	849.762	572.955	423.745	2695.97	2909.4	2470.85	13.7	35.1	8.15	6.55882	0.0050788	0.0394481	1	Up
Q9JKV1	Proteasomal ubiquitin receptor ADRM1, org=Mus musculus	Adrm1	3	3.3.2.3.2.2	2381.18	916.493	1417.78	463.481	118.021	137.607	1171.89	1020.92	963.8	47.4	81	10.2	6.55735	0.0236831	0.0709119	1	Up
Q65Z40	Wings apart-like protein homolog, org=Mus musculus	Wapl	19	16.15.15.13.2.3	4751.45	1537.76	3137.35	1074.2	193.491	170.045	1391.38	1332.88	1210.6	51.1	108	7.03	6.55653	0.0474736	0.0922511	1	Up
Q9D7I8	Protein FAM83D, org=Mus musculus	Fam83d	13	13.13.13.8.7.8	10005.8	7604.36	7607.44	1988.11	1044.96	826.645	4863.21	4348.27	4216.65	16.5	48	7.63	6.53353	0.0109065	0.0543891	1	Up
Q6ZWN5	Small ribosomal subunit protein uS4, org=Mus musculus	Rps9	53	48.51.52.44.33.42	701745	838444	911039	204235	81110.4	89993.1	559664	535898	539356	13	54.9	2.36	6.53071	0.0163568	0.0620655	1	Up
Q61543	Golgi apparatus protein 1, org=Mus musculus	Glg1	24	19.21.24.19.2.12	4876.32	3352.81	7348.9	1547.96	561.01	277.497	3163.39	2994.17	2608.86	38.8	83.8	9.73	6.52767	0.0367554	0.0832419	1	Up
Q8BH57	WD repeat-containing protein 48, org=Mus musculus	Wdr48	23	22.21.22.14.8.12	12320.5	9875.99	11813.3	2980.92	1558.34	675.76	6711.51	6557.38	6328.36	11.4	66.9	2.95	6.5215	0.0386478	0.0845287	1	Up
Q61048	WW domain-binding protein 4, org=Mus musculus	Wbp4	5	4.4.4.4.2.1	2129.25	2088.59	2366.12	629.028	174.111	207.402	1935.55	1627.66	989.052	6.83	75.3	31.8	6.51528	0.0354776	0.0819824	1	Up
Q9CQQ8	U6 snRNA-associated Sm-like protein LSm7, org=Mus musculus	Lsm7	3	3.3.3.2.-.1	2856.92	2865.12	5912.29	1257.15	362.592	168.442	2634.34	2211.08	2629.66	45.4	97.4	9.75	6.50622	0.0510625	0.0952183	1	Up
Q9Z1N5	Spliceosome RNA helicase Ddx39b, org=Mus musculus	Ddx39b	41	35.41.40.30.18.26	63334.4	76069.8	76908.5	22875	6681.37	3703.21	53586.5	49589	47124.1	10.5	93.1	6.51	6.50377	0.0546097	0.0985334	1	Up
P25444	Small ribosomal subunit protein uS5, org=Mus musculus	Rps2	46	44.44.45.39.30.37	585795	548811	632052	149388	61226.5	61390	399110	397862	389250	7.08	56.1	1.36	6.49496	0.0204727	0.0673041	1	Up
Q9WUA2	Phenylalanine--tRNA ligase beta subunit, org=Mus musculus	Farsb	26	25.26.23.22.10.16	38766.9	34551.3	30520.4	9889.66	4053.46	2048.15	24835.9	23564.2	22879.5	11.9	76.4	4.18	6.49346	0.042491	0.087423	1	Up
P17141	Zinc finger protein 37, org=Mus musculus	Zfp37	19	16.19.18.12.3.7	3719.96	3416.16	2917.44	1010.47	297.644	240.236	2518.7	2380.98	2637.2	12.1	83.1	5.1	6.49309	0.0403317	0.0851888	1	Up
Q8BH44	Coronin-2B, org=Mus musculus	Coro2b	11	9.11.10.10.2.3	4757.31	2600.83	3105.61	1158.99	284.047	169.307	3073.51	2798.99	2548.47	32.3	101	9.36	6.48976	0.0524073	0.0964751	1	Up
Q9CWY4	Gem-associated protein 7, org=Mus musculus	Gemin7	1	1.1.1.1.-.1	427.289	154.81	197.562	57.4463	30.066	32.6639	96.9444	147.395	197.9	56.4	37.7	34.2	6.48765	0.011124	0.0547787	1	Up
Q9CQQ4	Gem-associated protein 2, org=Mus musculus	Gemin2	7	6.6.7.5.1.3	3295.3	2718.06	3104.73	958.538	244.506	203.768	1991.09	1492.79	1663.34	9.68	90.5	14.8	6.48139	0.0474203	0.0922359	1	Up
Q8BKE9	Intraflagellar transport protein 74 homolog, org=Mus musculus	Ift74	14	7.10.10.4.2.5	6232.35	2345.16	3002.36	687.27	958.488	143.599	3846.59	3495.75	4336.91	53.9	69.6	10.9	6.47152	0.0535324	0.0974905	1	Up
Q9Z2D1	Myotubularin-related protein 2, org=Mus musculus	Mtmr2	21	14.18.18.13.8.11	11347.1	8144.67	10194.9	2632.08	972.08	983.258	6697.27	6278.97	6182.36	16.4	62.5	4.29	6.47131	0.0198782	0.0668492	1	Up
Q9R0G6	Cartilage oligomeric matrix protein, org=Mus musculus	Comp	3	2.1.-.1.-.-	202.873	91.5325	160.706	49.0673	12.3076	8.96893	107.501	88.1381	190.627	37.1	94.9	42.3	6.46982	0.0394739	0.0850721	0.667	Up
A2A4P0	ATP-dependent RNA helicase DHX8, org=Mus musculus	Dhx8	98	85.95.89.75.29.44	185668	190491	194505	59607.6	17108.9	11519	131351	124534	116712	2.33	89.4	5.9	6.46751	0.0502114	0.0944687	1	Up
Q8BH43	Actin-binding protein WASF2, org=Mus musculus	Wasf2	10	10.10.9.7.4.4	8122.58	4531.24	5139.75	1657.29	691.483	403.789	4408.76	3762.15	3250.97	32.4	71.6	15.2	6.46438	0.025572	0.0730031	1	Up
Q7TQK0	Cyclin-T2, org=Mus musculus	Ccnt2	10	6.9.8.5.3.8	2326.11	1996.76	2369.54	368.312	390.888	276.15	1586.76	1769.66	1526.66	9.14	17.6	7.78	6.46391	0.00061803	0.0176728	1	Up
Q8R016	Bleomycin hydrolase, org=Mus musculus	Blmh	12	5.10.6.6.5.5	6674.67	5143.03	3947.36	847.096	1159.26	432.729	4761.17	4369.5	3628.89	26	44.8	13.5	6.46353	0.00977739	0.0529919	1	Up
Q91WQ5	TAF5-like RNA polymerase II p300/CBP-associated factor-associated factor 65 kDa subunit 5L, org=Mus musculus	Taf5l	20	17.19.20.13.7.11	7028.51	5803.65	8311.83	1629.6	934.584	707.914	5672.11	5239.48	4607.49	17.8	44	10.4	6.4619	0.00782352	0.0475657	1	Up
Q8K4L0	ATP-dependent RNA helicase DDX54, org=Mus musculus	Ddx54	40	36.32.38.34.6.10	31867.7	15748.5	34800.6	9298.47	2236.69	1219.55	19529.4	18714.7	16547	37.3	103	8.44	6.46168	0.0525404	0.0965727	1	Up
O08528	Hexokinase-2, org=Mus musculus	Hk2	6	4.6.5.4.-.3	1284.26	897.297	1069.61	283.592	87.2897	132.556	920.035	723.011	669.283	17.9	61.3	17.1	6.45794	0.021726	0.0684603	1	Up
Q91W96	Anaphase-promoting complex subunit 4, org=Mus musculus	Anapc4	35	31.33.33.26.10.19	27713.2	12730.6	18060.3	5481.73	2153.91	1423.71	12143.3	11853.5	11154.4	38.9	71.6	4.34	6.45787	0.0205544	0.0673041	1	Up
O08967	Cytohesin-3, org=Mus musculus	Cyth3	11	9.10.11.7.2.6	5062.49	4446.46	7599.53	1451.03	832.611	366.619	2852.02	2532.85	2414.49	29.3	61.6	8.71	6.45539	0.0253743	0.0728534	1	Up
Q3UM18	Large subunit GTPase 1 homolog, org=Mus musculus	Lsg1	21	16.21.21.10.6.10	25238.1	13359	11131.3	3179.82	2802.41	1724.67	11313.8	8447	8073.01	45.8	29.4	19.1	6.45247	0.00518777	0.0397769	1	Up
O70157	DNA topoisomerase 3-alpha, org=Mus musculus	Top3a	15	9.14.15.8.-.5	4189.77	2398.04	3415.99	987.955	393.665	172.84	1232.16	1308.77	1229.5	26.9	81.4	3.58	6.43554	0.0431536	0.0878608	1	Up
Q7TPD3	Roundabout homolog 2, org=Mus musculus	Robo2	10	6.9.10.7.1.3	3175.93	1270.26	1880.67	585.101	236.54	161.94	1517.15	1557.2	1570.51	46.1	68.9	1.79	6.43249	0.0175892	0.0639078	1	Up
Q8C7X2	ER membrane protein complex subunit 1, org=Mus musculus	Emc1	22	11.18.22.13.8.8	7890.04	6289.49	8924.07	1776.79	1197.33	618.794	5216.24	5438.25	5354.81	17.2	48.3	2.1	6.43032	0.0164395	0.0620655	1	Up
P29758	Ornithine aminotransferase, mitochondrial, org=Mus musculus	Oat	12	8.10.3.1.1.3	696.362	942.712	539.475	84.2325	145.687	108.944	1305.25	1621.13	1192.83	28	27.4	16.2	6.42898	0.00119054	0.0225686	1	Up
Q9D0F1	Kinetochore protein NDC80 homolog, org=Mus musculus	Ndc80	3	1.2.3.2.1.-	353.347	349.634	326.584	92.3711	36.7624	31.1285	169.551	159.844	200.144	4.22	63.4	11.9	6.42426	0.0273872	0.07486	1	Up
Q8VI75	Importin-4, org=Mus musculus	Ipo4	23	20.17.17.13.3.8	9193.97	4849.49	6181.37	2265.67	413.803	470.922	5337.41	4699.83	4404.17	33	100	9.91	6.41977	0.0471789	0.0921279	1	Up
Q569Z6	Thyroid hormone receptor-associated protein 3, org=Mus musculus	Thrap3	129	118.125.122.112.49.60	637992	676064	755888	214978	47658	60260.5	500327	508823	497975	8.72	86.6	1.14	6.41055	0.0452614	0.0902368	1	Up
Q62241	U1 small nuclear ribonucleoprotein C, org=Mus musculus	Snrpc	8	7.8.8.8.5.8	4839.54	7245.35	7720.17	1213.5	951.324	927.001	4861.59	4442.64	4131.2	23.4	15.4	8.18	6.40563	0.0011827	0.0225686	1	Up
Q91VY5	Lysine-specific demethylase 4B, org=Mus musculus	Kdm4b	12	5.9.11.3.-.6	2699.16	1066.13	1694.76	574.883	104.935	173.348	1549.3	952.96	1343.7	45.3	89.3	23.6	6.39975	0.0362412	0.0828494	1	Up
Q791T5	Mitochondrial carrier homolog 1, org=Mus musculus	Mtch1	19	15.19.19.14.12.15	20734.5	35431.2	37732.6	6762.72	4130.97	3804.58	22919.2	20174.9	20655.8	29.5	33.1	6.9	6.3884	0.00210957	0.02811	1	Up
Q9DB15	Large ribosomal subunit protein bL12m, org=Mus musculus	Mrpl12	3	2.2.2.1.1.2	539.447	203.962	812.858	41.4989	72.4091	129.722	188.202	180.164	93.3669	58.8	55.1	34.2	6.38783	0.0281063	0.0755116	1	Up
Q8R2K4	TAF6-like RNA polymerase II p300/CBP-associated factor-associated factor 65 kDa subunit 6L, org=Mus musculus	Taf6l	21	16.20.19.8.9.15	5453.81	4293.97	5574.12	1255.4	666.017	481.119	4992.46	4452.07	4290.71	13.8	50.5	8.03	6.37737	0.0146794	0.0601581	1	Up
Q9WTJ4	Flt3-interacting zinc finger protein 1, org=Mus musculus	Fiz1	10	10.10.9.7.3.5	4841.34	4852.46	5987.02	1355.14	543.693	560.347	3776.63	3364.43	2536.44	12.6	56.6	19.6	6.37645	0.0185521	0.0650301	1	Up
Q69ZS7	HBS1-like protein, org=Mus musculus	Hbs1l	7	3.5.7.4.1.2	1818.04	1246.08	1137.11	410.22	145.355	103.301	840.691	816.046	669.663	26.1	75.8	11.9	6.37637	0.0292823	0.0764954	1	Up
Q8CE64	Zinc finger protein 276, org=Mus musculus	Znf276	5	4.4.5.3.1.-	385.865	479.404	733.376	100.291	61.1842	89.3357	404.87	403.318	323.548	33.7	24.1	12.3	6.37392	0.00193681	0.0273771	1	Up
Q91XU3	Phosphatidylinositol 5-phosphate 4-kinase type-2 gamma, org=Mus musculus	Pip4k2c	14	14.13.13.9.2.5	6844.04	5676.94	4911.82	1132.54	1017.14	586.83	3882.23	3173.62	3390.34	16.7	31.5	10.4	6.37045	0.00435902	0.037288	1	Up
Q8K0V4	CCR4-NOT transcription complex subunit 3, org=Mus musculus	Cnot3	37	34.35.34.31.15.27	53257.9	25245.1	32476.7	11588	3531.18	2320.92	24222.6	22260.1	22522.4	39.3	86.7	4.63	6.36348	0.0347749	0.0815749	1	Up
Q80XI4	Phosphatidylinositol 5-phosphate 4-kinase type-2 beta, org=Mus musculus	Pip4k2b	28	21.27.26.20.5.16	13561.8	11386.5	11887.3	3542.99	1210.18	1035.79	7624.06	7674.32	7404.97	9.28	72.5	1.89	6.36309	0.0331133	0.0798996	1	Up
P53026	Large ribosomal subunit protein uL1, org=Mus musculus	Rpl10a	65	61.64.62.53.35.42	757814	711054	696160	220011	73073.5	47214	510068	500320	486758	4.46	82.2	2.35	6.36214	0.045317	0.0902774	1	Up
P23242	Gap junction alpha-1 protein, org=Mus musculus	Gja1	14	14.12.12.14.4.3	10312.4	4368.12	5591.44	2080.23	690.279	417.18	5545.49	5256.88	4599.56	46.5	83.9	9.44	6.35943	0.0321281	0.0792723	1	Up
Q9DBH5	Vesicular integral-membrane protein VIP36, org=Mus musculus	Lman2	6	6.5.5.5.-.2	1964.76	647.844	559.445	312.186	104.599	82.1678	1144	777.733	969.855	74.4	76.3	19	6.35741	0.0311693	0.0780135	1	Up
Q3TDQ1	Dolichyl-diphosphooligosaccharide--protein glycosyltransferase subunit STT3B, org=Mus musculus	Stt3b	24	24.23.22.18.13.15	18818.1	21587.8	23708.1	6033.42	2398.77	1667.93	15445.3	14997.9	13674.5	11.5	69.4	6.26	6.34784	0.0316123	0.07865	1	Up
Q61576	Peptidyl-prolyl cis-trans isomerase FKBP10, org=Mus musculus	Fkbp10	9	5.7.8.4.-.5	1629.58	1133.81	1748.23	324.282	217.611	168.865	2218.62	2379.76	1700.95	21.7	33.6	16.9	6.34761	0.00201396	0.0275645	1	Up
Q7TMY8	E3 ubiquitin-protein ligase HUWE1, org=Mus musculus	Huwe1	37	28.32.31.15.5.7	8371.53	5768.59	7227.8	1849.65	882.464	635.451	5867.58	4987.32	5671.41	18.3	57.2	8.39	6.34521	0.0171432	0.0634767	1	Up
A2AGX3	PR domain-containing protein 11, org=Mus musculus	Prdm11	10	6.8.10.4.2.2	3504.5	1603.31	2532.08	422.304	237.324	546.375	1249.41	1323.77	1282.56	37.3	38.7	2.9	6.33488	0.00532164	0.040142	1	Up
Q6Y5D8	Rho GTPase-activating protein 10, org=Mus musculus	Arhgap10	27	25.25.27.21.7.8	15052.9	9718.3	10253.5	3722.96	979.729	826.642	8320.78	7311.56	7267.49	25.2	88.4	7.81	6.33436	0.0401742	0.0851888	1	Up
P70398	Probable ubiquitin carboxyl-terminal hydrolase FAF-X, org=Mus musculus	Usp9x	72	63.68.65.56.12.22	36806.7	21201.2	23696.5	8691.52	2187.45	2021.16	20308.5	17482.2	17687.4	30.8	88.5	8.52	6.33361	0.0370552	0.0835091	1	Up
Q8R574	Phosphoribosyl pyrophosphate synthase-associated protein 2, org=Mus musculus	Prpsap2	3	3.3.3.3.-.1	593.063	283.32	308.409	117.647	35.118	34.3106	309.139	168.822	255.806	43.6	76.8	29	6.33324	0.0219351	0.0686626	1	Up
Q924C1	Exportin-5, org=Mus musculus	Xpo5	39	35.36.36.30.10.18	16289.9	9898.7	13364.4	3588.11	1444.1	1213.94	9855.94	9182.52	8389	24.3	62.9	8.03	6.33238	0.0166257	0.0624179	1	Up
Q8VIG1	RE1-silencing transcription factor, org=Mus musculus	Rest	11	8.7.11.6.1.2	2030.65	1215.23	2606.5	636.976	160.139	127.926	1187.61	1292.22	820.322	35.8	92.4	22.5	6.32663	0.0377138	0.0839399	1	Up
Q9CPR4	Large ribosomal subunit protein uL22, org=Mus musculus	Rpl17	46	46.46.43.42.34.34	405227	313322	348976	97387.3	38162.3	33442.2	268023	254024	238291	13	63.3	5.87	6.31702	0.023826	0.0710029	1	Up
Q9QX11	Cytohesin-1, org=Mus musculus	Cyth1	7	6.5.7.3.2.5	10373.1	7754.82	11390	2734.39	1392.89	547.042	6629.23	5205.11	5516.68	19.1	70.8	12.9	6.31491	0.0421762	0.0872684	1	Up
Q8K298	Anillin, org=Mus musculus	Anln	8	5.4.6.-.3.2	1223.95	738.689	1226.88	210.28	147.682	147.233	3910.09	3552.78	3821.5	26.4	21.5	4.95	6.31344	0.00144649	0.0244828	1	Up
Q80X73	Protein pelota homolog, org=Mus musculus	Pelo	9	7.9.8.4.-.4	2657.04	1898.21	1776.53	641.917	156.242	204.895	1799.06	1770.21	1653.5	22.6	80	4.43	6.31249	0.0344629	0.0812526	1	Up
Q8CCF0	U4/U6 small nuclear ribonucleoprotein Prp31, org=Mus musculus	Prpf31	42	38.41.39.29.17.23	50761.8	54586.1	71993.3	17110.1	5937.35	5051.48	46144.8	44154.3	42589.3	19.1	71.8	4.02	6.31132	0.0278925	0.0752275	1	Up
O70503	Very-long-chain 3-oxoacyl-CoA reductase, org=Mus musculus	Hsd17b12	36	32.36.35.28.21.26	59415.6	74161.4	80709.7	18333.7	9173.14	6456.93	44802.8	42486.4	43190.5	15.3	55	2.73	6.30928	0.0176679	0.0639078	1	Up
Q9Z210	Peroxisomal membrane protein 11B, org=Mus musculus	Pex11b	10	7.10.10.6.2.5	2869.15	2277.32	2368.19	584.812	417.69	188.972	1915.04	1846.31	1760.37	12.7	50	4.21	6.30703	0.0244111	0.0717195	1	Up
Q6WVG3	BTB/POZ domain-containing protein KCTD12, org=Mus musculus	Kctd12	11	11.11.10.8.5.6	10401.1	5437.53	5866.84	2163.45	896.892	383.484	3293.36	2845.94	2907.57	38	79.8	8.04	6.30272	0.0403574	0.0851888	1	Up
Q8CD26	Solute carrier family 35 member E1, org=Mus musculus	Slc35e1	4	4.4.4.3.1.2	2150.19	2147.33	2777.93	733.121	201.381	188.296	1438.47	1559.54	1313.01	15.4	83.1	8.58	6.30162	0.0394978	0.0850721	1	Up
O35166	Golgi SNAP receptor complex member 2, org=Mus musculus	Gosr2	3	1.2.2.1.-.3	476.542	651.211	650.677	83.7191	58.701	139.941	437.138	305.685	461.67	17	44.2	20.9	6.29843	0.0089375	0.0506132	1	Up
Q922Q8	Leucine-rich repeat-containing protein 59, org=Mus musculus	Lrrc59	24	21.24.23.20.14.18	57988.1	39602	84961.2	17170.8	6972.43	4866.41	37504.4	31012.5	30529.2	37.5	68.1	11.8	6.29278	0.0179319	0.064375	1	Up
P18654	Ribosomal protein S6 kinase alpha-3, org=Mus musculus	Rps6ka3	16	12.16.15.14.4.11	7391.94	4255.21	4911.91	1459.5	716.649	455.312	4637.68	4377.89	4063.35	30	59.4	6.6	6.29272	0.0157275	0.0619502	1	Up
E9Q6E9	SUMO-interacting motif-containing protein 1, org=Mus musculus	Simc1	5	3.3.5.2.2.1	442.037	299.996	661.815	153.766	46.1165	23.4126	407.198	357.162	373.575	39	93.6	6.72	6.28696	0.0471246	0.0921279	1	Up
P62743	AP-2 complex subunit sigma, org=Mus musculus	Ap2s1	12	11.12.12.11.7.9	25637.4	17157.6	18275.4	6010.66	2531.27	1176.3	13930.8	13144.7	12404	22.6	77	5.8	6.28411	0.0419482	0.0871161	1	Up
A2AM29	Protein AF-9, org=Mus musculus	Mllt3	4	4.2.3.2.3.1	331.904	403.593	306.854	67.5845	71.5104	26.828	16674.8	15261	16940.4	14.5	44.7	5.54	6.28214	0.0208661	0.0673602	1	Up
Q80UY1	Carnosine N-methyltransferase, org=Mus musculus	Carnmt1	6	5.6.6.5.4.5	3988.94	2490.62	2255.63	761.13	351.325	282.546	1496.84	1446.7	1633.31	32.3	55.6	6.33	6.26178	0.0100379	0.0532363	1	Up
P50580	Proliferation-associated protein 2G4, org=Mus musculus	Pa2g4	22	15.21.14.9.10.11	7030.93	8641.6	5322.79	1345.96	1183.17	827.466	7430.53	7467.29	7239.6	23.7	23.7	1.66	6.25496	0.000823452	0.0196102	1	Up
Q9Z1X2	Phosphatidylserine synthase 2, org=Mus musculus	Ptdss2	5	4.4.4.2.1.1	529.548	529.411	749.029	182.724	59.9561	46.6797	518.545	597.981	420.961	21	77.8	17.3	6.24824	0.0334318	0.0801235	1	Up
Q91X88	Protein O-linked-mannose beta-1,2-N-acetylglucosaminyltransferase 1, org=Mus musculus	Pomgnt1	5	4.3.4.3.1.-	1747.71	680.634	969.616	213.056	75.3719	255.703	725.805	775.485	727.936	48.7	52	3.78	6.24474	0.0193258	0.0660665	1	Up
Q1WG82	GATA-type zinc finger protein 1, org=Mus musculus	Zglp1	3	-.3.2.-.1.-	74.6331	79.9604	123.168	12.8892	20.8294	10.7669	67.1702	140.524	164.333	28.7	35.8	40.8	6.24388	0.00222201	0.02811	0.667	Up
Q80YR4	E3 ubiquitin-protein ligase ZNF598, org=Mus musculus	Znf598	17	17.14.14.7.3.5	5035.18	3460.77	4042.81	1305	399.968	304.061	2657.18	2547.25	3009.21	19	82.5	8.81	6.24122	0.0387023	0.0845497	1	Up
O88746	Target of Myb1 membrane trafficking protein, org=Mus musculus	Tom1	9	7.8.7.6.1.2	2843.51	968.871	1080.22	487.683	146.271	150.456	1285.09	1616.74	1175.72	64.5	74.9	16.9	6.2373	0.0240456	0.0713206	1	Up
Q6NWV3	Intraflagellar transport protein 122 homolog, org=Mus musculus	Ift122	12	9.10.10.4.2.5	2468.23	2074.44	2577.86	580.31	295.361	266.095	1485.95	1349.51	1251.28	11.2	45.6	8.65	6.23642	0.0117991	0.0557562	1	Up
Q61749	Translation initiation factor eIF-2B subunit delta, org=Mus musculus	Eif2b4	9	7.9.9.6.2.6	2773.07	2413.3	3908.13	803.728	445.099	211.483	2199.8	2032.11	1842.62	25.7	61.3	8.83	6.22779	0.0257842	0.0730953	1	Up
E9PYL2	Proline-rich protein 12, org=Mus musculus	Prr12	30	26.27.27.21.7.11	17066.2	9620.17	12523.6	4219.81	1341.34	735.91	11749.4	10745.1	10564.2	28.7	88.7	5.79	6.22671	0.0453398	0.0902774	1	Up
Q9D6J6	NADH dehydrogenase [ubiquinone] flavoprotein 2, mitochondrial, org=Mus musculus	Ndufv2	7	5.6.6.5.2.2	2769.59	1146.62	3653.17	732.83	269.151	214.139	1692.1	1808.68	1558.43	50.4	70.3	7.43	6.2242	0.0222424	0.0688271	1	Up
Q08297	DNA repair protein RAD51 homolog 1, org=Mus musculus	Rad51	7	6.7.7.4.3.3	3252.59	2296.38	2814.47	664.422	492.864	186.482	2269.91	2406.72	1932.83	17.2	54.1	11.1	6.22388	0.0299535	0.0770417	1	Up
P47915	Large ribosomal subunit protein eL29, org=Mus musculus	Rpl29	18	17.18.17.15.14.16	88073.1	151379	156219	25090.3	14368.4	24182.5	95890.4	112089	109072	28.8	28	8.15	6.21722	0.0021405	0.02811	1	Up
Q6P7W2	SH3KBP1-binding protein 1, org=Mus musculus	Shkbp1	18	17.16.17.11.6.12	11671.9	7322.48	10056	2078.18	1491.6	1106.47	6430.35	6528.06	6232.39	22.7	31.4	2.35	6.21234	0.00172744	0.0261649	1	Up
A2A690	Protein TANC2, org=Mus musculus	Tanc2	12	7.9.11.6.2.7	1949.65	2608.9	2420.63	603.444	267.324	253.32	1359.26	2564.44	721.89	14.6	52.9	60.4	6.20875	0.0145726	0.0600406	1	Up
Q80WE4	Kinesin-like protein KIF20B, org=Mus musculus	Kif20b	75	40.71.70.48.57.71	125755	54670.1	94433.7	10717.6	20440.2	13124.1	67121.3	86100	73315.8	38.9	34.3	12.8	6.20703	0.00514859	0.0395831	1	Up
Q61545	RNA-binding protein EWS, org=Mus musculus	Ewsr1	26	23.24.24.17.18.16	122124	121056	122303	26848.7	21565.9	10513.7	92395.7	94105.8	85667.8	0.553	42.4	4.92	6.20217	0.0215293	0.0681706	1	Up
P59240	Nephrocystin-4, org=Mus musculus	Nphp4	7	5.5.5.2.-.1	1026.06	821.771	549.218	224.473	96.8075	65.2601	1312.24	1206.19	997.124	29.9	65.4	13.7	6.20128	0.0185895	0.0650301	1	Up
Q8BKT3	Intron Large complex component GCFC2, org=Mus musculus	Gcfc2	10	7.8.8.7.1.3	2065.01	1438.27	1781.95	429.753	88.7107	334	975.323	945.47	800.814	17.8	61.9	10.3	6.19995	0.0489655	0.0935238	1	Up
Q810A7	ATP-dependent RNA helicase DDX42, org=Mus musculus	Ddx42	48	42.46.43.29.20.31	48726.2	43576	47901.4	12689.2	6344.21	3597.19	36101.3	33602.8	31945.5	5.92	61.8	6.17	6.19531	0.0321008	0.0792406	1	Up
Q9QXE7	F-box-like/WD repeat-containing protein TBL1X, org=Mus musculus	Tbl1x	40	38.38.37.34.23.32	95718.9	82742.8	112299	23419.5	13497.1	10016.9	67019.4	66294.7	63119.8	15.3	44.5	3.17	6.19516	0.010209	0.0535634	1	Up
Q8VI33	Transcription initiation factor TFIID subunit 9, org=Mus musculus	Taf9	18	16.18.18.14.12.15	31051	31687.3	34202	9403.81	3452.23	2793.96	24598.6	22992.6	20968.1	5.16	69.8	7.96	6.19427	0.0335016	0.0801794	1	Up
Q9CZX7	Type 2 phosphatidylinositol 4,5-bisphosphate 4-phosphatase, org=Mus musculus	Pip4p2	4	2.4.3.3.2.1	3419.57	1849.4	2954.14	921.938	193.323	212.39	2196.81	1865.14	2266.41	29.4	93.8	10.2	6.19373	0.0419841	0.0871161	1	Up
Q9WUJ8	Origin recognition complex subunit 6, org=Mus musculus	Orc6	4	4.4.4.2.2.2	1681.34	1419.7	2062.07	519.828	165.303	149.205	1634.43	1477.3	1565.88	18.8	75.3	5.05	6.18829	0.0312154	0.0780386	1	Up
Q7TT37	Elongator complex protein 1, org=Mus musculus	Elp1	77	71.76.73.61.23.39	102016	90844.2	80197.4	29774.4	9187.86	5214.85	58151.5	57056.8	55184.2	12	89.5	2.64	6.18096	0.0531718	0.0972192	1	Up
Q9DBG7	Signal recognition particle receptor subunit alpha, org=Mus musculus	Srpra	18	13.16.17.10.4.7	3716.25	2908.81	4966.68	669.108	682.293	524.024	2423.64	2503.23	2855.37	26.8	14	8.86	6.18086	0.00171232	0.026075	1	Up
E9PY46	Intraflagellar transport protein 140 homolog, org=Mus musculus	Ift140	26	19.22.23.11.4.11	8169.35	4816.08	6005.48	1637.82	1017.54	418.757	4984.48	4514.18	4809.9	26.9	59.5	4.98	6.17767	0.0276223	0.0751412	1	Up
Q8BXK8	Arf-GAP with GTPase, ANK repeat and PH domain-containing protein 1, org=Mus musculus	Agap1	21	18.18.21.16.2.9	6275.35	4423.28	6057.56	1435.8	920.852	361.207	4066.92	3441.47	3304.97	18.1	59.3	11.3	6.16521	0.033189	0.0799199	1	Up
Q9Z1K5	E3 ubiquitin-protein ligase ARIH1, org=Mus musculus	Arih1	7	6.7.7.6.-.1	2674.15	850.643	1559.68	601.584	140.095	83.2841	1390.68	1004.4	973.49	54.2	103	20.7	6.16326	0.0517953	0.095866	1	Up
O35387	HCLS1-associated protein X-1, org=Mus musculus	Hax1	5	4.5.3.3.-.2	1828.64	906.884	1377.55	441.107	138.737	87.5585	1041.51	894.829	812.695	33.6	85.9	12.6	6.16281	0.0370205	0.0835091	1	Up
Q8BJ03	Cytochrome c oxidase assembly protein COX15 homolog, org=Mus musculus	Cox15	12	8.9.10.5.3.5	3513.43	1899.99	2736.27	427.079	488.078	407.386	2345.06	2240.1	2041.81	29.7	9.54	6.97	6.16213	0.00601967	0.042568	1	Up
[truncated: 3,730 more rows]

## Sheet: TCF4_XX_v_IgG_XX
Supplemental Table 3B. MS Data of TCF4 IP in NR5A1-GFP supporting cells. Purple rows indicate proteins that were 1.5-fold higher in the TCF4 IP compared to the IgG (P < 0.05, rounded to 2 decimal points).
[truncated: 5,681 more rows]

[truncated: 1 more sheets: TCF4_XY_v_TCF4_XX]
