# Supplementary material for: The basic helix-loop-helix transcription factor TCF4 recruits the Mediator Complex to activate gonadal genes and drive ovarian development
Source: bioRxiv. 2025 Jul 11:2025.02.28.640455. Originally published 2025 Mar 4. Preprint. [Version 2] doi: 10.1101/2025.02.28.640455 (PMC11908221; doi:10.1101/2025.02.28.640455)
Supplement: Supplement 4 [file media-4.xlsx]

## Sheet: XX_Common Peaks
Table 4A. TCF4 Peaks identified in all three XX replicates.
chrom	start	end	length	avg_pvalue	max_pvalue	num_replicates	peaks	genes
chr2	38710756	38725067	14311	38.8668	113.794	3	['XX_TCF4_2_peak_4638', 'XX_TCF4_1_peak_8365', 'XX_TCF4_1_peak_8370', 'XX_TCF4_2_peak_4636', 'XX_TCF4_3_peak_12786', 'XX_TCF4_1_peak_8372', 'XX_TCF4_1_peak_8367', 'XX_TCF4_2_peak_4639', 'XX_TCF4_2_peak_4637', 'XX_TCF4_3_peak_12788', 'XX_TCF4_2_peak_4640', 'XX_TCF4_1_peak_8366', 'XX_TCF4_1_peak_8368', 'XX_TCF4_1_peak_8371', 'XX_TCF4_2_peak_4641', 'XX_TCF4_3_peak_12787', 'XX_TCF4_1_peak_8369']	['Nr5a1', 'Nr6a1']
chr4	120824852	120825795	943	25.9873	42.9033	3	['XX_TCF4_2_peak_5903', 'XX_TCF4_3_peak_16059', 'XX_TCF4_1_peak_10770']	['Nfyc']
chr1	86523363	86530974	7611	14.3704	40.3923	3	['XX_TCF4_1_peak_401', 'XX_TCF4_1_peak_400', 'XX_TCF4_1_peak_399', 'XX_TCF4_3_peak_518', 'XX_TCF4_3_peak_519', 'XX_TCF4_3_peak_522', 'XX_TCF4_2_peak_191', 'XX_TCF4_1_peak_402', 'XX_TCF4_3_peak_521', 'XX_TCF4_3_peak_520']	['Ptma']
chr17	39843040	39848743	5703	44.5815	124.777	3	['XX_TCF4_2_peak_3681', 'XX_TCF4_1_peak_6631', 'XX_TCF4_1_peak_6633', 'XX_TCF4_2_peak_3683', 'XX_TCF4_1_peak_6634', 'XX_TCF4_2_peak_3682', 'XX_TCF4_3_peak_10040']	['Rn45s']
chr2	77945736	77946417	681	24.9722	33.2032	3	['XX_TCF4_2_peak_4756', 'XX_TCF4_3_peak_13015', 'XX_TCF4_1_peak_8572']	['Cwc22']
chr4	95050188	95053207	3019	15.513	32.6867	3	['XX_TCF4_2_peak_5800', 'XX_TCF4_3_peak_15809', 'XX_TCF4_1_peak_10540', 'XX_TCF4_3_peak_15810']	['Jun']
chr4	88721945	88722612	667	19.1373	31.9135	3	['XX_TCF4_1_peak_10523', 'XX_TCF4_3_peak_15800', 'XX_TCF4_2_peak_5787']	['Klhl9']
chr2	38726258	38728127	1869	26.257	37.3974	3	['XX_TCF4_2_peak_4642', 'XX_TCF4_3_peak_12789', 'XX_TCF4_1_peak_8373', 'XX_TCF4_3_peak_12790']	['Nr6a1']
chr14	18238662	18239186	524	18.7878	30.4106	3	['XX_TCF4_1_peak_4487', 'XX_TCF4_3_peak_6721', 'XX_TCF4_2_peak_2456']	['Nr1d2']
chr6	86526848	86528160	1312	16.395	30.1403	3	['XX_TCF4_1_peak_12735', 'XX_TCF4_3_peak_18834', 'XX_TCF4_2_peak_6982']	['1600020E01Rik']
chr16	4879562	4881240	1678	14.168	28.8415	3	['XX_TCF4_1_peak_5768', 'XX_TCF4_3_peak_8666', 'XX_TCF4_2_peak_3146', 'XX_TCF4_3_peak_8665']	['Ubald1']
chr2	26932874	26933425	551	14.8476	26.2511	3	['XX_TCF4_2_peak_4536', 'XX_TCF4_3_peak_12387', 'XX_TCF4_1_peak_8157']	['Surf4']
chr7	110060880	110061353	473	17.0995	25.676	3	['XX_TCF4_2_peak_7645', 'XX_TCF4_3_peak_20567', 'XX_TCF4_1_peak_13707']	['Zfp143']
chr16	20097593	20098592	999	16.4376	24.3484	3	['XX_TCF4_1_peak_5870', 'XX_TCF4_2_peak_3221', 'XX_TCF4_3_peak_8904']	['Klhl24']
chr18	6489999	6490813	814	16.5455	22.4468	3	['XX_TCF4_3_peak_10670', 'XX_TCF4_1_peak_7028', 'XX_TCF4_2_peak_3903']	['Mir1893']
chr11	102291973	102293060	1087	12.5448	19.3417	3	['XX_TCF4_3_peak_4382', 'XX_TCF4_2_peak_1617', 'XX_TCF4_1_peak_2959']	['Atxn7l3']
chrY	90738135	90740668	2533	14.283	17.7612	3	['XX_TCF4_1_peak_16068', 'XX_TCF4_3_peak_24547', 'XX_TCF4_2_peak_8937']	[]
chr1	178405683	178406805	1122	13.4179	16.8237	3	['XX_TCF4_2_peak_448', 'XX_TCF4_3_peak_1181', 'XX_TCF4_1_peak_966']	['Efcab2']
chr12	85485175	85487591	2416	11.3745	16.798	3	['XX_TCF4_3_peak_5499', 'XX_TCF4_1_peak_3642', 'XX_TCF4_2_peak_2025']	['Fos']
chr6	51469045	51470375	1330	13.8146	16.798	3	['XX_TCF4_1_peak_12544', 'XX_TCF4_2_peak_6863', 'XX_TCF4_3_peak_18566']	['Hnrnpa2b1']
chr1	64120827	64123167	2340	13.3497	20.48	3	['XX_TCF4_2_peak_135', 'XX_TCF4_3_peak_316', 'XX_TCF4_2_peak_136', 'XX_TCF4_3_peak_315', 'XX_TCF4_1_peak_270']	['Klf7']
chr2	105124534	105132415	7881	10.8882	19.9017	3	['XX_TCF4_3_peak_13263', 'XX_TCF4_1_peak_8735', 'XX_TCF4_1_peak_8738', 'XX_TCF4_2_peak_4820', 'XX_TCF4_3_peak_13261', 'XX_TCF4_1_peak_8736', 'XX_TCF4_3_peak_13262', 'XX_TCF4_1_peak_8737']	['Wt1']
chr7	28178735	28180188	1453	13.6315	16.2079	3	['XX_TCF4_1_peak_13230', 'XX_TCF4_3_peak_19745', 'XX_TCF4_2_peak_7324']	['Dyrk1b']
chr17	34119608	34122561	2953	12.433	16.0487	3	['XX_TCF4_2_peak_3638', 'XX_TCF4_1_peak_6590', 'XX_TCF4_3_peak_9947', 'XX_TCF4_1_peak_6589']	['Brd2']
chr4	133203465	133206124	2659	10.6882	14.2798	3	['XX_TCF4_2_peak_5999', 'XX_TCF4_1_peak_10939', 'XX_TCF4_3_peak_16303']	['Mir7017', 'Gpr3']
chr3	90248133	90250252	2119	10.1555	14.2257	3	['XX_TCF4_3_peak_14674', 'XX_TCF4_2_peak_5365', 'XX_TCF4_1_peak_9721', 'XX_TCF4_2_peak_5364']	['Slc39a1']
chr10	80148251	80152920	4669	10.9047	18.3764	3	['XX_TCF4_1_peak_1568', 'XX_TCF4_3_peak_2032', 'XX_TCF4_1_peak_1569', 'XX_TCF4_3_peak_2031', 'XX_TCF4_2_peak_801', 'XX_TCF4_3_peak_2030', 'XX_TCF4_1_peak_1567']	['Midn']
chr11	23255985	23256403	418	12.3821	14.0321	3	['XX_TCF4_1_peak_2129', 'XX_TCF4_3_peak_3020', 'XX_TCF4_2_peak_1156']	['Xpo1']
chr19	5801693	5806589	4896	12.398	20.5866	3	['XX_TCF4_2_peak_4222', 'XX_TCF4_1_peak_7604', 'XX_TCF4_1_peak_7605', 'XX_TCF4_2_peak_4221', 'XX_TCF4_3_peak_11523', 'XX_TCF4_1_peak_7603', 'XX_TCF4_2_peak_4219']	['Malat1']
chr10	80628678	80631485	2807	9.8647	13.7123	3	['XX_TCF4_3_peak_2132', 'XX_TCF4_1_peak_1602', 'XX_TCF4_2_peak_836']	['Csnk1g2']
chr7	70345924	70352674	6750	12.0003	21.9921	3	['XX_TCF4_2_peak_7477', 'XX_TCF4_3_peak_20175', 'XX_TCF4_1_peak_13483', 'XX_TCF4_2_peak_7478', 'XX_TCF4_1_peak_13481', 'XX_TCF4_1_peak_13482']	['Gm29683', 'Nr2f2']
chr10	128484200	128485899	1699	10.6431	13.2097	3	['XX_TCF4_1_peak_1953', 'XX_TCF4_2_peak_1038', 'XX_TCF4_3_peak_2726']	['Smarcc2']
chr11	69588728	69589906	1178	13.8416	15.9885	3	['XX_TCF4_3_peak_3534', 'XX_TCF4_2_peak_1326', 'XX_TCF4_1_peak_2461']	['Trp53']
chr17	29031800	29033603	1803	11.0571	13.0465	3	['XX_TCF4_1_peak_6514', 'XX_TCF4_2_peak_3569', 'XX_TCF4_3_peak_9789']	['Srsf3']
chr6	120363171	120364899	1728	9.36428	12.7567	3	['XX_TCF4_2_peak_7109', 'XX_TCF4_1_peak_12934', 'XX_TCF4_3_peak_19229']	['Ccdc77', 'Kdm5a']
chr10	80158205	80162050	3845	12.3683	18.6484	3	['XX_TCF4_2_peak_803', 'XX_TCF4_3_peak_2034', 'XX_TCF4_1_peak_1572', 'XX_TCF4_3_peak_2035', 'XX_TCF4_2_peak_804', 'XX_TCF4_1_peak_1571']	[]
chr11	95157702	95158401	699	9.62317	12.6244	3	['XX_TCF4_1_peak_2762', 'XX_TCF4_2_peak_1504', 'XX_TCF4_3_peak_4089']	['Dlx4os']
chr4	133049468	133052478	3010	10.7789	12.3897	3	['XX_TCF4_1_peak_10931', 'XX_TCF4_3_peak_16294', 'XX_TCF4_2_peak_5982', 'XX_TCF4_3_peak_16293', 'XX_TCF4_2_peak_5983']	['Ahdc1']
chr3	88534810	88539771	4961	9.47296	12.136	3	['XX_TCF4_3_peak_14563', 'XX_TCF4_1_peak_9662', 'XX_TCF4_3_peak_14565', 'XX_TCF4_3_peak_14564', 'XX_TCF4_1_peak_9661', 'XX_TCF4_2_peak_5342']	['Mex3a']
chr7	45044349	45045913	1564	11.7626	12.8117	3	['XX_TCF4_3_peak_19964', 'XX_TCF4_2_peak_7401', 'XX_TCF4_1_peak_13356']	['Prr12']
chr4	133040046	133044515	4469	12.4661	22.3282	3	['XX_TCF4_2_peak_5979', 'XX_TCF4_3_peak_16291', 'XX_TCF4_1_peak_10929', 'XX_TCF4_1_peak_10928', 'XX_TCF4_2_peak_5978', 'XX_TCF4_1_peak_10930', 'XX_TCF4_3_peak_16292']	['Ahdc1']
chr7	70355980	70360020	4040	10.8921	13.2907	3	['XX_TCF4_2_peak_7481', 'XX_TCF4_1_peak_13484', 'XX_TCF4_2_peak_7482', 'XX_TCF4_3_peak_20176']	['Nr2f2']
chr8	78508498	78509982	1484	10.3943	12.4147	3	['XX_TCF4_2_peak_8004', 'XX_TCF4_3_peak_21819', 'XX_TCF4_1_peak_14316']	['Rbmxl1', 'Slc10a7']
chr8	84846006	84846863	857	10.7207	13.0949	3	['XX_TCF4_2_peak_8040', 'XX_TCF4_1_peak_14372', 'XX_TCF4_3_peak_21917']	['Calr']
chr9	107721905	107723771	1866	10.1469	11.4211	3	['XX_TCF4_2_peak_8625', 'XX_TCF4_1_peak_15471', 'XX_TCF4_3_peak_23727', 'XX_TCF4_1_peak_15470']	['Sema3f']
chr10	81254366	81257420	3054	9.49433	11.1421	3	['XX_TCF4_2_peak_861', 'XX_TCF4_1_peak_1642', 'XX_TCF4_3_peak_2257']	['Matk']
chr1	93478116	93479292	1176	8.82894	11.0382	3	['XX_TCF4_3_peak_651', 'XX_TCF4_2_peak_239', 'XX_TCF4_1_peak_471']	['Hdlbp']
chr10	80029471	80032941	3470	10.101	11.0133	3	['XX_TCF4_3_peak_1995', 'XX_TCF4_2_peak_795', 'XX_TCF4_1_peak_1550', 'XX_TCF4_3_peak_1994']	[]
chr10	80880791	80883169	2378	9.35215	11.1229	3	['XX_TCF4_3_peak_2187', 'XX_TCF4_2_peak_848', 'XX_TCF4_3_peak_2186', 'XX_TCF4_1_peak_1623']	['Tmprss9']
chr2	152411555	152414828	3273	9.96259	10.9578	3	['XX_TCF4_2_peak_4951', 'XX_TCF4_3_peak_13641', 'XX_TCF4_1_peak_8990', 'XX_TCF4_1_peak_8989']	['Zcchc3']
chr6	52228480	52230371	1891	12.731	19.9017	3	['XX_TCF4_2_peak_6884', 'XX_TCF4_3_peak_18575', 'XX_TCF4_1_peak_12559']	['Mir196b']
chr3	88531242	88533392	2150	10.1516	13.0949	3	['XX_TCF4_1_peak_9659', 'XX_TCF4_3_peak_14561', 'XX_TCF4_1_peak_9660', 'XX_TCF4_2_peak_5341']	['Mex3a']
chr9	21402184	21407330	5146	12.0157	22.9118	3	['XX_TCF4_1_peak_14805', 'XX_TCF4_2_peak_8288', 'XX_TCF4_1_peak_14803', 'XX_TCF4_2_peak_8287', 'XX_TCF4_3_peak_22732', 'XX_TCF4_1_peak_14804']	['Gm16853', 'Ilf3']
chr10	128488792	128492078	3286	10.1299	16.2079	3	['XX_TCF4_3_peak_2727', 'XX_TCF4_1_peak_1955', 'XX_TCF4_3_peak_2728', 'XX_TCF4_1_peak_1954', 'XX_TCF4_2_peak_1039']	['Myl6', 'Smarcc2']
chr8	122486825	122489727	2902	10.2948	13.0949	3	['XX_TCF4_1_peak_14646', 'XX_TCF4_2_peak_8203', 'XX_TCF4_3_peak_22450', 'XX_TCF4_1_peak_14645', 'XX_TCF4_3_peak_22449']	['Piezo1']
chr2	38748511	38750945	2434	12.1801	16.1399	3	['XX_TCF4_2_peak_4649', 'XX_TCF4_1_peak_8375', 'XX_TCF4_3_peak_12798']	['Nr6a1']
chr9	102717290	102718965	1675	9.72932	10.2715	3	['XX_TCF4_1_peak_15411', 'XX_TCF4_3_peak_23605', 'XX_TCF4_2_peak_8603']	['Amotl2']
chr17	47598514	47599996	1482	8.76546	10.2626	3	['XX_TCF4_3_peak_10165', 'XX_TCF4_2_peak_3742', 'XX_TCF4_1_peak_6714']	['Ccnd3', 'Bysl']
chr3	88492496	88493688	1192	11.591	17.0227	3	['XX_TCF4_2_peak_5340', 'XX_TCF4_3_peak_14554', 'XX_TCF4_1_peak_9653']	['Lmna']
chr11	120233398	120239184	5786	10.7422	21.6554	3	['XX_TCF4_2_peak_1791', 'XX_TCF4_1_peak_3206', 'XX_TCF4_1_peak_3207', 'XX_TCF4_2_peak_1792', 'XX_TCF4_1_peak_3205', 'XX_TCF4_2_peak_1790', 'XX_TCF4_3_peak_4845']	['Bahcc1']
chr10	80780672	80782643	1971	9.41718	13.0949	3	['XX_TCF4_3_peak_2169', 'XX_TCF4_3_peak_2170', 'XX_TCF4_2_peak_842', 'XX_TCF4_1_peak_1613']	['Dot1l']
chr12	112718722	112720893	2171	8.76478	9.9718	3	['XX_TCF4_3_peak_5857', 'XX_TCF4_1_peak_3805', 'XX_TCF4_3_peak_5858', 'XX_TCF4_2_peak_2112']	['Cep170b']
chr17	24614439	24616872	2433	12.9533	21.7547	3	['XX_TCF4_2_peak_3499', 'XX_TCF4_1_peak_6408', 'XX_TCF4_3_peak_9588']	['Tsc2']
chr13	49174350	49176466	2116	9.88206	13.0949	3	['XX_TCF4_3_peak_6196', 'XX_TCF4_1_peak_4082', 'XX_TCF4_2_peak_2231']	['Ninj1']
chr4	82507010	82508145	1135	11.8588	15.1163	3	['XX_TCF4_1_peak_10490', 'XX_TCF4_2_peak_5766', 'XX_TCF4_3_peak_15760']	['Gm11266']
chr8	4258012	4259201	1189	10.6082	13.0949	3	['XX_TCF4_2_peak_7806', 'XX_TCF4_3_peak_21155', 'XX_TCF4_1_peak_13964']	['Ctxn1']
chr9	64017640	64019529	1889	8.07651	9.12806	3	['XX_TCF4_1_peak_15147', 'XX_TCF4_3_peak_23280', 'XX_TCF4_2_peak_8474']	['Smad6']
chr1	75145580	75147125	1545	8.2273	9.09174	3	['XX_TCF4_1_peak_334', 'XX_TCF4_3_peak_411', 'XX_TCF4_2_peak_161']	['Retreg2']
chr10	79944204	79945131	927	9.05726	10.1712	3	['XX_TCF4_1_peak_1547', 'XX_TCF4_3_peak_1977', 'XX_TCF4_2_peak_781']	[]
chr11	78386435	78388421	1986	9.43806	11.7538	3	['XX_TCF4_1_peak_2600', 'XX_TCF4_2_peak_1417', 'XX_TCF4_3_peak_3833']	['Foxn1']
chr2	38733208	38740048	6840	22.6337	38.5628	3	['XX_TCF4_3_peak_12796', 'XX_TCF4_2_peak_4646', 'XX_TCF4_3_peak_12795', 'XX_TCF4_2_peak_4644', 'XX_TCF4_2_peak_4645', 'XX_TCF4_3_peak_12793', 'XX_TCF4_1_peak_8374', 'XX_TCF4_3_peak_12794', 'XX_TCF4_2_peak_4647']	['Nr6a1']
chr11	19010313	19018300	7987	12.41	18.2186	3	['XX_TCF4_1_peak_2096', 'XX_TCF4_1_peak_2097', 'XX_TCF4_2_peak_1134', 'XX_TCF4_3_peak_2950', 'XX_TCF4_2_peak_1133']	['Meis1']
chr10	128140129	128143059	2930	9.42478	10.3852	3	['XX_TCF4_3_peak_2690', 'XX_TCF4_2_peak_1029', 'XX_TCF4_3_peak_2691', 'XX_TCF4_1_peak_1940']	['Rbms2']
chr3	95318811	95321276	2465	8.36654	8.83952	3	['XX_TCF4_3_peak_14742', 'XX_TCF4_1_peak_9773', 'XX_TCF4_2_peak_5389']	['Cers2']
chr4	133128742	133130187	1445	9.81016	10.4251	3	['XX_TCF4_1_peak_10934', 'XX_TCF4_2_peak_5994', 'XX_TCF4_3_peak_16300']	['Wasf2']
chr6	124744964	124747889	2925	9.63723	10.1712	3	['XX_TCF4_3_peak_19288', 'XX_TCF4_2_peak_7128', 'XX_TCF4_1_peak_12959']	['Atn1']
chr7	45718143	45718629	486	9.22153	10.9909	3	['XX_TCF4_2_peak_7424', 'XX_TCF4_3_peak_20036', 'XX_TCF4_1_peak_13396']	['Rpl18']
chr19	5844780	5847490	2710	8.46793	9.62721	3	['XX_TCF4_2_peak_4224', 'XX_TCF4_3_peak_11526', 'XX_TCF4_2_peak_4225', 'XX_TCF4_3_peak_11527', 'XX_TCF4_1_peak_7608']	['Neat1']
chr4	127022341	127024691	2350	8.89239	10.1522	3	['XX_TCF4_3_peak_16151', 'XX_TCF4_2_peak_5930', 'XX_TCF4_1_peak_10825']	['Sfpq']
chr11	97711340	97714122	2782	10.3413	13.0949	3	['XX_TCF4_1_peak_2840', 'XX_TCF4_1_peak_2839', 'XX_TCF4_3_peak_4211', 'XX_TCF4_3_peak_4212', 'XX_TCF4_2_peak_1545']	['Psmb3']
chr2	38759550	38762771	3221	28.0562	41.901	3	['XX_TCF4_2_peak_4652', 'XX_TCF4_1_peak_8376', 'XX_TCF4_3_peak_12801']	['Nr6a1']
chr8	70296350	70298583	2233	7.74254	8.1291	3	['XX_TCF4_3_peak_21618', 'XX_TCF4_1_peak_14245', 'XX_TCF4_2_peak_7961']	['Ddx49']
chr9	67162159	67163160	1001	7.84414	8.34249	3	['XX_TCF4_3_peak_23355', 'XX_TCF4_2_peak_8508', 'XX_TCF4_1_peak_15191']	['Gm19299']
chr5	134313859	134315344	1485	11.0581	15.1508	3	['XX_TCF4_3_peak_17934', 'XX_TCF4_2_peak_6596', 'XX_TCF4_1_peak_12058']	['Gtf2i']
chr6	88198311	88201002	2691	8.86176	10.7391	3	['XX_TCF4_2_peak_7004', 'XX_TCF4_1_peak_12764', 'XX_TCF4_3_peak_18871', 'XX_TCF4_3_peak_18872']	['Gata2']
chr10	80100778	80102656	1878	7.85048	8.34249	3	['XX_TCF4_3_peak_2018', 'XX_TCF4_2_peak_797', 'XX_TCF4_1_peak_1557']	[]
chr15	99433204	99435000	1796	9.9676	11.2726	3	['XX_TCF4_1_peak_5670', 'XX_TCF4_3_peak_8475', 'XX_TCF4_2_peak_3050']	['Nckap5l']
chr2	156178128	156180162	2034	11.1959	13.5477	3	['XX_TCF4_1_peak_9054', 'XX_TCF4_3_peak_13728', 'XX_TCF4_2_peak_4987']	['Rbm39']
chr2	74700014	74702175	2161	11.0376	14.5197	3	['XX_TCF4_1_peak_8542', 'XX_TCF4_3_peak_12985', 'XX_TCF4_2_peak_4740']	['Hoxd8', 'Hoxd9']
chr4	150097682	150098375	693	10.4508	16.046	3	['XX_TCF4_3_peak_16701', 'XX_TCF4_2_peak_6139', 'XX_TCF4_1_peak_11181']	['Gpr157']
chr2	156805195	156806039	844	9.34349	13.2907	3	['XX_TCF4_2_peak_4995', 'XX_TCF4_3_peak_13742', 'XX_TCF4_1_peak_9072']	['Myl9']
chr19	7277942	7280651	2709	8.72013	10.1712	3	['XX_TCF4_1_peak_7643', 'XX_TCF4_2_peak_4256', 'XX_TCF4_3_peak_11630']	['Mark2']
chr15	77904776	77906634	1858	9.28364	13.0949	3	['XX_TCF4_2_peak_2930', 'XX_TCF4_3_peak_8060', 'XX_TCF4_1_peak_5409']	['Txn2']
chr15	102997685	103001060	3375	8.60247	11.1229	3	['XX_TCF4_3_peak_8590', 'XX_TCF4_2_peak_3107', 'XX_TCF4_1_peak_5729', 'XX_TCF4_2_peak_3106', 'XX_TCF4_3_peak_8591']	['Hoxc8', 'Hoxc6']
chr10	80375614	80377447	1833	8.24845	10.1712	3	['XX_TCF4_1_peak_1588', 'XX_TCF4_2_peak_817', 'XX_TCF4_3_peak_2088']	[]

## Sheet: XY_Common Peaks
Table 4B TCF4 Peaks identified in all three XY replicates.
Chromosome	Start	End	Length	Avg_pvalue	Max_pvalue	Num_replicates	Peaks	Genes
chr11	95028742	95030116	1374	8.23411	8.57936	3	['XY_TCF4_1_peak_1907', 'XY_TCF4_2_peak_2233', 'XY_TCF4_3_peak_2337']	['Pdk2']
chr17	39843040	39848787	5747	64.8144	141.255	3	['XY_TCF4_1_peak_4776', 'XY_TCF4_2_peak_5452', 'XY_TCF4_3_peak_6085', 'XY_TCF4_2_peak_5451']	['Rn45s']
chr18	34653957	34655165	1208	8.03655	8.50292	3	['XY_TCF4_3_peak_6544', 'XY_TCF4_2_peak_5895', 'XY_TCF4_1_peak_5227']	['Cdc23']
chr2	38710788	38728127	17339	45.4075	135.938	3	['XY_TCF4_3_peak_7650', 'XY_TCF4_2_peak_6924', 'XY_TCF4_1_peak_6044', 'XY_TCF4_3_peak_7648', 'XY_TCF4_1_peak_6045', 'XY_TCF4_2_peak_6918', 'XY_TCF4_3_peak_7652', 'XY_TCF4_2_peak_6919', 'XY_TCF4_2_peak_6917', 'XY_TCF4_1_peak_6042', 'XY_TCF4_3_peak_7649', 'XY_TCF4_3_peak_7647', 'XY_TCF4_2_peak_6920', 'XY_TCF4_2_peak_6922', 'XY_TCF4_2_peak_6923', 'XY_TCF4_1_peak_6043', 'XY_TCF4_2_peak_6921', 'XY_TCF…	['Nr5a1', 'Nr6a1']
chr2	38734192	38739512	5320	18.8961	36.7144	3	['XY_TCF4_3_peak_7659', 'XY_TCF4_3_peak_7657', 'XY_TCF4_3_peak_7656', 'XY_TCF4_1_peak_6048', 'XY_TCF4_1_peak_6049', 'XY_TCF4_3_peak_7658', 'XY_TCF4_2_peak_6925']	['Nr6a1']
chr2	38753660	38762769	9109	21.5087	34.17	3	['XY_TCF4_3_peak_7670', 'XY_TCF4_3_peak_7669', 'XY_TCF4_1_peak_6057', 'XY_TCF4_1_peak_6059', 'XY_TCF4_3_peak_7673', 'XY_TCF4_1_peak_6060', 'XY_TCF4_1_peak_6056', 'XY_TCF4_1_peak_6058', 'XY_TCF4_2_peak_6926', 'XY_TCF4_2_peak_6927', 'XY_TCF4_1_peak_6055', 'XY_TCF4_3_peak_7671', 'XY_TCF4_3_peak_7672']	['Nr6a1']
chr3	87884284	87885557	1273	10.1785	11.8742	3	['XY_TCF4_2_peak_7977', 'XY_TCF4_3_peak_8719', 'XY_TCF4_1_peak_6998']	['Prcc']
chr7	99471741	99473960	2219	8.16953	9.55587	3	['XY_TCF4_1_peak_10046', 'XY_TCF4_3_peak_12724', 'XY_TCF4_2_peak_11263']	['Klhl35']
chr8	70186348	70188117	1769	9.45601	12.0923	3	['XY_TCF4_3_peak_13530', 'XY_TCF4_1_peak_10611', 'XY_TCF4_2_peak_11855']	['Slc25a42']
chrUn_JH584304	2300	2849	549	12.5857	16.9096	3	['XY_TCF4_2_peak_13015', 'XY_TCF4_3_peak_15035', 'XY_TCF4_1_peak_11608']	['Pisd-ps3']
chrUn_JH584304	26899	28286	1387	11.4697	11.9075	3	['XY_TCF4_3_peak_15036', 'XY_TCF4_1_peak_11609', 'XY_TCF4_2_peak_13016']	['Pisd-ps3']
chrUn_JH584304	31459	35473	4014	13.2229	27.2708	3	['XY_TCF4_1_peak_11612', 'XY_TCF4_2_peak_13017', 'XY_TCF4_1_peak_11610', 'XY_TCF4_2_peak_13018', 'XY_TCF4_3_peak_15037', 'XY_TCF4_1_peak_11611', 'XY_TCF4_2_peak_13019', 'XY_TCF4_1_peak_11613', 'XY_TCF4_3_peak_15038', 'XY_TCF4_3_peak_15039']	['Pisd-ps3']
chrUn_JH584304	39326	40312	986	18.9831	25.6202	3	['XY_TCF4_2_peak_13020', 'XY_TCF4_1_peak_11614', 'XY_TCF4_3_peak_15040']	['Pisd-ps3']
chrUn_JH584304	43778	45250	1472	21.6342	29.3015	3	['XY_TCF4_3_peak_15041', 'XY_TCF4_1_peak_11615', 'XY_TCF4_1_peak_11616', 'XY_TCF4_2_peak_13021', 'XY_TCF4_3_peak_15042']	['Pisd-ps3']
chrUn_JH584304	53380	55252	1872	14.5508	18.123	3	['XY_TCF4_1_peak_11619', 'XY_TCF4_2_peak_13023', 'XY_TCF4_3_peak_15046', 'XY_TCF4_3_peak_15047']	['Pisd-ps3']

## Sheet: XX Rep 1 Peaks
Table 4C. TCF4 Peaks identified in all XX Replicate 1.
PeakID	Chrom	Start	End	Pvalue	GeneID	Symbol	GeneStart	GeneEnd	GeneStrand	TranscriptID	DistanceToTSS	GO_C	GO_P	GO_F	Pathway	Annotation
XX_TCF4_1_peak_1	chr1	3082232	3082546	7.40623	497097	Xkr4	3214482	3671498	2	NM_001011874	588952	GO:0016020,GO:0016021,GO:0005886	GO:0070782,GO:1902742,GO:0043652	GO:0042803,GO:0017128,GO:0003674		Distal Intergenic
XX_TCF4_1_peak_2	chr1	3187969	3188575	6.45588	497097	Xkr4	3214482	3671498	2	NM_001011874	482923	GO:0016020,GO:0016021,GO:0005886	GO:0070782,GO:1902742,GO:0043652	GO:0042803,GO:0017128,GO:0003674		Distal Intergenic
XX_TCF4_1_peak_3	chr1	3256686	3257182	11.7479	497097	Xkr4	3214482	3671498	2	NM_001011874	414316	GO:0016020,GO:0016021,GO:0005886	GO:0070782,GO:1902742,GO:0043652	GO:0042803,GO:0017128,GO:0003674		Intron (NM_001011874/497097, intron 2 of 2)
XX_TCF4_1_peak_4	chr1	3462513	3463046	7.92884	497097	Xkr4	3214482	3671498	2	NM_001011874	208452	GO:0016020,GO:0016021,GO:0005886	GO:0070782,GO:1902742,GO:0043652	GO:0042803,GO:0017128,GO:0003674		Intron (NM_001011874/497097, intron 1 of 2)
XX_TCF4_1_peak_5	chr1	3546139	3546634	5.33458	497097	Xkr4	3214482	3671498	2	NM_001011874	124864	GO:0016020,GO:0016021,GO:0005886	GO:0070782,GO:1902742,GO:0043652	GO:0042803,GO:0017128,GO:0003674		Intron (NM_001011874/497097, intron 1 of 2)
XX_TCF4_1_peak_6	chr1	3743808	3744355	5.7571	497097	Xkr4	3214482	3671498	2	NM_001011874	-72310	GO:0016020,GO:0016021,GO:0005886	GO:0070782,GO:1902742,GO:0043652	GO:0042803,GO:0017128,GO:0003674		Distal Intergenic
XX_TCF4_1_peak_7	chr1	4148429	4148737	6.60381	19888	Rp1	4119866	4360303	2	NM_001370921	211566	GO:0005737,GO:0005856,GO:0042995,GO:0005930,GO:0005875,GO:0005929,GO:0001917,GO:0097542,GO:0001750,GO:0032391,GO:0097733	GO:0035556,GO:0007026,GO:0060041,GO:0030030,GO:0046785,GO:0035082,GO:1902857,GO:0045494,GO:0007601,GO:0060042,GO:0035845,GO:0071482,GO:0042461,GO:0046549,GO:0046548,GO:0050896	GO:0008017		Exon (NM_001370921/19888, exon 20 of 23)
XX_TCF4_1_peak_8	chr1	4492763	4493327	7.95412	20671	Sox17	4490928	4497354	2	NM_001289464	4027	GO:0005634,GO:0005667	GO:0045893,GO:0045944,GO:0030154,GO:0006357,GO:0007507,GO:0016055,GO:0006355,GO:0090090,GO:0003151,GO:0001525,GO:0010628,GO:0048568,GO:0001570,GO:0050821,GO:0023019,GO:0030178,GO:0007283,GO:0001656,GO:0030308,GO:0035050,GO:0009653,GO:0061031,GO:0048863,GO:0001706,GO:0001947,GO:0072189,GO:0031648,GO:0045732,GO:0045595,GO:0007492,GO:0045995,GO:0042074,GO:0007493,GO:0003143,GO:0048617,GO:0061009,GO:…	GO:0005515,GO:0003677,GO:0003700,GO:0043565,GO:0008134,GO:0000976,GO:0001228,GO:0000978,GO:0008013,GO:0000981	4310	Exon (NM_001289464/20671, exon 3 of 4)
XX_TCF4_1_peak_9	chr1	5361155	5361697	7.18025	18387	Oprk1	5588493	5606133	1	NM_001204371	-226796	GO:0005654,GO:0005829,GO:0045202,GO:0043025,GO:0043005,GO:0030425,GO:0099056,GO:0099055,GO:0043204,GO:0043679,GO:0005887,GO:0030285,GO:0016020,GO:0016021,GO:0005886	GO:0045471,GO:0043278,GO:0007626,GO:0019233,GO:0050951,GO:0032868,GO:0044849,GO:1900745,GO:0048148,GO:0042711,GO:0042220,GO:0051930,GO:0043627,GO:0071333,GO:0007200,GO:1903937,GO:0031635,GO:0038003,GO:1904000,GO:0042755,GO:1990708,GO:0009314,GO:0033603,GO:0007218,GO:1901381,GO:0046877,GO:0040017,GO:0007610,GO:0033685,GO:0007165,GO:0007186,GO:0051607,GO:0006955,GO:0071222	GO:0004985,GO:0038048,GO:0033612,GO:0042277,GO:0042923,GO:0004930	4080	Distal Intergenic
XX_TCF4_1_peak_10	chr1	6218686	6219122	6.63651	12421	Rb1cc1	6214662	6276104	1	NM_009826	4024	GO:0005737,GO:0005634,GO:0005829,GO:0019898,GO:0031965,GO:0000407,GO:0034045,GO:1990316,GO:0005764,GO:0000421	GO:0007049,GO:0007507,GO:0043066,GO:0001889,GO:0001934,GO:0046330,GO:0000422,GO:0006914,GO:0045793,GO:2001237,GO:0000045,GO:0034727,GO:0061709,GO:0030242,GO:0061723	GO:0005515,GO:0019901,GO:0060090	5.02205e+33	Intron (NM_009826/12421, intron 1 of 23)
XX_TCF4_1_peak_11	chr1	6475878	6476202	6.60381	240690	St18	6487231	6860940	1	NM_001244692	-11029	GO:0005634,GO:0032993	GO:0000122,GO:0045944,GO:0006357,GO:0006355,GO:0008285,GO:0070102,GO:0033209,GO:0070498,GO:2001269	GO:0003677,GO:0046872,GO:0000978,GO:0000977,GO:0000981,GO:0008270		Distal Intergenic
XX_TCF4_1_peak_12	chr1	6506366	6506828	9.13343	240690	St18	6487231	6860940	1	NM_001244692	19135	GO:0005634,GO:0032993	GO:0000122,GO:0045944,GO:0006357,GO:0006355,GO:0008285,GO:0070102,GO:0033209,GO:0070498,GO:2001269	GO:0003677,GO:0046872,GO:0000978,GO:0000977,GO:0000981,GO:0008270		Intron (NM_001244692/240690, intron 2 of 23)
XX_TCF4_1_peak_13	chr1	7131503	7131853	10.5827	319263	Pcmtd1	7088920	7173628	1	NM_183028	42583	GO:0005737,GO:0016020	GO:0032259,GO:0006479,GO:0006464	GO:0016740,GO:0008168,GO:0004719		Intron (NM_183028/319263, intron 2 of 5)
XX_TCF4_1_peak_14	chr1	8272487	8272889	5.08866	71096	Sntg1	8359739	9299877	2	NM_001290390	1026988	GO:0005737,GO:0005634,GO:0005856,GO:0032587,GO:0005622,GO:0016010		GO:0003779,GO:0008022,GO:0005198		Distal Intergenic
XX_TCF4_1_peak_15	chr1	8350563	8351074	9.2865	71096	Sntg1	8359739	9299877	2	NM_001290390	948803	GO:0005737,GO:0005634,GO:0005856,GO:0032587,GO:0005622,GO:0016010		GO:0003779,GO:0008022,GO:0005198		Distal Intergenic
XX_TCF4_1_peak_16	chr1	8382170	8382596	8.7004	71096	Sntg1	8359739	9299877	2	NM_001290390	917281	GO:0005737,GO:0005634,GO:0005856,GO:0032587,GO:0005622,GO:0016010		GO:0003779,GO:0008022,GO:0005198		Intron (NM_001290390/71096, intron 20 of 20)
XX_TCF4_1_peak_17	chr1	8413693	8414024	11.5386	71096	Sntg1	8359739	9299877	2	NM_001290390	885853	GO:0005737,GO:0005634,GO:0005856,GO:0032587,GO:0005622,GO:0016010		GO:0003779,GO:0008022,GO:0005198		Intron (NM_001290390/71096, intron 20 of 20)
XX_TCF4_1_peak_18	chr1	8512540	8512897	5.08866	71096	Sntg1	8359739	9299877	2	NM_001290390	786980	GO:0005737,GO:0005634,GO:0005856,GO:0032587,GO:0005622,GO:0016010		GO:0003779,GO:0008022,GO:0005198		Intron (NM_001290390/71096, intron 15 of 20)
XX_TCF4_1_peak_19	chr1	8829508	8830025	6.01678	71096	Sntg1	8359739	9299877	2	NM_001290390	469852	GO:0005737,GO:0005634,GO:0005856,GO:0032587,GO:0005622,GO:0016010		GO:0003779,GO:0008022,GO:0005198		Intron (NM_001290390/71096, intron 4 of 20)
XX_TCF4_1_peak_20	chr1	9714137	9714471	7.14251	17864	Mybl1	9667411	9700209	2	NM_008651	-13928	GO:0005634,GO:0005654	GO:0045944,GO:0030154,GO:0006355,GO:0007283,GO:0000278,GO:0007141,GO:0010529,GO:1990511	GO:0003677,GO:0003700,GO:0043565,GO:0001228,GO:0000978,GO:0000981		Distal Intergenic
XX_TCF4_1_peak_21	chr1	9833450	9833757	8.99627	170755	Sgk3	9798130	9902568	1	NM_133220	35320	GO:0005654,GO:0005768,GO:0005769,GO:0043231,GO:0031410,GO:0055037	GO:0016310,GO:0006468,GO:0035556,GO:0018105,GO:2001240	GO:0000166,GO:0005524,GO:0016740,GO:0016301,GO:0004672,GO:0004674,GO:0035091,GO:0015459	415104068	Intron (NM_133220/170755, intron 2 of 17)
XX_TCF4_1_peak_22	chr1	9883960	9884491	9.9718	170755	Sgk3	9798130	9902568	1	NM_133220	85830	GO:0005654,GO:0005768,GO:0005769,GO:0043231,GO:0031410,GO:0055037	GO:0016310,GO:0006468,GO:0035556,GO:0018105,GO:2001240	GO:0000166,GO:0005524,GO:0016740,GO:0016301,GO:0004672,GO:0004674,GO:0035091,GO:0015459	415104068	Exon (NM_133220/170755, exon 12 of 18)
XX_TCF4_1_peak_23	chr1	9942530	9943101	9.12469	266793	Snord87	9942470	9942543	2	NR_004410	0	GO:0005730	GO:0008150	GO:0030562		Promoter (<=1kb)
XX_TCF4_1_peak_24	chr1	10031591	10032082	6.6124	26754	Cops5	10024600	10038159	2	NM_001277101	6077	GO:0005737,GO:0005634,GO:0005654,GO:0005829,GO:0030054,GO:0045202,GO:0048471,GO:0005667,GO:0000785,GO:0031410,GO:0008180,GO:0008021	GO:0045944,GO:0006355,GO:0051726,GO:0043066,GO:0051091,GO:0046328,GO:0016579,GO:0006508,GO:1903894,GO:0000338,GO:1990182	GO:0005515,GO:0046872,GO:0003713,GO:0019899,GO:0016787,GO:0004222,GO:0008237,GO:0004843,GO:0035718,GO:0008233,GO:0070122,GO:0019784		Intron (NM_001277101/26754, intron 5 of 7)
XX_TCF4_1_peak_25	chr1	10093076	10093484	6.01678	211660	Cspp1	10038218	10136768	1	NM_026493	54858	GO:0005737,GO:0005856,GO:0005874,GO:0005815,GO:0005819,GO:0005813,GO:0000922	GO:0051781,GO:0032467	GO:0005515		Intron (NM_026493/211660, intron 15 of 29)
XX_TCF4_1_peak_26	chr1	10146766	10147072	6.26145	211673	Arfgef1	10137507	10232670	2	NM_001102430	85598	GO:0005737,GO:0005634,GO:0005654,GO:0005829,GO:0005794,GO:0048471,GO:0000139,GO:0005730,GO:0016363,GO:0005802,GO:0030532,GO:0016020	GO:0050790,GO:0031175,GO:0007030,GO:0015031,GO:2000114,GO:0032012,GO:0030837,GO:0090303,GO:0034260,GO:0051897,GO:0090284,GO:0010256	GO:0005085,GO:0017022,GO:0034237	4144	Intron (NM_001102430/211673, intron 33 of 37)
XX_TCF4_1_peak_27	chr1	10816237	10816577	8.23607	100124448	Mir467e	10708387	10865874	2	NR_030645	49297	GO:0016442				Intron (NR_030645/100124448, intron 2 of 3)
XX_TCF4_1_peak_28	chr1	11278117	11278553	6.72727	109294	Prex2	10993465	11303682	1	NM_029525	284652	GO:0016020,GO:0016021,GO:0005886	GO:0035556,GO:0050790,GO:0048813,GO:0014065,GO:0008344,GO:0007186	GO:0005096,GO:0005085		Intron (NM_029525/109294, intron 37 of 39)
XX_TCF4_1_peak_29	chr1	11527239	11527792	7.18025	320492	A830018L16Rik	11414105	11601821	1	NM_001160370	113134	GO:0005575	GO:0008150	GO:0003674		Intron (NM_001160370/320492, intron 3 of 6)
XX_TCF4_1_peak_30	chr1	11744300	11744672	9.98335	320492	A830018L16Rik	11414105	11975902	1	NM_001160369	330195	GO:0005575	GO:0008150	GO:0003674		Intron (NM_001160369/320492, intron 7 of 13)
XX_TCF4_1_peak_31	chr1	11876549	11877065	11.8001	320492	A830018L16Rik	11414105	11975902	1	NM_001160369	462444	GO:0005575	GO:0008150	GO:0003674		Intron (NM_001160369/320492, intron 10 of 13)
XX_TCF4_1_peak_32	chr1	11983548	11983915	5.72467	102465961	Mir6341	12425986	12426106	1	NR_105759	-442071					Distal Intergenic
XX_TCF4_1_peak_33	chr1	12146354	12146687	6.72727	102465961	Mir6341	12425986	12426106	1	NR_105759	-279299					Distal Intergenic
XX_TCF4_1_peak_34	chr1	12494383	12494982	7.47284	102465961	Mir6341	12425986	12426106	1	NR_105759	68397					Distal Intergenic
XX_TCF4_1_peak_35	chr1	12575022	12575398	5.7571	329096	Gm17644	12667563	12673090	1	NR_045297	-92165					Distal Intergenic
XX_TCF4_1_peak_36	chr1	12639457	12639805	8.30345	329096	Gm17644	12667563	12673090	1	NR_045297	-27758					Distal Intergenic
XX_TCF4_1_peak_37	chr1	12701508	12701866	6.00644	240725	Sulf1	12692430	12860372	1	NM_001198565	9078	GO:0005794,GO:0045121,GO:0009986,GO:0005783,GO:0005795,GO:0005615,GO:0005886	GO:0006915,GO:0007155,GO:0001822,GO:0030336,GO:0060348,GO:0048706,GO:0001502,GO:0016525,GO:0051216,GO:0030513,GO:0002063,GO:0006790,GO:0030177,GO:0048661,GO:0036022,GO:0030201,GO:0048010,GO:0010575,GO:0060384,GO:0040037,GO:0060686,GO:0014846,GO:0032836,GO:0035860,GO:0040036,GO:0003094,GO:0001937	GO:0046872,GO:0005509,GO:0016787,GO:0005539,GO:0008449,GO:0003824,GO:0004065,GO:0008484		Intron (NM_001198565/240725, intron 1 of 21)
XX_TCF4_1_peak_38	chr1	12750810	12751150	7.64952	240725	Sulf1	12692430	12860372	1	NM_001198565	58380	GO:0005794,GO:0045121,GO:0009986,GO:0005783,GO:0005795,GO:0005615,GO:0005886	GO:0006915,GO:0007155,GO:0001822,GO:0030336,GO:0060348,GO:0048706,GO:0001502,GO:0016525,GO:0051216,GO:0030513,GO:0002063,GO:0006790,GO:0030177,GO:0048661,GO:0036022,GO:0030201,GO:0048010,GO:0010575,GO:0060384,GO:0040037,GO:0060686,GO:0014846,GO:0032836,GO:0035860,GO:0040036,GO:0003094,GO:0001937	GO:0046872,GO:0005509,GO:0016787,GO:0005539,GO:0008449,GO:0003824,GO:0004065,GO:0008484		Intron (NM_001198565/240725, intron 2 of 21)
XX_TCF4_1_peak_39	chr1	12908680	12909061	7.74239	240726	Slco5a1	12866550	12991135	2	NM_172841	82074	GO:0043231,GO:0005887,GO:0016020,GO:0016021,GO:0005886	GO:0006811,GO:0055085,GO:0043252	GO:0022857,GO:0015347		Intron (NM_172841/240726, intron 4 of 8)
XX_TCF4_1_peak_40	chr1	13135378	13135674	12.7462	383491	Prdm14	13113428	13127163	2	NM_001081209	-8215	GO:0005634,GO:0005654	GO:0000122,GO:0006357,GO:0000902,GO:0010468,GO:0019827,GO:0001708,GO:1902459,GO:0032259,GO:0048873,GO:0040037,GO:0044030,GO:0030718,GO:0007566,GO:0007281,GO:0034972,GO:0001827,GO:0009566,GO:1902093,GO:0040029,GO:0060817	GO:0005515,GO:0003677,GO:0016740,GO:0046872,GO:0003723,GO:0000977,GO:0001227,GO:0031490,GO:0008168		Distal Intergenic
XX_TCF4_1_peak_41	chr1	13342465	13343141	6.76839	17978	Ncoa2	13139105	13372429	2	NM_001302702	29288	GO:0005737,GO:0005634,GO:0005654,GO:0014069,GO:0043025,GO:0005794,GO:0005874,GO:0030425,GO:0032991,GO:0043197,GO:0048786,GO:0016604,GO:0005791	GO:0000122,GO:0045893,GO:0045944,GO:0045892,GO:0048511,GO:0006355,GO:0032922,GO:0007623,GO:0010468,GO:0032870,GO:1904017,GO:0030518,GO:2000324,GO:0045925,GO:0045475,GO:0032570,GO:0010906	GO:0005515,GO:0003682,GO:0044877,GO:0008134,GO:0003713,GO:0000978,GO:0019904,GO:0030165,GO:0030331,GO:0042974,GO:0016922,GO:0046983,GO:0035257,GO:0046966,GO:0033142,GO:0070182,GO:0035259,GO:0005102,GO:0017162,GO:0046965,GO:0030374,GO:0001162	491904915	Intron (NM_001302702/17978, intron 1 of 21)
XX_TCF4_1_peak_42	chr1	13424422	13424724	10.3087	17978	Ncoa2	13139105	13374083	2	NM_008678	-50339	GO:0005737,GO:0005634,GO:0005654,GO:0014069,GO:0043025,GO:0005794,GO:0005874,GO:0030425,GO:0032991,GO:0043197,GO:0048786,GO:0016604,GO:0005791	GO:0000122,GO:0045893,GO:0045944,GO:0045892,GO:0048511,GO:0006355,GO:0032922,GO:0007623,GO:0010468,GO:0032870,GO:1904017,GO:0030518,GO:2000324,GO:0045925,GO:0045475,GO:0032570,GO:0010906	GO:0005515,GO:0003682,GO:0044877,GO:0008134,GO:0003713,GO:0000978,GO:0019904,GO:0030165,GO:0030331,GO:0042974,GO:0016922,GO:0046983,GO:0035257,GO:0046966,GO:0033142,GO:0070182,GO:0035259,GO:0005102,GO:0017162,GO:0046965,GO:0030374,GO:0001162	491904915	Distal Intergenic
XX_TCF4_1_peak_43	chr1	13548141	13548469	5.83061	72265	Tram1	13564693	13589910	2	NM_028173	41441	GO:0005783,GO:0005789,GO:0030176,GO:0016020,GO:0016021	GO:0015031,GO:0045048,GO:0006616	GO:0003674	4141	Distal Intergenic
XX_TCF4_1_peak_44	chr1	13619771	13620066	8.23607	72265	Tram1	13564693	13589910	2	NM_028173	-29861	GO:0005783,GO:0005789,GO:0030176,GO:0016020,GO:0016021	GO:0015031,GO:0045048,GO:0006616	GO:0003674	4141	Distal Intergenic
XX_TCF4_1_peak_45	chr1	13770962	13771377	10.5953	433273	Gm5523	13785685	13786929	2	NR_004447	15552					Distal Intergenic
XX_TCF4_1_peak_46	chr1	14097726	14098071	9.09174	14048	Eya1	14168958	14310199	2	NM_001252192	212128	GO:0005737,GO:0005634,GO:0005654,GO:0032991,GO:0032993,GO:0016604	GO:0007275,GO:0045893,GO:0045944,GO:0030154,GO:0006325,GO:0009887,GO:0003151,GO:0045664,GO:0045165,GO:0006470,GO:0006974,GO:0042472,GO:0048856,GO:0035335,GO:0045747,GO:0007389,GO:0001657,GO:0035909,GO:0050679,GO:0001658,GO:0006281,GO:0001656,GO:0090103,GO:0042474,GO:0034613,GO:0048704,GO:0007501,GO:0042471,GO:0016576,GO:0048752,GO:0072513,GO:0045739,GO:0006302,GO:0035088,GO:0016925,GO:0071600,GO:…	GO:0005515,GO:0046872,GO:0003723,GO:0004725,GO:0004721,GO:0016787,GO:0004722	5202	Distal Intergenic
XX_TCF4_1_peak_47	chr1	14682871	14683176	9.2865	17681	Msc	14753346	14755966	2	NM_001360810	72790	GO:0005634,GO:0005654	GO:0000122,GO:0006357,GO:0060021,GO:0007519,GO:0060539,GO:0032502,GO:0014707,GO:1990830	GO:0003677,GO:1990837,GO:0000978,GO:0000977,GO:0000981,GO:0001227,GO:0046983		Distal Intergenic
XX_TCF4_1_peak_48	chr1	14772883	14773326	5.60292	17681	Msc	14753346	14755966	2	NM_010827	-16917	GO:0005634,GO:0005654	GO:0000122,GO:0006357,GO:0060021,GO:0007519,GO:0060539,GO:0032502,GO:0014707,GO:1990830	GO:0003677,GO:1990837,GO:0000978,GO:0000977,GO:0000981,GO:0001227,GO:0046983		Distal Intergenic
XX_TCF4_1_peak_49	chr1	15194325	15194690	9.9718	98741	Kcnb2	15286925	15723750	1	NM_001098528	-92235	GO:0042995,GO:0043025,GO:0030425,GO:0043204,GO:0008076,GO:0032809,GO:0016020,GO:0016021,GO:0005886	GO:0072659,GO:0006811,GO:0071805,GO:0034765,GO:0055085,GO:0006813,GO:0051260	GO:0005216,GO:0046982,GO:0005244,GO:0044325,GO:0005267,GO:0005249,GO:0005251		Distal Intergenic
XX_TCF4_1_peak_50	chr1	15313373	15314063	9.9718	98741	Kcnb2	15286925	15723750	1	NM_001098528	26448	GO:0042995,GO:0043025,GO:0030425,GO:0043204,GO:0008076,GO:0032809,GO:0016020,GO:0016021,GO:0005886	GO:0072659,GO:0006811,GO:0071805,GO:0034765,GO:0055085,GO:0006813,GO:0051260	GO:0005216,GO:0046982,GO:0005244,GO:0044325,GO:0005267,GO:0005249,GO:0005251		Intron (NM_001098528/98741, intron 2 of 2)
XX_TCF4_1_peak_51	chr1	15626972	15627339	6.3039	98741	Kcnb2	15286925	15723750	1	NM_001098528	340047	GO:0042995,GO:0043025,GO:0030425,GO:0043204,GO:0008076,GO:0032809,GO:0016020,GO:0016021,GO:0005886	GO:0072659,GO:0006811,GO:0071805,GO:0034765,GO:0055085,GO:0006813,GO:0051260	GO:0005216,GO:0046982,GO:0005244,GO:0044325,GO:0005267,GO:0005249,GO:0005251		Intron (NM_001098528/98741, intron 2 of 2)
XX_TCF4_1_peak_52	chr1	15640003	15640407	6.94406	98741	Kcnb2	15286925	15723750	1	NM_001098528	353078	GO:0042995,GO:0043025,GO:0030425,GO:0043204,GO:0008076,GO:0032809,GO:0016020,GO:0016021,GO:0005886	GO:0072659,GO:0006811,GO:0071805,GO:0034765,GO:0055085,GO:0006813,GO:0051260	GO:0005216,GO:0046982,GO:0005244,GO:0044325,GO:0005267,GO:0005249,GO:0005251		Intron (NM_001098528/98741, intron 2 of 2)
XX_TCF4_1_peak_53	chr1	16496058	16496382	8.33705	29819	Stau2	16228810	16519302	2	NM_001111272	22920	GO:0005737,GO:0005634,GO:0030424,GO:0043025,GO:0005874,GO:0030425,GO:0005730,GO:0043198,GO:0010494,GO:0031965,GO:0005783,GO:1990124,GO:0032839	GO:0051965,GO:0061003,GO:0010468,GO:0032956,GO:0048592,GO:1900454,GO:0098964,GO:0051489	GO:0003723,GO:0030544,GO:0043022,GO:0019894,GO:0051019,GO:0003725		Intron (NM_001111272/29819, intron 2 of 12)
XX_TCF4_1_peak_54	chr1	16627506	16627946	5.36724	66799	Ube2w	16568674	16619291	2	NR_073122	-8215	GO:0005634	GO:0006974,GO:0016567,GO:0043161,GO:0006281,GO:0006513,GO:0000209,GO:0070979,GO:0006515,GO:0071218	GO:0005515,GO:0000166,GO:0005524,GO:0016740,GO:0031625,GO:0004842,GO:0061631		Distal Intergenic
XX_TCF4_1_peak_55	chr1	16926000	16926344	13.5924	57339	Jph1	16994940	17097889	2	NM_020604	171545	GO:0005654,GO:0030018,GO:0005783,GO:0016529,GO:0030314,GO:0005789,GO:0014701,GO:0033017,GO:0016020,GO:0016021,GO:0005886	GO:0007517	GO:0008307		Distal Intergenic
XX_TCF4_1_peak_56	chr1	17277778	17278131	8.67718	14545	Gdap1	17145373	17164270	1	NM_010267	132405	GO:0005737,GO:0005829,GO:0005741,GO:0031307,GO:0005739,GO:0016020,GO:0016021	GO:0032526,GO:0008053,GO:0000266,GO:0006626,GO:0071305,GO:0006749			Distal Intergenic
XX_TCF4_1_peak_57	chr1	17550274	17550593	9.09174	94227	Pi15	17601901	17630939	1	NM_053191	-51308	GO:0005615,GO:0005576	GO:0007275,GO:0010466	GO:0030414		Distal Intergenic
XX_TCF4_1_peak_58	chr1	18197475	18197956	6.60381	654454	Defb44-ps	18210053	18223564	2	NR_002879	25608					Distal Intergenic
XX_TCF4_1_peak_59	chr1	18225986	18226511	6.3665	654454	Defb44-ps	18210053	18223564	2	NR_002879	-2422					Promoter (2-3kb)
XX_TCF4_1_peak_60	chr1	18649618	18650097	7.7072	77673	Defb41	18260391	18265138	2	NM_001040027	-384480	GO:0005576	GO:0006952,GO:0045087,GO:0042742	GO:0003674		Distal Intergenic
XX_TCF4_1_peak_61	chr1	18808825	18809124	6.09184	226896	Tfap2d	19103022	19168587	1	NM_153154	-293898	GO:0005634,GO:0005667	GO:0045893,GO:0045944,GO:0006357,GO:0006355,GO:0048856,GO:0042127,GO:0043524,GO:0061379	GO:0005515,GO:0003677,GO:0003700,GO:0000977,GO:0000981		Distal Intergenic
XX_TCF4_1_peak_62	chr1	18847340	18847641	6.60381	226896	Tfap2d	19103022	19168587	1	NM_153154	-255381	GO:0005634,GO:0005667	GO:0045893,GO:0045944,GO:0006357,GO:0006355,GO:0048856,GO:0042127,GO:0043524,GO:0061379	GO:0005515,GO:0003677,GO:0003700,GO:0000977,GO:0000981		Distal Intergenic
XX_TCF4_1_peak_63	chr1	19459683	19460213	8.19622	21419	Tfap2b	19212054	19238845	1	NM_001025305	247629	GO:0005634	GO:0000122,GO:0045893,GO:0045944,GO:0006357,GO:0045892,GO:0006355,GO:0008285,GO:0008284,GO:0001822,GO:0043066,GO:0043588,GO:0048856,GO:0043525,GO:0042493,GO:0042127,GO:0035909,GO:0045444,GO:0010842,GO:0043524,GO:0048745,GO:0010467,GO:0010960,GO:0072017,GO:0045595,GO:0048485,GO:0042593,GO:0055078,GO:0055074,GO:0055075,GO:0035136,GO:0097277,GO:0097276,GO:0097275,GO:0072210,GO:0072044,GO:0035810,GO:…	GO:0005515,GO:0003677,GO:0003682,GO:0003700,GO:0043565,GO:1990837,GO:0001228,GO:0000978,GO:0000977,GO:0000981,GO:0046982,GO:0000987,GO:0042803		Distal Intergenic
XX_TCF4_1_peak_64	chr1	20841360	20841758	6.60381	17215	Mcm3	20802968	20820312	2	NM_008563	-21048	GO:0005737,GO:0005634,GO:0005654,GO:0048471,GO:0005813,GO:0005694,GO:0042555,GO:0071162	GO:0007049,GO:0032508,GO:0006260,GO:1902975,GO:0000727,GO:0006271,GO:0006270,GO:0006267	GO:0003677,GO:0000166,GO:0005524,GO:0003697,GO:0004386,GO:0016787,GO:0003678,GO:0003688,GO:0017116	4.11004e+18	Distal Intergenic
XX_TCF4_1_peak_65	chr1	21505737	21506339	7.84945	226922	Kcnq5	21398399	21962650	2	NM_001310477	456311	GO:0008076,GO:0030118,GO:0005887,GO:0016020,GO:0016021,GO:0005886	GO:0006811,GO:0071805,GO:0034765,GO:0055085,GO:0006813	GO:0005516,GO:0005216,GO:0005244,GO:0005267,GO:0005249,GO:0005251	4725	Exon (NM_001310477/226922, exon 4 of 13)
XX_TCF4_1_peak_66	chr1	21804800	21805204	7.27114	226922	Kcnq5	21398399	21962650	2	NM_001310477	157446	GO:0008076,GO:0030118,GO:0005887,GO:0016020,GO:0016021,GO:0005886	GO:0006811,GO:0071805,GO:0034765,GO:0055085,GO:0006813	GO:0005516,GO:0005216,GO:0005244,GO:0005267,GO:0005249,GO:0005251	4725	Intron (NM_001310477/226922, intron 1 of 12)
XX_TCF4_1_peak_67	chr1	21904245	21904655	9.9718	226922	Kcnq5	21398399	21962650	2	NM_001310477	57995	GO:0008076,GO:0030118,GO:0005887,GO:0016020,GO:0016021,GO:0005886	GO:0006811,GO:0071805,GO:0034765,GO:0055085,GO:0006813	GO:0005516,GO:0005216,GO:0005244,GO:0005267,GO:0005249,GO:0005251	4725	Intron (NM_001310477/226922, intron 1 of 12)
XX_TCF4_1_peak_68	chr1	22396285	22396607	5.41621	116837	Rims1	22285973	22806158	2	NM_001012623	409551	GO:0098978,GO:0030054,GO:0045202,GO:0042995,GO:0014069,GO:0098982,GO:0042734,GO:0060077,GO:0098831,GO:0031982,GO:0048788,GO:0016020,GO:0005886	GO:0030154,GO:0010628,GO:0006886,GO:0042391,GO:0048167,GO:2000463,GO:2000300,GO:0048169,GO:0065003,GO:0016082,GO:0048790,GO:0007269,GO:0016081,GO:0050806,GO:0010808,GO:1903861,GO:0061669,GO:0048791,GO:0006836,GO:0060478,GO:0097151,GO:0006887,GO:0060291	GO:0005515,GO:0046872,GO:0019901,GO:0031267,GO:0017124,GO:0044325,GO:0098882	472304721	Intron (NM_001012623/116837, intron 22 of 29)
XX_TCF4_1_peak_69	chr1	22730266	22730665	9.20941	116837	Rims1	22285973	22806158	2	NM_001012623	75493	GO:0098978,GO:0030054,GO:0045202,GO:0042995,GO:0014069,GO:0098982,GO:0042734,GO:0060077,GO:0098831,GO:0031982,GO:0048788,GO:0016020,GO:0005886	GO:0030154,GO:0010628,GO:0006886,GO:0042391,GO:0048167,GO:2000463,GO:2000300,GO:0048169,GO:0065003,GO:0016082,GO:0048790,GO:0007269,GO:0016081,GO:0050806,GO:0010808,GO:1903861,GO:0061669,GO:0048791,GO:0006836,GO:0060478,GO:0097151,GO:0006887,GO:0060291	GO:0005515,GO:0046872,GO:0019901,GO:0031267,GO:0017124,GO:0044325,GO:0098882	472304721	Intron (NM_001012623/116837, intron 1 of 29)
XX_TCF4_1_peak_70	chr1	23719042	23719345	6.60381	280645	B3gat2	23761926	23847858	1	NM_172124	-42581	GO:0005794,GO:0000139,GO:0016020,GO:0016021	GO:0006486,GO:0016051,GO:0050650,GO:0005975	GO:0016740,GO:0046872,GO:0015018	51501100	Distal Intergenic
XX_TCF4_1_peak_71	chr1	23739315	23739690	6.5413	280645	B3gat2	23761926	23847858	1	NM_172124	-22236	GO:0005794,GO:0000139,GO:0016020,GO:0016021	GO:0006486,GO:0016051,GO:0050650,GO:0005975	GO:0016740,GO:0046872,GO:0015018	51501100	Distal Intergenic
XX_TCF4_1_peak_72	chr1	23750745	23751199	6.60381	280645	B3gat2	23761926	23847858	1	NM_172124	-10727	GO:0005794,GO:0000139,GO:0016020,GO:0016021	GO:0006486,GO:0016051,GO:0050650,GO:0005975	GO:0016740,GO:0046872,GO:0015018	51501100	Distal Intergenic
XX_TCF4_1_peak_73	chr1	23984060	23984386	6.56002	68002	Sdhaf4	23995939	24005640	2	NM_026503	21254	GO:0005759,GO:0005739	GO:0034553,GO:0045333,GO:1904231,GO:0045087	GO:0008047		Distal Intergenic
XX_TCF4_1_peak_74	chr1	24100280	24100757	6.26145	68187	Fam135a	24010758	24100341	2	NM_026604	0	GO:0005575	GO:0044255			Promoter (<=1kb)
XX_TCF4_1_peak_75	chr1	25022189	25022535	6.5413	100504323	Gm20172	25276404	25277954	2	NM_001204913	255419					Distal Intergenic
XX_TCF4_1_peak_76	chr1	25530064	25530403	5.83061	210933	Adgrb3	25067476	25829707	2	NM_175642	299304	GO:0098794,GO:0043083,GO:0005887,GO:0016020,GO:0016021,GO:0005886	GO:0050790,GO:0051965,GO:0016525,GO:0007166,GO:0007189,GO:0048814,GO:0007520,GO:0016322,GO:0099558,GO:0061743,GO:0007165,GO:0007186	GO:0005515,GO:0005096,GO:0004888,GO:0004930		Intron (NM_175642/210933, intron 7 of 30)
XX_TCF4_1_peak_77	chr1	25845477	25845855	9.13343	117981786	Gm9884	25830430	25831570	1	NR_169046	15047					Distal Intergenic
XX_TCF4_1_peak_78	chr1	25861279	25861946	6.9156	117981786	Gm9884	25830430	25831570	1	NR_169046	30849					Distal Intergenic
XX_TCF4_1_peak_79	chr1	25926233	25926617	6.64043	117981786	Gm9884	25830430	25831570	1	NR_169046	95803					Distal Intergenic
XX_TCF4_1_peak_80	chr1	26022829	26023127	11.8001	117981786	Gm9884	25830430	25831570	1	NR_169046	192399					Distal Intergenic
XX_TCF4_1_peak_81	chr1	26720540	26720923	7.08228	210940	4931408C20Rik	26681801	26687460	2	NM_001033764	-33080	GO:0016020,GO:0016021,GO:0005575	GO:0008150	GO:0003674		Distal Intergenic
XX_TCF4_1_peak_82	chr1	26784476	26784993	6.94406	210940	4931408C20Rik	26681801	26687460	2	NM_001033764	-97016	GO:0016020,GO:0016021,GO:0005575	GO:0008150	GO:0003674		Distal Intergenic
XX_TCF4_1_peak_83	chr1	27094954	27095256	5.08866	210940	4931408C20Rik	26681801	26687460	2	NM_001033764	-407494	GO:0016020,GO:0016021,GO:0005575	GO:0008150	GO:0003674		Distal Intergenic
XX_TCF4_1_peak_84	chr1	27189278	27189567	9.9718	210940	4931408C20Rik	26681801	26687460	2	NM_001033764	-501818	GO:0016020,GO:0016021,GO:0005575	GO:0008150	GO:0003674		Distal Intergenic
XX_TCF4_1_peak_85	chr1	27416967	27417450	8.23607	433281	Gm5524	27884046	27902187	1	NR_151583	-466596	GO:0005575	GO:0008150	GO:0003674		Distal Intergenic
XX_TCF4_1_peak_86	chr1	27441688	27442115	5.54	433281	Gm5524	27884046	27902187	1	NR_151583	-441931	GO:0005575	GO:0008150	GO:0003674		Distal Intergenic
XX_TCF4_1_peak_87	chr1	27855176	27855501	6.09184	433281	Gm5524	27884046	27902187	1	NR_151583	-28545	GO:0005575	GO:0008150	GO:0003674		Distal Intergenic
XX_TCF4_1_peak_88	chr1	28079239	28079583	6.48184	433281	Gm5524	27884046	27902187	1	NR_151583	195193	GO:0005575	GO:0008150	GO:0003674		Distal Intergenic
XX_TCF4_1_peak_89	chr1	28286983	28287376	7.64952	433281	Gm5524	27884046	27902187	1	NR_151583	402937	GO:0005575	GO:0008150	GO:0003674		Distal Intergenic
XX_TCF4_1_peak_90	chr1	29120482	29120818	8.7945	102465174	Mir6342	29421488	29421612	1	NR_105760	-300670					Distal Intergenic
XX_TCF4_1_peak_91	chr1	29199877	29200293	9.06647	102465174	Mir6342	29421488	29421612	1	NR_105760	-221195					Distal Intergenic
XX_TCF4_1_peak_92	chr1	29471959	29472511	8.23607	102465174	Mir6342	29421488	29421612	1	NR_105760	50471					Distal Intergenic
XX_TCF4_1_peak_93	chr1	30342397	30342711	12.6606	102633704	Gm31465	30121013	30138836	2	NR_157039	-203561					Distal Intergenic
XX_TCF4_1_peak_94	chr1	30380904	30381403	6.72727	102633704	Gm31465	30121013	30138836	2	NR_157039	-242068					Distal Intergenic
XX_TCF4_1_peak_95	chr1	30839950	30840498	10.308	213109	Phf3	30802342	30863256	2	NM_001081080	22758	GO:0005634,GO:0005575	GO:0006351,GO:0008150	GO:0046872,GO:0003674		Intron (NM_001081080/213109, intron 1 of 14)
XX_TCF4_1_peak_96	chr1	30876070	30876552	7.4396	213109	Phf3	30802342	30863256	2	NM_001081080	-12814	GO:0005634,GO:0005575	GO:0006351,GO:0008150	GO:0046872,GO:0003674		Distal Intergenic
XX_TCF4_1_peak_97	chr1	30949767	30950167	19.5432	115487084	LOC115487084	30949871	30951335	1	NR_164183	0					Promoter (<=1kb)
XX_TCF4_1_peak_98	chr1	31061457	31061787	7.35877	102634473	Gm29669	31019188	31096454	2	NR_136907	34667					Intron (NR_136907/102634473, intron 1 of 3)
XX_TCF4_1_peak_99	chr1	31857371	31857796	10.1462	170771	Khdrbs2	32172722	32658569	1	NM_133235	-314926	GO:0005634	GO:0006397,GO:0000381,GO:0048024	GO:0005515,GO:0003723,GO:0003729,GO:0003676,GO:0017124,GO:0008143,GO:0042169,GO:0008266		Distal Intergenic
XX_TCF4_1_peak_100	chr1	32462257	32462948	5.60292	170771	Khdrbs2	32172722	32658569	1	NM_133235	289535	GO:0005634	GO:0006397,GO:0000381,GO:0048024	GO:0005515,GO:0003723,GO:0003729,GO:0003676,GO:0017124,GO:0008143,GO:0042169,GO:0008266		Intron (NM_133235/170771, intron 4 of 8)
XX_TCF4_1_peak_101	chr1	33103328	33103615	7.40623	408191	Gm5415	32543546	32547293	2	NM_001164286	-556035					Distal Intergenic
XX_TCF4_1_peak_102	chr1	33475603	33475922	8.23607	19076	Prim2	33453808	33669794	2	NM_008922	193872	GO:0005658,GO:1990077	GO:0006260,GO:0006269,GO:1903934	GO:0003677,GO:0046872,GO:0051536,GO:0071667,GO:0051539	3030	Intron (NM_008922/19076, intron 12 of 13)
XX_TCF4_1_peak_103	chr1	33649899	33650352	6.69351	19076	Prim2	33453808	33669794	2	NM_008922	19442	GO:0005658,GO:1990077	GO:0006260,GO:0006269,GO:1903934	GO:0003677,GO:0046872,GO:0051536,GO:0071667,GO:0051539	3030	Intron (NM_008922/19076, intron 5 of 13)
XX_TCF4_1_peak_104	chr1	33671098	33671407	7.92212	67503	1700001G17Rik	33669824	33670712	1	NR_033199	1274	GO:0005575	GO:0008150	GO:0003674		Promoter (1-2kb)
XX_TCF4_1_peak_105	chr1	33809998	33810589	8.37674	98403	Zfp451	33761541	33814595	2	NM_001290699	4006	GO:0005634,GO:0016605	GO:0045944,GO:0030512,GO:0010468,GO:0060633,GO:0016925,GO:2000616	GO:0003677,GO:0016740,GO:0046872,GO:0003714,GO:0061665		Intron (NM_001290699/98403, intron 2 of 12)
XX_TCF4_1_peak_106	chr1	33814851	33815165	7.65842	98403	Zfp451	33801960	33814595	2	NM_001290700	-256	GO:0005634,GO:0016605	GO:0045944,GO:0030512,GO:0010468,GO:0060633,GO:0016925,GO:2000616	GO:0003677,GO:0016740,GO:0046872,GO:0003714,GO:0061665		Promoter (<=1kb)
XX_TCF4_1_peak_107	chr1	33855586	33855900	5.98004	320705	Bend6	33852052	33907621	2	NM_177235	51721	GO:0005634	GO:0007399,GO:0045892,GO:0045666,GO:0045746	GO:0003677,GO:0003682,GO:0003714		Intron (NM_177235/320705, intron 6 of 6)
XX_TCF4_1_peak_108	chr1	33925247	33925702	11.4733	13518	Dst	33908225	34308662	1	NM_001276764	17022	GO:0005737,GO:0005634,GO:0005654,GO:0005856,GO:0005829,GO:0030054,GO:0042995,GO:0014069,GO:0030424,GO:0005874,GO:0048471,GO:0015629,GO:0005925,GO:0015630,GO:0005938,GO:0042383,GO:0009898,GO:0031252,GO:0030018,GO:0035371,GO:0001725,GO:1904115,GO:0005635,GO:0014704,GO:0031410,GO:0005783,GO:0030056,GO:0097038,GO:0005789,GO:0031673,GO:0045111,GO:0060053,GO:0045098,GO:0016020,GO:0016021,GO:0005882,GO:…	GO:0007155,GO:0007409,GO:0000226,GO:0007010,GO:0042060,GO:0031110,GO:0048870,GO:0008090,GO:0031122,GO:0031581,GO:0046907,GO:0009611,GO:0030011,GO:0045104	GO:0005515,GO:0046872,GO:0003779,GO:0008022,GO:0008017,GO:0008092,GO:0005178,GO:0005509,GO:0051010,GO:0042803,GO:0005198		Intron (NM_001276764/13518, intron 2 of 102)
XX_TCF4_1_peak_109	chr1	34067368	34067677	10.3489	13518	Dst	33908225	34308662	1	NM_001276764	159143	GO:0005737,GO:0005634,GO:0005654,GO:0005856,GO:0005829,GO:0030054,GO:0042995,GO:0014069,GO:0030424,GO:0005874,GO:0048471,GO:0015629,GO:0005925,GO:0015630,GO:0005938,GO:0042383,GO:0009898,GO:0031252,GO:0030018,GO:0035371,GO:0001725,GO:1904115,GO:0005635,GO:0014704,GO:0031410,GO:0005783,GO:0030056,GO:0097038,GO:0005789,GO:0031673,GO:0045111,GO:0060053,GO:0045098,GO:0016020,GO:0016021,GO:0005882,GO:…	GO:0007155,GO:0007409,GO:0000226,GO:0007010,GO:0042060,GO:0031110,GO:0048870,GO:0008090,GO:0031122,GO:0031581,GO:0046907,GO:0009611,GO:0030011,GO:0045104	GO:0005515,GO:0046872,GO:0003779,GO:0008022,GO:0008017,GO:0008092,GO:0005178,GO:0005509,GO:0051010,GO:0042803,GO:0005198		Intron (NM_001276764/13518, intron 4 of 102)
XX_TCF4_1_peak_110	chr1	34178013	34178327	7.78777	108167617	Gm26788	34165849	34178164	2	NR_165804	0					Promoter (<=1kb)
XX_TCF4_1_peak_111	chr1	34228901	34229257	8.23607	13518	Dst	33908225	34308662	1	NM_001276764	320676	GO:0005737,GO:0005634,GO:0005654,GO:0005856,GO:0005829,GO:0030054,GO:0042995,GO:0014069,GO:0030424,GO:0005874,GO:0048471,GO:0015629,GO:0005925,GO:0015630,GO:0005938,GO:0042383,GO:0009898,GO:0031252,GO:0030018,GO:0035371,GO:0001725,GO:1904115,GO:0005635,GO:0014704,GO:0031410,GO:0005783,GO:0030056,GO:0097038,GO:0005789,GO:0031673,GO:0045111,GO:0060053,GO:0045098,GO:0016020,GO:0016021,GO:0005882,GO:…	GO:0007155,GO:0007409,GO:0000226,GO:0007010,GO:0042060,GO:0031110,GO:0048870,GO:0008090,GO:0031122,GO:0031581,GO:0046907,GO:0009611,GO:0030011,GO:0045104	GO:0005515,GO:0046872,GO:0003779,GO:0008022,GO:0008017,GO:0008092,GO:0005178,GO:0005509,GO:0051010,GO:0042803,GO:0005198		Exon (NM_001276764/13518, exon 60 of 103)
XX_TCF4_1_peak_112	chr1	34377579	34377889	8.37674	100628580	Mir5103	34433121	34433199	2	NR_039562	55310					Distal Intergenic
XX_TCF4_1_peak_113	chr1	34552502	34552963	10.875	21756	Prss40	34552331	34560943	2	NM_009356	7980	GO:0031410,GO:0001669,GO:0005615,GO:0005576	GO:0006508	GO:0016787,GO:0008233,GO:0004252,GO:0008236		Exon (NM_009356/21756, exon 5 of 5)
XX_TCF4_1_peak_114	chr1	34686523	34686905	10.8514	226970	Arhgef4	34678182	34812738	1	NM_001368773	8341	GO:0005737	GO:0035556,GO:0050790,GO:0030032,GO:0046847	GO:0019904,GO:0005085		Intron (NM_001368773/226970, intron 1 of 13)
XX_TCF4_1_peak_115	chr1	34705576	34705863	5.82082	226970	Arhgef4	34678182	34812738	1	NM_001368773	27394	GO:0005737	GO:0035556,GO:0050790,GO:0030032,GO:0046847	GO:0019904,GO:0005085		Intron (NM_001368773/226970, intron 1 of 13)
XX_TCF4_1_peak_116	chr1	34744057	34744834	7.40623	226970	Arhgef4	34678182	34812738	1	NM_001368773	65875	GO:0005737	GO:0035556,GO:0050790,GO:0030032,GO:0046847	GO:0019904,GO:0005085		Intron (NM_001368773/226970, intron 3 of 13)
XX_TCF4_1_peak_117	chr1	34770364	34770658	6.26145	226970	Arhgef4	34678182	34812738	1	NM_001368773	92182	GO:0005737	GO:0035556,GO:0050790,GO:0030032,GO:0046847	GO:0019904,GO:0005085		Intron (NM_001368773/226970, intron 4 of 13)
XX_TCF4_1_peak_118	chr1	35448591	35449148	9.09174	226971	Plekhb2	34849989	34879554	1	NM_001357425	598602	GO:0005768,GO:0055038,GO:0016020,GO:0016021	GO:0045595	GO:0005547		Distal Intergenic
XX_TCF4_1_peak_119	chr1	35636246	35636617	12.7462	50785	Hs6st1	36068400	36106446	1	NM_015818	-431783	GO:0016020,GO:0016021	GO:0001525,GO:0015012,GO:0015015,GO:0060716,GO:0048286,GO:0048666	GO:0016740,GO:0008146,GO:0017095	534	Distal Intergenic
XX_TCF4_1_peak_120	chr1	35651035	35651424	7.39466	50785	Hs6st1	36068400	36106446	1	NM_015818	-416976	GO:0016020,GO:0016021	GO:0001525,GO:0015012,GO:0015015,GO:0060716,GO:0048286,GO:0048666	GO:0016740,GO:0008146,GO:0017095	534	Distal Intergenic
XX_TCF4_1_peak_121	chr1	35825619	35826090	7.43842	50785	Hs6st1	36068400	36106446	1	NM_015818	-242310	GO:0016020,GO:0016021	GO:0001525,GO:0015012,GO:0015015,GO:0060716,GO:0048286,GO:0048666	GO:0016740,GO:0008146,GO:0017095	534	Distal Intergenic
XX_TCF4_1_peak_122	chr1	36039150	36039726	7.40623	50785	Hs6st1	36068400	36106446	1	NM_015818	-28674	GO:0016020,GO:0016021	GO:0001525,GO:0015012,GO:0015015,GO:0060716,GO:0048286,GO:0048666	GO:0016740,GO:0008146,GO:0017095	534	Distal Intergenic
XX_TCF4_1_peak_123	chr1	36072811	36073325	8.78548	50785	Hs6st1	36068400	36106446	1	NM_015818	4411	GO:0016020,GO:0016021	GO:0001525,GO:0015012,GO:0015015,GO:0060716,GO:0048286,GO:0048666	GO:0016740,GO:0008146,GO:0017095	534	Intron (NM_015818/50785, intron 1 of 1)
XX_TCF4_1_peak_124	chr1	36103836	36104161	6.2117	50785	Hs6st1	36068400	36106446	1	NM_015818	35436	GO:0016020,GO:0016021	GO:0001525,GO:0015012,GO:0015015,GO:0060716,GO:0048286,GO:0048666	GO:0016740,GO:0008146,GO:0017095	534	Exon (NM_015818/50785, exon 2 of 2)
XX_TCF4_1_peak_125	chr1	36141217	36141526	7.67226	320011	Uggt1	36140028	36244302	2	NM_198899	102776	GO:0032991,GO:0005783,GO:0005793,GO:0005788	GO:0006486,GO:0097359,GO:0018279,GO:0071712	GO:0005515,GO:0016740,GO:0016757,GO:0051082,GO:0003980	4141	3' UTR
XX_TCF4_1_peak_126	chr1	36266220	36266546	10.3607	214854	Neurl3	36264602	36273425	2	NM_153408	6879		GO:0016567	GO:0016740,GO:0046872,GO:0061630		3' UTR
XX_TCF4_1_peak_127	chr1	36473363	36473744	9.2079	94220	Cnnm4	36471597	36508776	1	NM_033570	1766	GO:0043025,GO:0030425,GO:0032991,GO:0043231,GO:0016323,GO:0016020,GO:0016021,GO:0005886	GO:0006811,GO:0035725,GO:0055085,GO:0070166,GO:0010960,GO:0007601,GO:0006810,GO:0055065,GO:1903830,GO:0015693,GO:0031214,GO:0050896	GO:0015081,GO:0015095,GO:0022857		Promoter (1-2kb)
XX_TCF4_1_peak_128	chr1	36498685	36499061	8.61553	94220	Cnnm4	36471597	36508776	1	NM_033570	27088	GO:0043025,GO:0030425,GO:0032991,GO:0043231,GO:0016323,GO:0016020,GO:0016021,GO:0005886	GO:0006811,GO:0035725,GO:0055085,GO:0070166,GO:0010960,GO:0007601,GO:0006810,GO:0055065,GO:1903830,GO:0015693,GO:0031214,GO:0050896	GO:0015081,GO:0015095,GO:0022857		Intron (NM_033570/94220, intron 3 of 6)
XX_TCF4_1_peak_129	chr1	36525037	36525513	13.584	94218	Cnnm3	36511867	36528236	1	NM_001039551	13170	GO:0043231,GO:0016020,GO:0016021,GO:0005886	GO:0006811,GO:0055085,GO:0010960,GO:0006810	GO:0022857		3' UTR
XX_TCF4_1_peak_130	chr1	36548816	36549187	9.43044	20353	Sema4c	36548639	36557557	2	NM_001304329	8370	GO:0030054,GO:0045202,GO:0014069,GO:0045211,GO:0031410,GO:0030672,GO:0098839,GO:0005887,GO:0016020,GO:0016021,GO:0005615,GO:0005886	GO:0007275,GO:0007399,GO:0030154,GO:0007411,GO:0001843,GO:0030335,GO:0050919,GO:0001755,GO:0048843,GO:0071526,GO:0021549,GO:0042692,GO:0032874,GO:0021535	GO:0005515,GO:0045499,GO:0030215	4360	3' UTR
XX_TCF4_1_peak_131	chr1	36586755	36587132	7.56889	381337	Fam178b	36562696	36593332	2	NM_027957	6200	GO:0005575	GO:0008150	GO:0003674		Intron (NM_027957/381337, intron 1 of 5)
XX_TCF4_1_peak_132	chr1	36696737	36697241	5.49437	12859	Cox5b	36691487	36693388	1	NM_009942	5250	GO:0043209,GO:0005751,GO:0005740,GO:0005743,GO:0005739,GO:0016020	GO:0043434,GO:0006119,GO:0006123	GO:0046872,GO:0004129	5.02205e+63	Distal Intergenic
XX_TCF4_1_peak_133	chr1	36958438	36959089	9.13343	56030	Tmem131	36792189	36939527	2	NM_018872	-18911	GO:0016020,GO:0016021		GO:0003674		Distal Intergenic
XX_TCF4_1_peak_134	chr1	36996579	36997049	6.25166	70853	Vwa3b	37029313	37141335	1	NM_001370829	-32264	GO:0005654,GO:0005829	GO:0008150	GO:0003674		Distal Intergenic
XX_TCF4_1_peak_135	chr1	37029336	37029722	8.7004	70853	Vwa3b	37029313	37141335	1	NM_001370829	23	GO:0005654,GO:0005829	GO:0008150	GO:0003674		Promoter (<=1kb)
XX_TCF4_1_peak_136	chr1	37042458	37042772	7.30396	70853	Vwa3b	37029313	37141335	1	NM_001370829	13145	GO:0005654,GO:0005829	GO:0008150	GO:0003674		Intron (NM_001370829/70853, intron 3 of 16)
XX_TCF4_1_peak_137	chr1	37215786	37216098	10.8552	12790	Cnga3	37218278	37263384	1	NM_001282010	-2180	GO:0005737,GO:0043025,GO:0030425,GO:0043204,GO:0043194,GO:0097386,GO:0001750,GO:1902495,GO:0016020,GO:0016021,GO:0005886	GO:0006811,GO:0055085,GO:0031960,GO:0034220,GO:0051591,GO:0098659,GO:0007601,GO:0046549,GO:0006812,GO:0032026,GO:0050896	GO:0005515,GO:0000166,GO:0008022,GO:0005216,GO:0030553,GO:0005222,GO:0005221,GO:0005223	402404740	Promoter (2-3kb)
XX_TCF4_1_peak_138	chr1	37226973	37227299	5.83061	12790	Cnga3	37218278	37263384	1	NM_001282010	8695	GO:0005737,GO:0043025,GO:0030425,GO:0043204,GO:0043194,GO:0097386,GO:0001750,GO:1902495,GO:0016020,GO:0016021,GO:0005886	GO:0006811,GO:0055085,GO:0031960,GO:0034220,GO:0051591,GO:0098659,GO:0007601,GO:0046549,GO:0006812,GO:0032026,GO:0050896	GO:0005515,GO:0000166,GO:0008022,GO:0005216,GO:0030553,GO:0005222,GO:0005221,GO:0005223	402404740	Intron (NM_001282010/12790, intron 2 of 7)
XX_TCF4_1_peak_139	chr1	37234547	37235168	5.83061	12790	Cnga3	37218278	37263384	1	NM_001282010	16269	GO:0005737,GO:0043025,GO:0030425,GO:0043204,GO:0043194,GO:0097386,GO:0001750,GO:1902495,GO:0016020,GO:0016021,GO:0005886	GO:0006811,GO:0055085,GO:0031960,GO:0034220,GO:0051591,GO:0098659,GO:0007601,GO:0046549,GO:0006812,GO:0032026,GO:0050896	GO:0005515,GO:0000166,GO:0008022,GO:0005216,GO:0030553,GO:0005222,GO:0005221,GO:0005223	402404740	Intron (NM_001282010/12790, intron 3 of 7)
XX_TCF4_1_peak_140	chr1	37354113	37354406	10.5827	269180	Inpp4a	37299838	37410740	1	NM_001290797	54275	GO:0005737,GO:0005634,GO:0005654,GO:0030054,GO:0045202,GO:0014069,GO:0005768,GO:0031965,GO:0031901,GO:0055038,GO:0016020,GO:0016021,GO:0005886	GO:0016311,GO:0036092,GO:0006798	GO:0016787,GO:0016316,GO:0052828,GO:0017161,GO:0034597	40700056201100	Intron (NM_001290797/269180, intron 1 of 25)
XX_TCF4_1_peak_141	chr1	37516937	37517439	6.12001	269181	Mgat4a	37439340	37536404	2	NM_001290801	18965	GO:0005794,GO:0000139,GO:0005783,GO:0005793,GO:0005795,GO:0016020,GO:0016021,GO:0005576	GO:0006486,GO:0006487	GO:0016740,GO:0046872,GO:0008375,GO:0016757,GO:0008454	5130051001100	Intron (NM_001290801/269181, intron 1 of 14)
XX_TCF4_1_peak_142	chr1	37728597	37728989	10.6737	72097	Cracdl	37611676	37719811	2	NM_028096	-8786					Distal Intergenic
XX_TCF4_1_peak_143	chr1	37936205	37936646	5.83061	332427	Lyg2	37905923	37916493	2	NM_001033427	-19712	GO:0005576	GO:0008152,GO:0009253,GO:0016998,GO:0050830,GO:0042742	GO:0016787,GO:0016798,GO:0003796		Distal Intergenic
XX_TCF4_1_peak_144	chr1	38006016	38006311	7.14251	226982	Eif5b	37998010	38055579	1	NM_198303	8006	GO:0005737	GO:0006446,GO:0006413,GO:0006412	GO:0000166,GO:0046872,GO:0016787,GO:0005525,GO:0003924,GO:0003743		Intron (NM_198303/226982, intron 1 of 23)
XX_TCF4_1_peak_145	chr1	38059343	38059773	10.308	56210	Rev1	38052786	38129666	2	NM_001359287	69893	GO:0005634	GO:0006974,GO:0006281,GO:0071897,GO:0042276,GO:0070987,GO:0009411	GO:0005515,GO:0003677,GO:0016740,GO:0046872,GO:0003887,GO:0016779,GO:0017125,GO:0003684	3460	Intron (NM_001359287/56210, intron 14 of 23)
XX_TCF4_1_peak_146	chr1	38182688	38183150	7.74618	16764	Aff3	38175991	38627244	2	NM_001290814	444094	GO:0005634,GO:0005654,GO:0005829,GO:0016604,GO:0032783	GO:0006355,GO:0006351,GO:0010468,GO:0035116,GO:0034612	GO:0003677,GO:0003700,GO:0003690		Intron (NM_001290814/16764, intron 19 of 21)
XX_TCF4_1_peak_147	chr1	38260945	38261351	7.28779	16764	Aff3	38175991	38627244	2	NM_001290814	365893	GO:0005634,GO:0005654,GO:0005829,GO:0016604,GO:0032783	GO:0006355,GO:0006351,GO:0010468,GO:0035116,GO:0034612	GO:0003677,GO:0003700,GO:0003690		Intron (NM_001290814/16764, intron 9 of 21)
XX_TCF4_1_peak_148	chr1	38368134	38368426	8.10907	16764	Aff3	38175991	38627244	2	NM_001290814	258818	GO:0005634,GO:0005654,GO:0005829,GO:0016604,GO:0032783	GO:0006355,GO:0006351,GO:0010468,GO:0035116,GO:0034612	GO:0003677,GO:0003700,GO:0003690		Intron (NM_001290814/16764, intron 5 of 21)
XX_TCF4_1_peak_149	chr1	38398633	38399412	9.12469	16764	Aff3	38175991	38627244	2	NM_001290814	227832	GO:0005634,GO:0005654,GO:0005829,GO:0016604,GO:0032783	GO:0006355,GO:0006351,GO:0010468,GO:0035116,GO:0034612	GO:0003677,GO:0003700,GO:0003690		Intron (NM_001290814/16764, intron 5 of 21)
XX_TCF4_1_peak_150	chr1	38579331	38579617	8.7004	16764	Aff3	38175991	38627244	2	NM_001290814	47627	GO:0005634,GO:0005654,GO:0005829,GO:0016604,GO:0032783	GO:0006355,GO:0006351,GO:0010468,GO:0035116,GO:0034612	GO:0003677,GO:0003700,GO:0003690		Intron (NM_001290814/16764, intron 1 of 21)
XX_TCF4_1_peak_151	chr1	38616720	38617032	6.42316	16764	Aff3	38175991	38627244	2	NM_001290814	10212	GO:0005634,GO:0005654,GO:0005829,GO:0016604,GO:0032783	GO:0006355,GO:0006351,GO:0010468,GO:0035116,GO:0034612	GO:0003677,GO:0003700,GO:0003690		Intron (NM_001290814/16764, intron 1 of 21)
XX_TCF4_1_peak_152	chr1	38800490	38800789	5.83061	381338	Lonrf2	38793669	38836687	2	NM_001029878	35898	GO:0005575	GO:0008150	GO:0046872,GO:0003674		Exon (NM_001029878/381338, exon 11 of 12)
XX_TCF4_1_peak_153	chr1	38977404	38977823	6.76839	68833	Pdcl3	38987814	38997236	1	NM_026850	-9991	GO:0005737,GO:0005654,GO:0005829,GO:0032991,GO:0048471,GO:0005783,GO:0097356	GO:0006915,GO:0001525,GO:0030036,GO:0010628,GO:0050821,GO:2000059,GO:0045766,GO:0050730,GO:0001938,GO:0034605,GO:0006457,GO:1903645,GO:0061077	GO:0043184,GO:0044183		Distal Intergenic
XX_TCF4_1_peak_154	chr1	39057013	39057694	8.23607	68833	Pdcl3	38987814	38997236	1	NM_026850	69199	GO:0005737,GO:0005654,GO:0005829,GO:0032991,GO:0048471,GO:0005783,GO:0097356	GO:0006915,GO:0001525,GO:0030036,GO:0010628,GO:0050821,GO:2000059,GO:0045766,GO:0050730,GO:0001938,GO:0034605,GO:0006457,GO:1903645,GO:0061077	GO:0043184,GO:0044183		Distal Intergenic
XX_TCF4_1_peak_155	chr1	39098800	39099158	7.14898	102466631	Mir6349	39186896	39186992	2	NR_105767	87834					Distal Intergenic
XX_TCF4_1_peak_156	chr1	39390326	39390621	6.6124	54610	Tbc1d8	39371496	39478747	2	NM_018775	88126		GO:0050790,GO:0090630,GO:0006886	GO:0005096		Intron (NM_018775/54610, intron 8 of 19)
XX_TCF4_1_peak_157	chr1	39452025	39452322	8.30657	54610	Tbc1d8	39371496	39478747	2	NM_018775	26425		GO:0050790,GO:0090630,GO:0006886	GO:0005096		Intron (NM_018775/54610, intron 1 of 19)
XX_TCF4_1_peak_158	chr1	39493972	39494384	7.64952	54610	Tbc1d8	39373313	39478755	2	NM_001357522	-15217		GO:0050790,GO:0090630,GO:0006886	GO:0005096		Distal Intergenic
XX_TCF4_1_peak_159	chr1	39505225	39505621	6.50194	54610	Tbc1d8	39373313	39478755	2	NM_001357522	-26470		GO:0050790,GO:0090630,GO:0006886	GO:0005096		Distal Intergenic
XX_TCF4_1_peak_160	chr1	39699894	39700314	5.74952	619289	Rfx8	39665301	39720989	2	NM_001145660	20675	GO:0005634	GO:0006357,GO:0006355	GO:0003677,GO:0003700,GO:0000978,GO:0000981		Intron (NM_001145660/619289, intron 4 of 14)
XX_TCF4_1_peak_161	chr1	39716898	39717231	9.65986	619289	Rfx8	39665301	39720989	2	NM_001145660	3758	GO:0005634	GO:0006357,GO:0006355	GO:0003677,GO:0003700,GO:0000978,GO:0000981		Intron (NM_001145660/619289, intron 2 of 14)
XX_TCF4_1_peak_162	chr1	39719297	39719584	7.40623	619289	Rfx8	39665301	39720989	2	NM_001145660	1405	GO:0005634	GO:0006357,GO:0006355	GO:0003677,GO:0003700,GO:0000978,GO:0000981		Promoter (1-2kb)
XX_TCF4_1_peak_163	chr1	39749387	39749784	6.69351	619289	Rfx8	39665301	39720989	2	NM_001145660	-28398	GO:0005634	GO:0006357,GO:0006355	GO:0003677,GO:0003700,GO:0000978,GO:0000981		Distal Intergenic
XX_TCF4_1_peak_164	chr1	39902875	39903317	7.4396	26921	Map4k4	39900913	40026310	1	NM_001252200	1962	GO:0005737,GO:0005925	GO:0016310,GO:0006468,GO:0035556,GO:0043547,GO:0048812,GO:0030335,GO:0043066,GO:0000165,GO:0010977,GO:0046330,GO:0051894,GO:0046328,GO:0043408,GO:0120183,GO:0031098,GO:0051549,GO:0032014,GO:0032147,GO:0070571,GO:0061179	GO:0005515,GO:0000166,GO:0005524,GO:0016740,GO:0016301,GO:0004672,GO:0008017,GO:0004674,GO:0004111	4010	Promoter (1-2kb)
XX_TCF4_1_peak_165	chr1	39939193	39939562	6.60157	26921	Map4k4	39900913	40026310	1	NM_001252200	38280	GO:0005737,GO:0005925	GO:0016310,GO:0006468,GO:0035556,GO:0043547,GO:0048812,GO:0030335,GO:0043066,GO:0000165,GO:0010977,GO:0046330,GO:0051894,GO:0046328,GO:0043408,GO:0120183,GO:0031098,GO:0051549,GO:0032014,GO:0032147,GO:0070571,GO:0061179	GO:0005515,GO:0000166,GO:0005524,GO:0016740,GO:0016301,GO:0004672,GO:0008017,GO:0004674,GO:0004111	4010	Intron (NM_001252200/26921, intron 2 of 31)
XX_TCF4_1_peak_166	chr1	39989725	39990339	8.44986	26921	Map4k4	39900913	40026310	1	NM_001252200	88812	GO:0005737,GO:0005925	GO:0016310,GO:0006468,GO:0035556,GO:0043547,GO:0048812,GO:0030335,GO:0043066,GO:0000165,GO:0010977,GO:0046330,GO:0051894,GO:0046328,GO:0043408,GO:0120183,GO:0031098,GO:0051549,GO:0032014,GO:0032147,GO:0070571,GO:0061179	GO:0005515,GO:0000166,GO:0005524,GO:0016740,GO:0016301,GO:0004672,GO:0008017,GO:0004674,GO:0004111	4010	Exon (NM_001252200/26921, exon 12 of 32)
XX_TCF4_1_peak_167	chr1	40010888	40011298	6.76839	26921	Map4k4	39900913	40026310	1	NM_001252200	109975	GO:0005737,GO:0005925	GO:0016310,GO:0006468,GO:0035556,GO:0043547,GO:0048812,GO:0030335,GO:0043066,GO:0000165,GO:0010977,GO:0046330,GO:0051894,GO:0046328,GO:0043408,GO:0120183,GO:0031098,GO:0051549,GO:0032014,GO:0032147,GO:0070571,GO:0061179	GO:0005515,GO:0000166,GO:0005524,GO:0016740,GO:0016301,GO:0004672,GO:0008017,GO:0004674,GO:0004111	4010	Intron (NM_001252200/26921, intron 23 of 31)
XX_TCF4_1_peak_168	chr1	40079159	40079571	7.21787	100047133	Gm16894	40076212	40085851	2	NR_037980	6280					Intron (NR_037980/100047133, intron 3 of 3)
XX_TCF4_1_peak_169	chr1	40080893	40081186	5.89007	100047133	Gm16894	40076212	40085851	2	NR_037980	4665					Intron (NR_037980/100047133, intron 3 of 3)
XX_TCF4_1_peak_170	chr1	40089780	40090247	8.30556	16178	Il1r2	40084714	40125230	1	NM_001360801	5066	GO:0005737,GO:0016020,GO:0016021,GO:0005886,GO:0005576	GO:0010955,GO:1900016,GO:0032690,GO:2000660,GO:0019221	GO:0004908,GO:0004910,GO:0019966	5.21505e+33	Intron (NM_001360801/16178, intron 1 of 7)
XX_TCF4_1_peak_171	chr1	40276713	40277061	5.60292	16177	Il1r1	40225080	40316177	1	NM_008362	51633	GO:0005634,GO:0014069,GO:0030424,GO:0032991,GO:0009986,GO:0009897,GO:0016020,GO:0016021,GO:0005615,GO:0005886,GO:0005576	GO:2001224,GO:0070555,GO:0050727,GO:2000661,GO:0010286,GO:0032729,GO:0009314,GO:0070498,GO:2000556,GO:0019221,GO:2000391,GO:0006954,GO:0007165	GO:0005515,GO:0016787,GO:0005161,GO:0035255,GO:0002020,GO:0004908,GO:0050135,GO:0061809,GO:0004909,GO:0019966,GO:0003953	4.01005e+63	Intron (NM_008362/16177, intron 1 of 10)
XX_TCF4_1_peak_172	chr1	40402173	40402483	8.12591	17082	Il1rl1	40429570	40448411	1	NM_001294171	-27087	GO:0005829,GO:0031012,GO:0005925,GO:0009986,GO:0009897,GO:0016020,GO:0016021,GO:0005615,GO:0005886,GO:0005576	GO:0008285,GO:0050729,GO:0043032,GO:0032754,GO:0043124,GO:0032689,GO:0038172,GO:0002826,GO:0019221,GO:0032722,GO:0007165	GO:0005515,GO:0016787,GO:0004908,GO:0002114,GO:0002113,GO:0050135,GO:0061809,GO:0003953	4060	Distal Intergenic
XX_TCF4_1_peak_173	chr1	40722674	40723140	8.7945	226999	Slc9a2	40681712	40768885	1	NM_001033289	40962	GO:0005903,GO:0016020,GO:0016021,GO:0005886	GO:0006811,GO:0071805,GO:0055085,GO:0008104,GO:0098656,GO:0006814,GO:0051453,GO:0098719,GO:0006812,GO:0006885,GO:1902600	GO:0015297,GO:0015386,GO:0015385,GO:0015299		Intron (NM_001033289/226999, intron 2 of 11)
XX_TCF4_1_peak_174	chr1	40732977	40733321	9.247	226999	Slc9a2	40681712	40768885	1	NM_001033289	51265	GO:0005903,GO:0016020,GO:0016021,GO:0005886	GO:0006811,GO:0071805,GO:0055085,GO:0008104,GO:0098656,GO:0006814,GO:0051453,GO:0098719,GO:0006812,GO:0006885,GO:1902600	GO:0015297,GO:0015386,GO:0015385,GO:0015299		Intron (NM_001033289/226999, intron 3 of 11)
XX_TCF4_1_peak_175	chr1	42169813	42170102	6.09184	108167623	Gm46091	42684538	42744791	1	NR_168293	-514436					Distal Intergenic
XX_TCF4_1_peak_176	chr1	42644137	42644540	5.10085	108167623	Gm46091	42684538	42744791	1	NR_168293	-39998					Distal Intergenic
XX_TCF4_1_peak_177	chr1	42750964	42751390	6.5413	104940697	Dalir	42750712	42752886	1	NR_130904	252					Promoter (<=1kb)
XX_TCF4_1_peak_178	chr1	43201352	43201758	5.08866	14200	Fhl2	43123071	43196761	2	NM_001289533	-4591	GO:0005737,GO:0005634,GO:0030018,GO:0031430	GO:0000122,GO:0006357,GO:0043066,GO:0001649,GO:0055015,GO:0009725,GO:0055014,GO:0070885,GO:0060347	GO:0005515,GO:0046872,GO:0042802,GO:0008134,GO:0003712,GO:0003714,GO:0043425	4380	Distal Intergenic
XX_TCF4_1_peak_179	chr1	43328833	43329421	11.8001	17974	Nck2	43445751	43570518	1	NM_010879	-116330	GO:0005737,GO:0005829,GO:0045202,GO:0014069,GO:0005783,GO:0012506	GO:0045944,GO:0016477,GO:0006417,GO:0048013,GO:0007015,GO:0060996,GO:0030032,GO:0030838,GO:1902237,GO:0033137,GO:0001771,GO:0051017,GO:0051016,GO:1903912,GO:1903898,GO:0036493,GO:1990441,GO:0042102,GO:0007165	GO:0044877,GO:0003779,GO:0097110,GO:0030971,GO:0001784,GO:0035591	4.36004e+23	Distal Intergenic
XX_TCF4_1_peak_180	chr1	43501548	43501885	8.97782	17974	Nck2	43445751	43570518	1	NM_010879	55797	GO:0005737,GO:0005829,GO:0045202,GO:0014069,GO:0005783,GO:0012506	GO:0045944,GO:0016477,GO:0006417,GO:0048013,GO:0007015,GO:0060996,GO:0030032,GO:0030838,GO:1902237,GO:0033137,GO:0001771,GO:0051017,GO:0051016,GO:1903912,GO:1903898,GO:0036493,GO:1990441,GO:0042102,GO:0007165	GO:0044877,GO:0003779,GO:0097110,GO:0030971,GO:0001784,GO:0035591	4.36004e+23	Intron (NM_010879/17974, intron 1 of 4)
XX_TCF4_1_peak_181	chr1	43540323	43540776	6.25166	17974	Nck2	43445751	43570518	1	NM_010879	94572	GO:0005737,GO:0005829,GO:0045202,GO:0014069,GO:0005783,GO:0012506	GO:0045944,GO:0016477,GO:0006417,GO:0048013,GO:0007015,GO:0060996,GO:0030032,GO:0030838,GO:1902237,GO:0033137,GO:0001771,GO:0051017,GO:0051016,GO:1903912,GO:1903898,GO:0036493,GO:1990441,GO:0042102,GO:0007165	GO:0044877,GO:0003779,GO:0097110,GO:0030971,GO:0001784,GO:0035591	4.36004e+23	Intron (NM_010879/17974, intron 3 of 4)
XX_TCF4_1_peak_182	chr1	43603887	43604268	10.4571	78896	Ecrg4	43730602	43742564	1	NM_024283	-126334	GO:0005737,GO:0016324,GO:0031045,GO:0016020,GO:0005615,GO:0005886,GO:0005576	GO:0008285,GO:0007417,GO:0042127,GO:0090398,GO:0031145,GO:0009611,GO:0070314,GO:2000854,GO:0030103,GO:0051461,GO:0007218,GO:0051466	GO:0005184		Distal Intergenic
XX_TCF4_1_peak_183	chr1	44199741	44200064	8.75511	403183	Mettl21e	44204070	44218931	2	NM_207281	18867	GO:0005737,GO:0005829	GO:0018023,GO:0032259,GO:0018022	GO:0016740,GO:0008168,GO:0016279		Distal Intergenic
XX_TCF4_1_peak_184	chr1	44320090	44320441	10.875	403183	Mettl21e	44204070	44218931	2	NM_207281	-101159	GO:0005737,GO:0005829	GO:0018023,GO:0032259,GO:0018022	GO:0016740,GO:0008168,GO:0016279		Distal Intergenic
XX_TCF4_1_peak_185	chr1	44794915	44795256	8.23607	70676	Gulp1	44551671	44796836	1	NM_028450	243244	GO:0005737	GO:0006915,GO:0006909,GO:0006911,GO:0006869	GO:0003674		3' UTR
XX_TCF4_1_peak_186	chr1	45206611	45206944	6.26145	12825	Col3a1	45311538	45349706	1	NM_009930	-104594	GO:0031012,GO:0062023,GO:0005581,GO:0005586,GO:0005615,GO:0005576	GO:0007507,GO:0001701,GO:0002062,GO:0030198,GO:0021987,GO:0030324,GO:0007229,GO:0007179,GO:0043588,GO:0035904,GO:0035264,GO:0001568,GO:0042060,GO:0051216,GO:0048565,GO:0030199,GO:0009612,GO:0010467,GO:0060350,GO:0001501,GO:0007160,GO:0036022,GO:0097435,GO:0034097,GO:2001223,GO:0050777,GO:0060414,GO:0032905,GO:0048144,GO:0035025,GO:0009314,GO:0071230,GO:1990776,GO:0001894,GO:0048251,GO:0018149	GO:0046872,GO:0005201,GO:0046332,GO:0030020,GO:0005178,GO:0048407,GO:0002020	4.61105e+28	Distal Intergenic
XX_TCF4_1_peak_187	chr1	45299103	45299409	5.25017	12825	Col3a1	45311538	45349706	1	NM_009930	-12129	GO:0031012,GO:0062023,GO:0005581,GO:0005586,GO:0005615,GO:0005576	GO:0007507,GO:0001701,GO:0002062,GO:0030198,GO:0021987,GO:0030324,GO:0007229,GO:0007179,GO:0043588,GO:0035904,GO:0035264,GO:0001568,GO:0042060,GO:0051216,GO:0048565,GO:0030199,GO:0009612,GO:0010467,GO:0060350,GO:0001501,GO:0007160,GO:0036022,GO:0097435,GO:0034097,GO:2001223,GO:0050777,GO:0060414,GO:0032905,GO:0048144,GO:0035025,GO:0009314,GO:0071230,GO:1990776,GO:0001894,GO:0048251,GO:0018149	GO:0046872,GO:0005201,GO:0046332,GO:0030020,GO:0005178,GO:0048407,GO:0002020	4.61105e+28	Distal Intergenic
XX_TCF4_1_peak_188	chr1	45501680	45502029	6.76839	12832	Col5a2	45374331	45503282	2	NM_007737	1253	GO:0031012,GO:0062023,GO:0005581,GO:0005588,GO:0005615,GO:0005576	GO:0030198,GO:0043588,GO:0001503,GO:0030199,GO:0048592,GO:0001501,GO:1903225,GO:0071230	GO:0046872,GO:0005201,GO:0046332,GO:0030020	4974	Promoter (1-2kb)
XX_TCF4_1_peak_189	chr1	46261343	46261641	5.83061	227058	Dnah7b	46066853	46373546	1	NM_001368717	194490	GO:0005737,GO:0005856,GO:0005829,GO:0042995,GO:0005874,GO:0030286,GO:0005929,GO:0036156,GO:0016020,GO:0016021	GO:0007018,GO:0003341,GO:0036159	GO:0000166,GO:0005524,GO:0005509,GO:0008569,GO:0045505,GO:0051959	50220501605014	Intron (NM_001368717/227058, intron 47 of 64)
XX_TCF4_1_peak_190	chr1	46653958	46654346	7.40623	100101919	Dnah7c	46425518	46807477	1	NM_001310335	228440	GO:0005737,GO:0005856,GO:0005829,GO:0042995,GO:0005874,GO:0030286,GO:0005929,GO:0036156	GO:0007018,GO:0003341,GO:0036159	GO:0000166,GO:0005524,GO:0005509,GO:0008569,GO:0045505,GO:0051959	50220501605014	Exon (NM_001310335/100101919, exon 36 of 65)
XX_TCF4_1_peak_191	chr1	46857878	46858239	5.64218	227059	Slc39a10	46807544	46925776	2	NM_001356417	67537	GO:0005887,GO:0016020,GO:0016021,GO:0005886	GO:0006811,GO:0055085,GO:0030001,GO:0030890,GO:0050861,GO:0006829,GO:1903615,GO:0071578,GO:0006882,GO:0002903	GO:0046873,GO:0005385	501005012	Intron (NM_001356417/227059, intron 2 of 10)
XX_TCF4_1_peak_192	chr1	47051959	47052383	7.08109	227059	Slc39a10	46807544	46925776	2	NM_001356417	-126183	GO:0005887,GO:0016020,GO:0016021,GO:0005886	GO:0006811,GO:0055085,GO:0030001,GO:0030890,GO:0050861,GO:0006829,GO:1903615,GO:0071578,GO:0006882,GO:0002903	GO:0046873,GO:0005385	501005012	Distal Intergenic
XX_TCF4_1_peak_193	chr1	48034348	48034761	6.60381	102466969	Mir6350	47467021	47467125	2	NR_105768	-567223					Distal Intergenic
XX_TCF4_1_peak_194	chr1	48158844	48159275	7.92884	102466969	Mir6350	47467021	47467125	2	NR_105768	-691719					Distal Intergenic
XX_TCF4_1_peak_195	chr1	48276580	48276935	6.60381	102466969	Mir6350	47467021	47467125	2	NR_105768	-809455					Distal Intergenic
XX_TCF4_1_peak_196	chr1	48742710	48743282	9.09174	442837	C230029F24Rik	49244616	49340431	1	NR_151585	-501334	GO:0005575	GO:0008150	GO:0003674		Distal Intergenic
XX_TCF4_1_peak_197	chr1	49004256	49004544	6.60381	442837	C230029F24Rik	49244616	49340431	1	NR_151585	-240072	GO:0005575	GO:0008150	GO:0003674		Distal Intergenic
XX_TCF4_1_peak_198	chr1	49081373	49081699	10.875	442837	C230029F24Rik	49244616	49340431	1	NR_151585	-162917	GO:0005575	GO:0008150	GO:0003674		Distal Intergenic
XX_TCF4_1_peak_199	chr1	49115470	49115796	5.97782	442837	C230029F24Rik	49244616	49340431	1	NR_151585	-128820	GO:0005575	GO:0008150	GO:0003674		Distal Intergenic
XX_TCF4_1_peak_200	chr1	49178588	49179009	9.9718	442837	C230029F24Rik	49244616	49340431	1	NR_151585	-65607	GO:0005575	GO:0008150	GO:0003674		Distal Intergenic
XX_TCF4_1_peak_201	chr1	50594451	50594882	10.4855	56363	Tmeff2	50927523	51187270	1	NM_019790	-332641	GO:0005604,GO:0016020,GO:0016021,GO:0005886	GO:0016477,GO:0009887,GO:0034446,GO:0030336,GO:0009888,GO:0051497,GO:0044319,GO:0045720			Distal Intergenic
XX_TCF4_1_peak_202	chr1	51069812	51070132	9.56885	56363	Tmeff2	50927523	51187270	1	NM_019790	142289	GO:0005604,GO:0016020,GO:0016021,GO:0005886	GO:0016477,GO:0009887,GO:0034446,GO:0030336,GO:0009888,GO:0051497,GO:0044319,GO:0045720			Intron (NM_019790/56363, intron 4 of 9)
XX_TCF4_1_peak_203	chr1	51385638	51386063	5.97782	442821	9330175M20Rik	51218386	51333779	2	NR_045151	-51859	GO:0005575	GO:0008150	GO:0003674		Distal Intergenic
XX_TCF4_1_peak_204	chr1	51409915	51410265	5.72467	109019	Nabp1	51469488	51478399	2	NM_001310548	68134	GO:0005634,GO:0005654,GO:0005829,GO:0000781,GO:0035861,GO:0070876	GO:0006974,GO:0006281,GO:0010212,GO:0000724,GO:0044818,GO:0007093	GO:0003677,GO:0003723,GO:0003676,GO:0003697		Distal Intergenic
XX_TCF4_1_peak_205	chr1	51510137	51510568	7.99583	100045066	Gm17767	51509505	51596718	2	NR_151621	86150					Intron (NR_151621/100045066, intron 3 of 3)
XX_TCF4_1_peak_206	chr1	51563538	51564045	8.23607	100045066	Gm17767	51509505	51596718	2	NR_151621	32673					Intron (NR_151621/100045066, intron 3 of 3)
XX_TCF4_1_peak_207	chr1	51569828	51570146	5.54	100045066	Gm17767	51509505	51596718	2	NR_151621	26572					Intron (NR_151621/100045066, intron 3 of 3)
XX_TCF4_1_peak_208	chr1	51762191	51762554	12.1498	17912	Myo1b	51749758	51915978	2	NM_001161817	153424	GO:0005737,GO:0048471,GO:0015629,GO:0005884,GO:0005769,GO:0010008,GO:0045177,GO:0030175,GO:0031982,GO:0005902,GO:0016459,GO:0032588,GO:0071944,GO:0005903,GO:0005886	GO:0007015,GO:0030050,GO:0033572,GO:0051017,GO:0006892,GO:0030048	GO:0000166,GO:0005524,GO:0051015,GO:0003779,GO:0005516,GO:0005546,GO:0003774,GO:0030898,GO:0000146,GO:0005547	5130	Exon (NM_001161817/17912, exon 26 of 31)
XX_TCF4_1_peak_209	chr1	51834210	51834568	9.73431	17912	Myo1b	51749758	51915978	2	NM_001161817	81410	GO:0005737,GO:0048471,GO:0015629,GO:0005884,GO:0005769,GO:0010008,GO:0045177,GO:0030175,GO:0031982,GO:0005902,GO:0016459,GO:0032588,GO:0071944,GO:0005903,GO:0005886	GO:0007015,GO:0030050,GO:0033572,GO:0051017,GO:0006892,GO:0030048	GO:0000166,GO:0005524,GO:0051015,GO:0003779,GO:0005516,GO:0005546,GO:0003774,GO:0030898,GO:0000146,GO:0005547	5130	Exon (NM_001161817/17912, exon 4 of 31)
XX_TCF4_1_peak_210	chr1	51860551	51861037	8.10845	17912	Myo1b	51749758	51915978	2	NM_001161817	54941	GO:0005737,GO:0048471,GO:0015629,GO:0005884,GO:0005769,GO:0010008,GO:0045177,GO:0030175,GO:0031982,GO:0005902,GO:0016459,GO:0032588,GO:0071944,GO:0005903,GO:0005886	GO:0007015,GO:0030050,GO:0033572,GO:0051017,GO:0006892,GO:0030048	GO:0000166,GO:0005524,GO:0051015,GO:0003779,GO:0005516,GO:0005546,GO:0003774,GO:0030898,GO:0000146,GO:0005547	5130	Intron (NM_001161817/17912, intron 3 of 30)
XX_TCF4_1_peak_211	chr1	51915413	51915705	6.92861	17912	Myo1b	51749758	51915978	2	NM_001161817	273	GO:0005737,GO:0048471,GO:0015629,GO:0005884,GO:0005769,GO:0010008,GO:0045177,GO:0030175,GO:0031982,GO:0005902,GO:0016459,GO:0032588,GO:0071944,GO:0005903,GO:0005886	GO:0007015,GO:0030050,GO:0033572,GO:0051017,GO:0006892,GO:0030048	GO:0000166,GO:0005524,GO:0051015,GO:0003779,GO:0005516,GO:0005546,GO:0003774,GO:0030898,GO:0000146,GO:0005547	5130	Promoter (<=1kb)
XX_TCF4_1_peak_212	chr1	52630699	52631039	8.37674	227094	Nemp2	52630705	52651919	1	NM_001142647	0	GO:0005634,GO:0005635,GO:0005637,GO:0016020,GO:0016021	GO:0008150	GO:0003674		Promoter (<=1kb)
XX_TCF4_1_peak_213	chr1	52837406	52837762	7.43842	227095	Hibch	52845038	52920986	1	NM_146108	-7276	GO:0005739	GO:0009083,GO:0006574	GO:0016787,GO:0003860	2.80004e+22	Distal Intergenic
XX_TCF4_1_peak_214	chr1	53135244	53135577	5.83061	69397	1700019A02Rik	53158577	53187617	2	NM_001368200	52040	GO:0005575	GO:0008150	GO:0003674		Distal Intergenic
XX_TCF4_1_peak_215	chr1	53750978	53751433	8.83417	98267	Stk17b	53755512	53785215	2	NM_133810	33782	GO:0005634,GO:0015629,GO:0005793,GO:0016020,GO:0005886	GO:0016310,GO:0006468,GO:0035556,GO:0046777,GO:0006915,GO:0043065,GO:2000271,GO:0012501	GO:0000166,GO:0005524,GO:0016740,GO:0016301,GO:0004672,GO:0004674		Distal Intergenic
XX_TCF4_1_peak_216	chr1	53823578	53824005	5.47582	329152	Hecw2	53806874	54195034	2	NM_001001883	371029	GO:0005737,GO:0005856,GO:0005819,GO:0072686	GO:0016567,GO:0043161,GO:0000209,GO:2000650,GO:0048814,GO:0045732,GO:0030071	GO:0016740,GO:0004842,GO:0061630		Intron (NM_001001883/329152, intron 28 of 28)
XX_TCF4_1_peak_217	chr1	53909920	53910336	5.97534	329152	Hecw2	53806874	54195034	2	NM_001001883	284698	GO:0005737,GO:0005856,GO:0005819,GO:0072686	GO:0016567,GO:0043161,GO:0000209,GO:2000650,GO:0048814,GO:0045732,GO:0030071	GO:0016740,GO:0004842,GO:0061630		Intron (NM_001001883/329152, intron 13 of 28)
XX_TCF4_1_peak_218	chr1	53999671	53999957	7.30334	329152	Hecw2	53806874	54195034	2	NM_001001883	195077	GO:0005737,GO:0005856,GO:0005819,GO:0072686	GO:0016567,GO:0043161,GO:0000209,GO:2000650,GO:0048814,GO:0045732,GO:0030071	GO:0016740,GO:0004842,GO:0061630		Intron (NM_001001883/329152, intron 2 of 28)
XX_TCF4_1_peak_219	chr1	54438281	54438811	16.7863	98488	Gtf3c3	54395877	54439026	2	NM_001033194	215	GO:0005654,GO:0005730,GO:0031965,GO:0000127	GO:0006383			Promoter (<=1kb)
XX_TCF4_1_peak_220	chr1	54530490	54530866	8.79055	241062	Pgap1	54473000	54557684	2	NM_001163314	26818	GO:0005783,GO:0005789,GO:0016020,GO:0016021	GO:0015031,GO:0060322,GO:0006888,GO:1902953,GO:0009880,GO:0009948,GO:0006505,GO:0006506,GO:0007605,GO:0021871	GO:0016787,GO:0050185,GO:0016788	110000563	Exon (NM_001163314/241062, exon 8 of 27)
XX_TCF4_1_peak_221	chr1	54758754	54759139	8.44986	329154	Ankrd44	54645340	54926387	2	NM_001081433	167248	GO:0005575	GO:0008150	GO:0003674		Intron (NM_001081433/329154, intron 8 of 27)
XX_TCF4_1_peak_222	chr1	54911574	54911941	8.7004	329154	Ankrd44	54645340	54926387	2	NM_001081433	14446	GO:0005575	GO:0008150	GO:0003674		Intron (NM_001081433/329154, intron 1 of 27)
XX_TCF4_1_peak_223	chr1	55073409	55073842	8.68493	15510	Hspd1	55077834	55087932	2	NM_010477	14090	GO:0005737,GO:0005829,GO:0005794,GO:0032991,GO:0045121,GO:0005769,GO:0009986,GO:0005905,GO:0043231,GO:0031985,GO:0005791,GO:0043209,GO:0005782,GO:0030061,GO:0042588,GO:0005759,GO:0097225,GO:0046696,GO:0005743,GO:0005739,GO:0070062,GO:0030135,GO:0030141,GO:0016020,GO:0005615,GO:0005886	GO:0043065,GO:0043066,GO:0042493,GO:0050821,GO:0014070,GO:0043524,GO:0001666,GO:0042220,GO:0002931,GO:0050729,GO:0010033,GO:0032755,GO:0002842,GO:0042113,GO:0043627,GO:0042542,GO:0043032,GO:0098761,GO:0008637,GO:0006919,GO:0014823,GO:0009409,GO:0034605,GO:0034514,GO:0009408,GO:0032735,GO:0006457,GO:0051702,GO:1903427,GO:0032733,GO:0006986,GO:0033198,GO:0048291,GO:0032729,GO:0051384,GO:0032496,GO:…	GO:0000166,GO:0005524,GO:0044877,GO:0031625,GO:0019899,GO:0002039,GO:0016887,GO:0034185,GO:0003725,GO:0140030,GO:0001530,GO:0051087,GO:0008035,GO:0034186,GO:0016853	3.01804e+28	Distal Intergenic
XX_TCF4_1_peak_224	chr1	55087002	55087584	8.17379	15510	Hspd1	55077833	55088243	2	NM_001356512	659	GO:0005737,GO:0005829,GO:0005794,GO:0032991,GO:0045121,GO:0005769,GO:0009986,GO:0005905,GO:0043231,GO:0031985,GO:0005791,GO:0043209,GO:0005782,GO:0030061,GO:0042588,GO:0005759,GO:0097225,GO:0046696,GO:0005743,GO:0005739,GO:0070062,GO:0030135,GO:0030141,GO:0016020,GO:0005615,GO:0005886	GO:0043065,GO:0043066,GO:0042493,GO:0050821,GO:0014070,GO:0043524,GO:0001666,GO:0042220,GO:0002931,GO:0050729,GO:0010033,GO:0032755,GO:0002842,GO:0042113,GO:0043627,GO:0042542,GO:0043032,GO:0098761,GO:0008637,GO:0006919,GO:0014823,GO:0009409,GO:0034605,GO:0034514,GO:0009408,GO:0032735,GO:0006457,GO:0051702,GO:1903427,GO:0032733,GO:0006986,GO:0033198,GO:0048291,GO:0032729,GO:0051384,GO:0032496,GO:…	GO:0000166,GO:0005524,GO:0044877,GO:0031625,GO:0019899,GO:0002039,GO:0016887,GO:0034185,GO:0003725,GO:0140030,GO:0001530,GO:0051087,GO:0008035,GO:0034186,GO:0016853	3.01804e+28	Promoter (<=1kb)
XX_TCF4_1_peak_225	chr1	55157297	55157637	7.40623	19070	Mob4	55131245	55154899	1	NM_025283	26052	GO:0005737,GO:0005829,GO:0043025,GO:0005794,GO:0048471,GO:0043197,GO:0032580,GO:0016020		GO:0046872,GO:0019900		Distal Intergenic
XX_TCF4_1_peak_226	chr1	55237641	55238133	6.26145	212679	Mars2	55237177	55240058	1	NM_175439	464	GO:0005759,GO:0005739	GO:0006431,GO:0006418,GO:0006412	GO:0000166,GO:0005524,GO:0016874,GO:0004825,GO:0004812	4500110000970	Promoter (<=1kb)
XX_TCF4_1_peak_227	chr1	55468125	55468439	9.13343	227120	Plcl1	55405946	55754285	1	NM_001114663	62179	GO:0005737,GO:0005886	GO:0035556,GO:0048015,GO:0006629,GO:0120163,GO:0032228,GO:0007214,GO:0033135,GO:1900122,GO:0007165	GO:0004435,GO:0008081,GO:0050811,GO:0070679	4727	Intron (NM_001114663/227120, intron 1 of 5)
XX_TCF4_1_peak_228	chr1	55649510	55649878	7.33576	227120	Plcl1	55405946	55754285	1	NM_001114663	243564	GO:0005737,GO:0005886	GO:0035556,GO:0048015,GO:0006629,GO:0120163,GO:0032228,GO:0007214,GO:0033135,GO:1900122,GO:0007165	GO:0004435,GO:0008081,GO:0050811,GO:0070679	4727	Intron (NM_001114663/227120, intron 1 of 5)
XX_TCF4_1_peak_229	chr1	55806308	55806681	7.18025	329159	9130227L01Rik	55931241	55972098	1	NR_045837	-124560	GO:0005575	GO:0008150	GO:0003674		Distal Intergenic
XX_TCF4_1_peak_230	chr1	56058505	56058868	6.60381	69356	1700003I22Rik	56018978	56020203	1	NR_126076	39527	GO:0005575	GO:0008150	GO:0003674		Distal Intergenic
XX_TCF4_1_peak_231	chr1	56733376	56733696	8.23607	71066	Hsfy2	56636051	56637451	2	NM_027661	-95925	GO:0005634	GO:0006357,GO:0006355	GO:0003677,GO:0003700,GO:0043565,GO:1990837,GO:0000978		Distal Intergenic
XX_TCF4_1_peak_232	chr1	57120961	57121299	7.40623	115487091	1700126A01Rik	57127315	57129400	1	NR_166114	-6016					Distal Intergenic
XX_TCF4_1_peak_233	chr1	57406049	57406946	12.6905	68115	Maip1	57406266	57417952	1	NM_001081181	0	GO:0005759,GO:0005743,GO:0005739	GO:0007007,GO:0036444,GO:0051560,GO:0051204,GO:0032979	GO:0043022		Promoter (<=1kb)
XX_TCF4_1_peak_234	chr1	57513942	57514404	9.4938	68736	Tyw5	57388244	57406674	2	NM_001302964	-107268	GO:0005575	GO:0031591,GO:0008033	GO:0046872,GO:0042803,GO:0051213,GO:0016706,GO:0102524,GO:0000049,GO:0005506,GO:0016491		Distal Intergenic
XX_TCF4_1_peak_235	chr1	57527585	57527889	5.1947	68736	Tyw5	57388244	57406674	2	NM_001302964	-120911	GO:0005575	GO:0031591,GO:0008033	GO:0046872,GO:0042803,GO:0051213,GO:0016706,GO:0102524,GO:0000049,GO:0005506,GO:0016491		Distal Intergenic
XX_TCF4_1_peak_236	chr1	57574008	57574473	6.85103	68736	Tyw5	57388244	57406674	2	NM_001302964	-167334	GO:0005575	GO:0031591,GO:0008033	GO:0046872,GO:0042803,GO:0051213,GO:0016706,GO:0102524,GO:0000049,GO:0005506,GO:0016491		Distal Intergenic
XX_TCF4_1_peak_237	chr1	57870398	57870793	7.5349	67198	Spats2l	57774861	57948397	1	NM_001368787	95537	GO:0005737,GO:0005634,GO:0005654,GO:0005829,GO:0032991,GO:0005730	GO:0008150			Intron (NM_001368787/67198, intron 4 of 13)
XX_TCF4_1_peak_238	chr1	57996915	57997202	6.9156	68549	Sgo2a	57985340	58025897	1	NM_001177867	11575	GO:0005634,GO:0005654,GO:0000776,GO:0016604,GO:0005694,GO:0000777,GO:0000775,GO:0030892,GO:0000779	GO:0007049,GO:0051301,GO:0007059,GO:0008104,GO:0000070,GO:0007143,GO:0007140,GO:0010789,GO:0045143,GO:0051177,GO:0051754,GO:2000711,GO:0051321	GO:0005515		Intron (NM_001177867/68549, intron 1 of 5)
XX_TCF4_1_peak_239	chr1	58126336	58126685	6.30808	71724	Aox3	58113136	58200452	1	NM_023617	13200	GO:0005737,GO:0005829,GO:0016020,GO:0016021	GO:0017144,GO:0022900	GO:0046872,GO:0042803,GO:0051536,GO:0009055,GO:0071949,GO:0043546,GO:0004031,GO:0050660,GO:0030151,GO:0005506,GO:0050250,GO:0102798,GO:0102797,GO:0051287,GO:0016491,GO:0051537	2.8001e+47	Intron (NM_023617/71724, intron 6 of 34)
XX_TCF4_1_peak_240	chr1	58423456	58424029	20.9803	12747	Clk1	58411988	58424088	2	NM_001042634	59	GO:0005737,GO:0005634	GO:0016310,GO:0006468,GO:0046777,GO:0018108,GO:0018105,GO:0018107,GO:0043484	GO:0005515,GO:0000166,GO:0005524,GO:0016740,GO:0016301,GO:0004672,GO:0004714,GO:0004713,GO:0004674,GO:0004712	5134	Promoter (<=1kb)
XX_TCF4_1_peak_241	chr1	58502949	58503360	8.44983	18393	Orc2	58462771	58505109	2	NM_001271526	1749	GO:0005634,GO:0005654,GO:0000785,GO:0005813,GO:0000792,GO:0000781,GO:0000939,GO:0000808,GO:0005664	GO:0006260	GO:0003688	41100411304111	Promoter (1-2kb)
XX_TCF4_1_peak_242	chr1	58504474	58504859	13.659	18393	Orc2	58462771	58505109	2	NM_001271526	250	GO:0005634,GO:0005654,GO:0000785,GO:0005813,GO:0000792,GO:0000781,GO:0000939,GO:0000808,GO:0005664	GO:0006260	GO:0003688	41100411304111	Promoter (<=1kb)
XX_TCF4_1_peak_243	chr1	58751816	58752253	12.6606	12633	Cflar	58711491	58758882	1	NM_001289704	40325	GO:0005737,GO:0045121,GO:0097342,GO:0031265,GO:0031264	GO:0050790,GO:0006915,GO:0010976,GO:0043066,GO:0070374,GO:0042981,GO:0042060,GO:0071364,GO:0032869,GO:0001666,GO:0071456,GO:0043123,GO:1903944,GO:0043403,GO:2001237,GO:1903055,GO:0010667,GO:0007519,GO:0043154,GO:2000347,GO:0006919,GO:0051092,GO:0071392,GO:0014866,GO:0097190,GO:0060546,GO:0014842,GO:0033574,GO:1903427,GO:0097194,GO:0014732,GO:0006508,GO:0071732,GO:0072126,GO:0071549,GO:1901740,GO:…	GO:0005515,GO:0044877,GO:0008234,GO:0002020,GO:0004197,GO:0097199,GO:0097200,GO:0016504,GO:0008047,GO:0097153,GO:0005123	4.14004e+33	Intron (NM_001289704/12633, intron 8 of 9)
XX_TCF4_1_peak_244	chr1	58860257	58860606	5.46011	12370	Casp8	58802502	58847503	1	NM_001277926	57755	GO:0005737,GO:0005634,GO:0005654,GO:0005829,GO:0043005,GO:0032991,GO:0045121,GO:0044297,GO:0030690,GO:0097342,GO:0005739,GO:0031265,GO:0031264,GO:0005886	GO:0007507,GO:0006915,GO:0001525,GO:0043065,GO:0045471,GO:0048738,GO:0042981,GO:0045651,GO:0043123,GO:1901216,GO:0030225,GO:0097284,GO:0006919,GO:0070243,GO:0008625,GO:0016485,GO:0001841,GO:0043124,GO:0097264,GO:0097190,GO:0060546,GO:2001233,GO:0045862,GO:0097194,GO:2001238,GO:0006508,GO:0045088,GO:0051603,GO:0034612,GO:0071260,GO:0036462,GO:0001817,GO:0097191,GO:0097202,GO:0032731,GO:0070269	GO:0005515,GO:0044877,GO:0042802,GO:0031625,GO:0097110,GO:0016787,GO:0005164,GO:0008234,GO:0008233,GO:0004197,GO:0097199,GO:0097200,GO:0004175,GO:0035877,GO:0097153,GO:0005123	5.20005e+188	Distal Intergenic
XX_TCF4_1_peak_245	chr1	59236876	59237428	12.321	102636662	Gm33667	59237355	59239022	1	NR_168353	0					Promoter (<=1kb)
XX_TCF4_1_peak_246	chr1	59685068	59685412	6.26145	55989	Nop58	59685006	59711510	1	NM_018868	62	GO:0005634,GO:0005654,GO:0005829,GO:0005730,GO:0001650,GO:0031428,GO:0070761,GO:0015030,GO:0032040,GO:0005732	GO:0042254,GO:0048254	GO:0051117,GO:0030515,GO:0001094	3008	Promoter (<=1kb)
XX_TCF4_1_peak_247	chr1	59764721	59765085	7.95412	12168	Bmpr2	59764279	59878081	1	NM_007561	442	GO:0005737,GO:0005654,GO:0014069,GO:0043025,GO:0030425,GO:0005912,GO:0043235,GO:0009986,GO:0005905,GO:0016324,GO:0009925,GO:0005901,GO:0005887,GO:0016020,GO:0016021,GO:0005886	GO:0045944,GO:0016310,GO:0006468,GO:0050790,GO:0007420,GO:0003151,GO:0009267,GO:0003148,GO:0001649,GO:0001974,GO:0001568,GO:0048738,GO:0001934,GO:0042127,GO:0030501,GO:0009952,GO:0060173,GO:0060412,GO:0001935,GO:0045669,GO:0003197,GO:0030308,GO:0060041,GO:0030166,GO:0010595,GO:0030513,GO:0048842,GO:0045778,GO:0002063,GO:0048286,GO:0003183,GO:0060350,GO:0003181,GO:0061626,GO:0060413,GO:0071773,GO:…	GO:0005515,GO:0000166,GO:0005524,GO:0016740,GO:0016301,GO:0046872,GO:0004672,GO:0004674,GO:0045296,GO:0019838,GO:0019211,GO:0030546,GO:0098821,GO:0004675,GO:0043539,GO:0038023,GO:0005024,GO:1990782,GO:0036122	4.36005e+33	Promoter (<=1kb)
XX_TCF4_1_peak_248	chr1	59798218	59798536	5.72467	12168	Bmpr2	59764279	59878081	1	NM_007561	33939	GO:0005737,GO:0005654,GO:0014069,GO:0043025,GO:0030425,GO:0005912,GO:0043235,GO:0009986,GO:0005905,GO:0016324,GO:0009925,GO:0005901,GO:0005887,GO:0016020,GO:0016021,GO:0005886	GO:0045944,GO:0016310,GO:0006468,GO:0050790,GO:0007420,GO:0003151,GO:0009267,GO:0003148,GO:0001649,GO:0001974,GO:0001568,GO:0048738,GO:0001934,GO:0042127,GO:0030501,GO:0009952,GO:0060173,GO:0060412,GO:0001935,GO:0045669,GO:0003197,GO:0030308,GO:0060041,GO:0030166,GO:0010595,GO:0030513,GO:0048842,GO:0045778,GO:0002063,GO:0048286,GO:0003183,GO:0060350,GO:0003181,GO:0061626,GO:0060413,GO:0071773,GO:…	GO:0005515,GO:0000166,GO:0005524,GO:0016740,GO:0016301,GO:0046872,GO:0004672,GO:0004674,GO:0045296,GO:0019838,GO:0019211,GO:0030546,GO:0098821,GO:0004675,GO:0043539,GO:0038023,GO:0005024,GO:1990782,GO:0036122	4.36005e+33	Intron (NM_007561/12168, intron 1 of 12)
XX_TCF4_1_peak_249	chr1	59867722	59868124	8.40649	12168	Bmpr2	59764279	59878081	1	NM_007561	103443	GO:0005737,GO:0005654,GO:0014069,GO:0043025,GO:0030425,GO:0005912,GO:0043235,GO:0009986,GO:0005905,GO:0016324,GO:0009925,GO:0005901,GO:0005887,GO:0016020,GO:0016021,GO:0005886	GO:0045944,GO:0016310,GO:0006468,GO:0050790,GO:0007420,GO:0003151,GO:0009267,GO:0003148,GO:0001649,GO:0001974,GO:0001568,GO:0048738,GO:0001934,GO:0042127,GO:0030501,GO:0009952,GO:0060173,GO:0060412,GO:0001935,GO:0045669,GO:0003197,GO:0030308,GO:0060041,GO:0030166,GO:0010595,GO:0030513,GO:0048842,GO:0045778,GO:0002063,GO:0048286,GO:0003183,GO:0060350,GO:0003181,GO:0061626,GO:0060413,GO:0071773,GO:…	GO:0005515,GO:0000166,GO:0005524,GO:0016740,GO:0016301,GO:0046872,GO:0004672,GO:0004674,GO:0045296,GO:0019838,GO:0019211,GO:0030546,GO:0098821,GO:0004675,GO:0043539,GO:0038023,GO:0005024,GO:1990782,GO:0036122	4.36005e+33	Exon (NM_007561/12168, exon 12 of 13)
XX_TCF4_1_peak_250	chr1	60011599	60012111	6.09184	70375	Ica1l	59989068	60043122	2	NM_001316694	31011	GO:0005794,GO:0001669	GO:0051049,GO:0007286	GO:0005515,GO:0019904		Intron (NM_001316694/70375, intron 5 of 10)
XX_TCF4_1_peak_251	chr1	60040985	60041570	9.9718	70375	Ica1l	59989068	60043122	2	NM_001316694	1552	GO:0005794,GO:0001669	GO:0051049,GO:0007286	GO:0005515,GO:0019904		Promoter (1-2kb)
XX_TCF4_1_peak_252	chr1	60110996	60111283	9.9698	241066	Carf	60098247	60153953	1	NM_001285463	12749	GO:0005634,GO:0001652	GO:0045944,GO:0006357,GO:0071277,GO:0051090,GO:0061400,GO:0035865	GO:0005515,GO:0003677,GO:0003700,GO:0001228,GO:0000978,GO:0000981		Intron (NM_001285463/241066, intron 5 of 17)
XX_TCF4_1_peak_253	chr1	60546668	60547005	6.45588	77300	Raph1	60483185	60566765	2	NM_001045513	19760	GO:0005829,GO:0031252,GO:0016604,GO:0005886	GO:0048675,GO:0007165	GO:0005515	4361	Intron (NM_001045513/77300, intron 1 of 13)
XX_TCF4_1_peak_254	chr1	60939100	60939572	6.94406	12477	Ctla4	60909025	60915832	1	NM_009843	30075	GO:0005794,GO:0048471,GO:0045334,GO:0005887,GO:0009897,GO:0098636,GO:0016020,GO:0016021,GO:0005886	GO:0043065,GO:0006974,GO:0030889,GO:0050777,GO:0050853,GO:0050852,GO:0045590,GO:0042130,GO:0042129,GO:0002250,GO:0002376,GO:0006955		4.66005e+18	Distal Intergenic
XX_TCF4_1_peak_255	chr1	61096154	61096446	7.4396	54167	Icos	60977914	61000321	1	NM_017480	118240	GO:0005887,GO:0009897,GO:0016020,GO:0016021	GO:0098609,GO:0002517,GO:0031295	GO:0005515	4.66005e+18	Distal Intergenic
XX_TCF4_1_peak_256	chr1	61224173	61224807	9.9718	77341	9530026F06Rik	61378432	61395904	1	NR_040483	-153625	GO:0005575	GO:0008150	GO:0003674		Distal Intergenic
XX_TCF4_1_peak_257	chr1	61225198	61225544	8.83417	77341	9530026F06Rik	61378432	61395904	1	NR_040483	-152888	GO:0005575	GO:0008150	GO:0003674		Distal Intergenic
XX_TCF4_1_peak_258	chr1	61688240	61688650	7.78777	72823	Pard3b	61638824	62642284	1	NM_001081050	49416	GO:0030054,GO:0032991,GO:0005912,GO:0005938,GO:0012505,GO:0016324,GO:0005923,GO:0043296,GO:0016020	GO:0007049,GO:0051301,GO:0007155,GO:0000226,GO:0045197,GO:0051660,GO:0008104,GO:0030010	GO:0005515,GO:0035091		Intron (NM_001081050/72823, intron 1 of 22)
XX_TCF4_1_peak_259	chr1	61989617	61989963	5.08546	72823	Pard3b	61638824	62642284	1	NM_001081050	350793	GO:0030054,GO:0032991,GO:0005912,GO:0005938,GO:0012505,GO:0016324,GO:0005923,GO:0043296,GO:0016020	GO:0007049,GO:0051301,GO:0007155,GO:0000226,GO:0045197,GO:0051660,GO:0008104,GO:0030010	GO:0005515,GO:0035091		Intron (NM_001081050/72823, intron 2 of 22)
XX_TCF4_1_peak_260	chr1	62059436	62059832	5.83061	72823	Pard3b	61638824	62642284	1	NM_001081050	420612	GO:0030054,GO:0032991,GO:0005912,GO:0005938,GO:0012505,GO:0016324,GO:0005923,GO:0043296,GO:0016020	GO:0007049,GO:0051301,GO:0007155,GO:0000226,GO:0045197,GO:0051660,GO:0008104,GO:0030010	GO:0005515,GO:0035091		Intron (NM_001081050/72823, intron 3 of 22)
XX_TCF4_1_peak_261	chr1	62786550	62786966	6.88947	18187	Nrp2	62703317	62797091	1	NM_001077406	83233	GO:0098978,GO:0030424,GO:0099055,GO:0016020,GO:0016021,GO:0005886	GO:0007275,GO:0007399,GO:0030154,GO:0007411,GO:0007507,GO:0001764,GO:0001525,GO:0050919,GO:0003148,GO:0099175,GO:0001755,GO:1902287,GO:0071526,GO:0048846,GO:0021675,GO:0021785,GO:0038084,GO:0021828,GO:0097491,GO:1902285,GO:0097490,GO:0036486,GO:0021637,GO:1901166,GO:0061549,GO:0061551,GO:1903375,GO:0021612,GO:0021649,GO:1904835,GO:0097374,GO:1990830	GO:0005515,GO:0046872,GO:0042802,GO:0008201,GO:0017154,GO:0005021		Intron (NM_001077406/18187, intron 15 of 15)
XX_TCF4_1_peak_262	chr1	63014540	63014914	9.09174	227195	Ino80d	63047801	63114267	2	NM_001081436	99353	GO:0005634	GO:0006974,GO:0006281,GO:0006310,GO:0008150	GO:0003674		Distal Intergenic
XX_TCF4_1_peak_263	chr1	63113209	63113560	8.94047	227195	Ino80d	63047801	63114267	2	NM_001081436	707	GO:0005634	GO:0006974,GO:0006281,GO:0006310,GO:0008150	GO:0003674		Promoter (<=1kb)
XX_TCF4_1_peak_264	chr1	63139763	63140157	12.2673	100380944	Ino80dos	63114471	63158295	1	NR_045915	25292	GO:0005575	GO:0008150	GO:0003674		Intron (NR_045915/100380944, intron 1 of 3)
XX_TCF4_1_peak_265	chr1	63156983	63157288	9.09174	100380944	Ino80dos	63114471	63158295	1	NR_045915	42512	GO:0005575	GO:0008150	GO:0003674		Exon (NR_045915/100380944, exon 4 of 4)
XX_TCF4_1_peak_266	chr1	63176906	63177590	5.49437	55949	Eef1b2	63176831	63180486	1	NM_018796	75	GO:0005737,GO:0005829,GO:0005783,GO:0005853,GO:0016020,GO:0016021	GO:0045471,GO:0006412,GO:0006414	GO:0005515,GO:0005085,GO:0003746		Promoter (<=1kb)
XX_TCF4_1_peak_267	chr1	63243496	63243828	7.18025	73884	Zdbf2	63200358	63314575	1	NM_001285936	43138	GO:0005575	GO:0071514,GO:0043045,GO:0008150	GO:0046872,GO:0003676,GO:0008270,GO:0003674		Intron (NM_001285936/73884, intron 2 of 6)
XX_TCF4_1_peak_268	chr1	63264599	63265033	7.34862	73884	Zdbf2	63200358	63314575	1	NM_001285936	64241	GO:0005575	GO:0071514,GO:0043045,GO:0008150	GO:0046872,GO:0003676,GO:0008270,GO:0003674		Intron (NM_001285936/73884, intron 3 of 6)
XX_TCF4_1_peak_269	chr1	63277177	63277745	9.40663	73884	Zdbf2	63200358	63314575	1	NM_001285936	76819	GO:0005575	GO:0071514,GO:0043045,GO:0008150	GO:0046872,GO:0003676,GO:0008270,GO:0003674		Intron (NM_001285936/73884, intron 3 of 6)
XX_TCF4_1_peak_270	chr1	64121886	64122231	15.2884	93691	Klf7	64035671	64121389	2	NM_033563	-497	GO:0005634,GO:0005654,GO:0005829	GO:0000122,GO:0045893,GO:0045944,GO:0007411,GO:0006357,GO:0007409,GO:0048813,GO:0045604,GO:1904178,GO:0042593,GO:0061179	GO:0005515,GO:0003677,GO:0003700,GO:0046872,GO:0001228,GO:0000978,GO:0000981		Promoter (<=1kb)
XX_TCF4_1_peak_271	chr1	64457864	64458445	12.8529	12912	Creb1	64532804	64604548	1	NM_001037726	-74359	GO:0005634,GO:0005654,GO:0030424,GO:0005667,GO:0000785,GO:0000791,GO:1990589,GO:0005759,GO:0005739,GO:0016020,GO:0016021	GO:0045893,GO:0045944,GO:0030154,GO:0006468,GO:0006357,GO:0048511,GO:0006355,GO:0043065,GO:0042752,GO:0007409,GO:0006366,GO:0007623,GO:0010629,GO:0008542,GO:0007179,GO:0007613,GO:0009410,GO:0042493,GO:0050821,GO:0040018,GO:0042981,GO:0071560,GO:0060509,GO:0071300,GO:1990090,GO:0001666,GO:0021983,GO:0045600,GO:1901215,GO:1900273,GO:0010944,GO:0007568,GO:0035094,GO:0010033,GO:0035729,GO:0007595,GO:…	GO:0005515,GO:0003677,GO:0003700,GO:0043565,GO:0042802,GO:0008134,GO:1990837,GO:0000976,GO:0001228,GO:0000978,GO:0000977,GO:0000981,GO:0061629,GO:0019899,GO:0001102,GO:0001223,GO:0003690,GO:0035035,GO:0030544,GO:0035497,GO:0001225,GO:1990763	4.15105e+208	Distal Intergenic
XX_TCF4_1_peak_272	chr1	64997776	64998185	9.13343	70861	Akr1cl	65013078	65032759	2	NM_001310617	34574	GO:0005737,GO:0005634,GO:0005829,GO:0005575	GO:0008202,GO:0006693,GO:0044598,GO:0044597,GO:0042448,GO:0008150	GO:0001758,GO:0016655,GO:0031406,GO:0032052,GO:0045703,GO:0018636,GO:0047042,GO:0047743,GO:0004032,GO:0047086,GO:0047115,GO:0035410,GO:0047787,GO:0047020,GO:0047834,GO:0045550,GO:0004745,GO:0003674,GO:0004033,GO:0047023,GO:0016491,GO:0016229		Distal Intergenic
XX_TCF4_1_peak_273	chr1	65253976	65254462	6.72727	18711	Pikfyve	65186685	65278696	1	NM_001310624	67291	GO:0005829,GO:0048471,GO:0000139,GO:0005768,GO:0005911,GO:0045121,GO:0010008,GO:0032593,GO:0043231,GO:0031410,GO:0031901,GO:0012506,GO:0030670,GO:0031902,GO:0016020,GO:0016021	GO:0016310,GO:0035556,GO:0046488,GO:0042147,GO:0090382,GO:0046854,GO:0034504,GO:0036289,GO:0006612,GO:1904562,GO:0090385,GO:0032288,GO:0032438,GO:0043312,GO:1903100,GO:0019886,GO:2000785,GO:1903426,GO:0030593,GO:0019065	GO:0005515,GO:0000166,GO:0005524,GO:0016740,GO:0016301,GO:0046872,GO:0004674,GO:0016887,GO:0008270,GO:0016308,GO:0016307,GO:0000285,GO:0052810	4.81004e+23	Intron (NM_001310624/18711, intron 24 of 41)
XX_TCF4_1_peak_274	chr1	65438599	65439185	9.09174	213527	Pth2r	65311257	65389244	1	NM_139270	127342	GO:0016020,GO:0016021,GO:0005886	GO:0120162,GO:0007166,GO:0007188,GO:0007165,GO:0007186	GO:0017046,GO:0004991,GO:0008528,GO:0004888,GO:0004930	4080	Distal Intergenic
XX_TCF4_1_peak_275	chr1	66323556	66323998	5.31453	17756	Map2	66175329	66442583	1	NM_001039934	148227	GO:0005737,GO:0005856,GO:0042995,GO:0014069,GO:0030424,GO:0043025,GO:0005874,GO:0043005,GO:0030425,GO:0032991,GO:0015629,GO:0015630,GO:0043198,GO:0044297,GO:0005875,GO:0032587,GO:0005790,GO:0044307,GO:0097440,GO:0043194,GO:0005622,GO:0005791,GO:0032839,GO:1990635,GO:0044294,GO:0034399,GO:0043203,GO:0150001,GO:0150002,GO:0097441,GO:1902737,GO:0097442,GO:0150014,GO:1990769	GO:0031175,GO:0007409,GO:0007026,GO:0000226,GO:0001578,GO:0030517,GO:0030010,GO:0031115,GO:0021954,GO:1903827,GO:0032880,GO:0071310,GO:1903744,GO:1904527,GO:0016358,GO:2000575,GO:1902513,GO:1901953	GO:0005515,GO:0003779,GO:0019901,GO:0005516,GO:0008017,GO:0015631,GO:0002162,GO:0005519		Intron (NM_001039934/17756, intron 4 of 14)
XX_TCF4_1_peak_276	chr1	66813061	66813406	9.84512	68691	Kansl1l	66719243	66817595	2	NM_001122738	4189	GO:0000123,GO:0044545	GO:0008150	GO:0035035		Intron (NM_001122738/68691, intron 1 of 14)
XX_TCF4_1_peak_277	chr1	67496197	67496587	7.28779	227231	Cps1	67123027	67231267	1	NM_001080809	373170	GO:0005737,GO:0005634,GO:0032991,GO:0005730,GO:0042645,GO:0005743,GO:0005739	GO:0001889,GO:0042493,GO:0071320,GO:0042311,GO:0008152,GO:0009636,GO:0044344,GO:0007494,GO:0042594,GO:0032094,GO:0071548,GO:0051591,GO:0034201,GO:0071242,GO:0006207,GO:0014075,GO:0050667,GO:0070409,GO:0051384,GO:0032496,GO:0043200,GO:0006508,GO:0019433,GO:0071377,GO:0071400,GO:0046209,GO:0006541,GO:0055081,GO:0070365,GO:0060416,GO:0048545,GO:0006807,GO:0033762,GO:0000050,GO:0010043	GO:0005515,GO:0000166,GO:0005524,GO:0046872,GO:0044877,GO:0005543,GO:0005509,GO:0016595,GO:0016874,GO:0003824,GO:0004088,GO:0072341,GO:0004087,GO:0004175	2.50012e+32	Distal Intergenic
XX_TCF4_1_peak_278	chr1	67736203	67736517	5.25745	227231	Cps1	67123027	67231267	1	NM_001080809	613176	GO:0005737,GO:0005634,GO:0032991,GO:0005730,GO:0042645,GO:0005743,GO:0005739	GO:0001889,GO:0042493,GO:0071320,GO:0042311,GO:0008152,GO:0009636,GO:0044344,GO:0007494,GO:0042594,GO:0032094,GO:0071548,GO:0051591,GO:0034201,GO:0071242,GO:0006207,GO:0014075,GO:0050667,GO:0070409,GO:0051384,GO:0032496,GO:0043200,GO:0006508,GO:0019433,GO:0071377,GO:0071400,GO:0046209,GO:0006541,GO:0055081,GO:0070365,GO:0060416,GO:0048545,GO:0006807,GO:0033762,GO:0000050,GO:0010043	GO:0005515,GO:0000166,GO:0005524,GO:0046872,GO:0044877,GO:0005543,GO:0005509,GO:0016595,GO:0016874,GO:0003824,GO:0004088,GO:0072341,GO:0004087,GO:0004175	2.50012e+32	Distal Intergenic
XX_TCF4_1_peak_279	chr1	67878422	67878909	9.4938	227231	Cps1	67123027	67231267	1	NM_001080809	755395	GO:0005737,GO:0005634,GO:0032991,GO:0005730,GO:0042645,GO:0005743,GO:0005739	GO:0001889,GO:0042493,GO:0071320,GO:0042311,GO:0008152,GO:0009636,GO:0044344,GO:0007494,GO:0042594,GO:0032094,GO:0071548,GO:0051591,GO:0034201,GO:0071242,GO:0006207,GO:0014075,GO:0050667,GO:0070409,GO:0051384,GO:0032496,GO:0043200,GO:0006508,GO:0019433,GO:0071377,GO:0071400,GO:0046209,GO:0006541,GO:0055081,GO:0070365,GO:0060416,GO:0048545,GO:0006807,GO:0033762,GO:0000050,GO:0010043	GO:0005515,GO:0000166,GO:0005524,GO:0046872,GO:0044877,GO:0005543,GO:0005509,GO:0016595,GO:0016874,GO:0003824,GO:0004088,GO:0072341,GO:0004087,GO:0004175	2.50012e+32	Distal Intergenic
XX_TCF4_1_peak_280	chr1	68095752	68096123	5.83061	13869	Erbb4	68032187	69108059	2	NM_010154	1011936	GO:0005737,GO:0005634,GO:0098978,GO:0014069,GO:0043025,GO:0030425,GO:0043235,GO:0045211,GO:0099056,GO:0099061,GO:0098982,GO:0045121,GO:0060077,GO:0016323,GO:0009925,GO:0005901,GO:0005887,GO:0005739,GO:0016020,GO:0016021,GO:0005886	GO:0007275,GO:0045893,GO:0007399,GO:0016310,GO:0006468,GO:0007507,GO:0016477,GO:0046777,GO:0006915,GO:0033674,GO:0018108,GO:0007169,GO:0008285,GO:0008284,GO:0043065,GO:0045165,GO:0030335,GO:0007416,GO:0043066,GO:0030334,GO:0001755,GO:0060045,GO:0070374,GO:0071364,GO:0050679,GO:0046326,GO:0038083,GO:0060074,GO:0010656,GO:0043552,GO:0071073,GO:0007595,GO:0032230,GO:0043129,GO:0014068,GO:2001223,GO:…	GO:0005515,GO:0000166,GO:0005524,GO:0016740,GO:0016301,GO:0004672,GO:0000976,GO:0004714,GO:0004713,GO:0042803,GO:0038132,GO:0005154	4.01004e+28	Intron (NM_010154/13869, intron 20 of 26)
XX_TCF4_1_peak_281	chr1	68813857	68814238	5.60292	13869	Erbb4	68032187	69108059	2	NM_010154	293821	GO:0005737,GO:0005634,GO:0098978,GO:0014069,GO:0043025,GO:0030425,GO:0043235,GO:0045211,GO:0099056,GO:0099061,GO:0098982,GO:0045121,GO:0060077,GO:0016323,GO:0009925,GO:0005901,GO:0005887,GO:0005739,GO:0016020,GO:0016021,GO:0005886	GO:0007275,GO:0045893,GO:0007399,GO:0016310,GO:0006468,GO:0007507,GO:0016477,GO:0046777,GO:0006915,GO:0033674,GO:0018108,GO:0007169,GO:0008285,GO:0008284,GO:0043065,GO:0045165,GO:0030335,GO:0007416,GO:0043066,GO:0030334,GO:0001755,GO:0060045,GO:0070374,GO:0071364,GO:0050679,GO:0046326,GO:0038083,GO:0060074,GO:0010656,GO:0043552,GO:0071073,GO:0007595,GO:0032230,GO:0043129,GO:0014068,GO:2001223,GO:…	GO:0005515,GO:0000166,GO:0005524,GO:0016740,GO:0016301,GO:0004672,GO:0000976,GO:0004714,GO:0004713,GO:0042803,GO:0038132,GO:0005154	4.01004e+28	Intron (NM_010154/13869, intron 1 of 26)
XX_TCF4_1_peak_282	chr1	69009962	69010266	7.50405	13869	Erbb4	68032187	69108059	2	NM_010154	97793	GO:0005737,GO:0005634,GO:0098978,GO:0014069,GO:0043025,GO:0030425,GO:0043235,GO:0045211,GO:0099056,GO:0099061,GO:0098982,GO:0045121,GO:0060077,GO:0016323,GO:0009925,GO:0005901,GO:0005887,GO:0005739,GO:0016020,GO:0016021,GO:0005886	GO:0007275,GO:0045893,GO:0007399,GO:0016310,GO:0006468,GO:0007507,GO:0016477,GO:0046777,GO:0006915,GO:0033674,GO:0018108,GO:0007169,GO:0008285,GO:0008284,GO:0043065,GO:0045165,GO:0030335,GO:0007416,GO:0043066,GO:0030334,GO:0001755,GO:0060045,GO:0070374,GO:0071364,GO:0050679,GO:0046326,GO:0038083,GO:0060074,GO:0010656,GO:0043552,GO:0071073,GO:0007595,GO:0032230,GO:0043129,GO:0014068,GO:2001223,GO:…	GO:0005515,GO:0000166,GO:0005524,GO:0016740,GO:0016301,GO:0004672,GO:0000976,GO:0004714,GO:0004713,GO:0042803,GO:0038132,GO:0005154	4.01004e+28	Intron (NM_010154/13869, intron 1 of 26)
XX_TCF4_1_peak_283	chr1	69181287	69181650	7.40623	13869	Erbb4	68032187	69108059	2	NM_010154	-73228	GO:0005737,GO:0005634,GO:0098978,GO:0014069,GO:0043025,GO:0030425,GO:0043235,GO:0045211,GO:0099056,GO:0099061,GO:0098982,GO:0045121,GO:0060077,GO:0016323,GO:0009925,GO:0005901,GO:0005887,GO:0005739,GO:0016020,GO:0016021,GO:0005886	GO:0007275,GO:0045893,GO:0007399,GO:0016310,GO:0006468,GO:0007507,GO:0016477,GO:0046777,GO:0006915,GO:0033674,GO:0018108,GO:0007169,GO:0008285,GO:0008284,GO:0043065,GO:0045165,GO:0030335,GO:0007416,GO:0043066,GO:0030334,GO:0001755,GO:0060045,GO:0070374,GO:0071364,GO:0050679,GO:0046326,GO:0038083,GO:0060074,GO:0010656,GO:0043552,GO:0071073,GO:0007595,GO:0032230,GO:0043129,GO:0014068,GO:2001223,GO:…	GO:0005515,GO:0000166,GO:0005524,GO:0016740,GO:0016301,GO:0004672,GO:0000976,GO:0004714,GO:0004713,GO:0042803,GO:0038132,GO:0005154	4.01004e+28	Distal Intergenic
XX_TCF4_1_peak_284	chr1	70387641	70388015	5.97782	66722	Spag16	69826970	70725132	1	NM_029160	560671	GO:0005737,GO:0005634,GO:0005856,GO:0042995,GO:0005930,GO:0005929,GO:1990716,GO:0002177,GO:0031514,GO:0036126,GO:0005576	GO:0060271,GO:0007288,GO:0030030,GO:0035082,GO:0051012,GO:0060294,GO:0097231,GO:0090660	GO:0005515,GO:0019901		Intron (NM_029160/66722, intron 14 of 16)
XX_TCF4_1_peak_285	chr1	71313960	71314290	5.60292	74591	Abca12	71243090	71414910	2	NM_175210	100620	GO:0005737,GO:0005829,GO:0005794,GO:0000139,GO:0043231,GO:0031410,GO:0030658,GO:0005743,GO:0097234,GO:0097209,GO:0016020,GO:0016021,GO:0005886	GO:0006886,GO:0072659,GO:0055085,GO:0048286,GO:0061178,GO:0032940,GO:0034204,GO:0043589,GO:0043129,GO:2000010,GO:0061436,GO:0045616,GO:0045055,GO:0006672,GO:0030216,GO:0032379,GO:0010875,GO:1903064,GO:0003336,GO:0006869,GO:0035627,GO:1902995,GO:0055088,GO:0033700,GO:0031424	GO:0005515,GO:0000166,GO:0005524,GO:0016887,GO:0005102,GO:0034191,GO:0022857,GO:0042626,GO:0005319	2010	Exon (NM_175210/74591, exon 17 of 53)
XX_TCF4_1_peak_286	chr1	71624993	71625327	5.08546	14268	Fn1	71585473	71653234	2	NM_001276408	27907	GO:0031012,GO:0005604,GO:0062023,GO:0016324,GO:0005793,GO:0070062,GO:0005577,GO:0005615,GO:0005576	GO:0007399,GO:0007507,GO:0001525,GO:0030198,GO:0008284,GO:0007155,GO:0034446,GO:0010628,GO:0030335,GO:0043066,GO:0007229,GO:0008360,GO:0010468,GO:0042060,GO:0001932,GO:0048146,GO:0035987,GO:0045773,GO:0070372,GO:0007160,GO:0007161,GO:0071635,GO:0014068,GO:0033622,GO:0051702,GO:0072378,GO:1901166,GO:0010952,GO:0071288,GO:0007044,GO:0070527,GO:0001775,GO:1904237,GO:0032966,GO:0008347,GO:0071347,GO:…	GO:0005515,GO:0042802,GO:0008022,GO:0005201,GO:0019899,GO:0005178,GO:0097718,GO:0005102,GO:0008201,GO:0002020,GO:0045340,GO:0051087,GO:0016504,GO:0043394	5.20005e+58	Intron (NM_001276408/14268, intron 19 of 44)
XX_TCF4_1_peak_287	chr1	71652680	71653190	9.12469	14268	Fn1	71585473	71653234	2	NM_001276408	44	GO:0031012,GO:0005604,GO:0062023,GO:0016324,GO:0005793,GO:0070062,GO:0005577,GO:0005615,GO:0005576	GO:0007399,GO:0007507,GO:0001525,GO:0030198,GO:0008284,GO:0007155,GO:0034446,GO:0010628,GO:0030335,GO:0043066,GO:0007229,GO:0008360,GO:0010468,GO:0042060,GO:0001932,GO:0048146,GO:0035987,GO:0045773,GO:0070372,GO:0007160,GO:0007161,GO:0071635,GO:0014068,GO:0033622,GO:0051702,GO:0072378,GO:1901166,GO:0010952,GO:0071288,GO:0007044,GO:0070527,GO:0001775,GO:1904237,GO:0032966,GO:0008347,GO:0071347,GO:…	GO:0005515,GO:0042802,GO:0008022,GO:0005201,GO:0019899,GO:0005178,GO:0097718,GO:0005102,GO:0008201,GO:0002020,GO:0045340,GO:0051087,GO:0016504,GO:0043394	5.20005e+58	Promoter (<=1kb)
XX_TCF4_1_peak_288	chr1	72214127	72214723	6.53743	381269	Mreg	72159233	72212314	2	NM_001357488	-1813	GO:0032991,GO:0016324,GO:0031410,GO:0030659,GO:0042470,GO:0005764,GO:0031300,GO:0005765,GO:0031902,GO:0033162,GO:0016020,GO:0005886	GO:0090382,GO:0042640,GO:0043473,GO:0032400,GO:0030318,GO:0048066,GO:0032402,GO:0072385	GO:0005515,GO:0035091,GO:0008289		Promoter (1-2kb)
XX_TCF4_1_peak_289	chr1	72318326	72318749	8.23607	22596	Xrcc5	72307421	72394953	1	NM_001357519	10905	GO:0005737,GO:0005634,GO:0005654,GO:0032991,GO:0005730,GO:0032993,GO:0005694,GO:1990904,GO:0090734,GO:0000781,GO:0070419,GO:0043564,GO:0032040,GO:0005886	GO:0045892,GO:0007420,GO:0006974,GO:0008283,GO:0042493,GO:0032508,GO:0006281,GO:0050769,GO:0071481,GO:0045860,GO:0060218,GO:0006302,GO:0000723,GO:0071398,GO:0048660,GO:0032212,GO:0000237,GO:0006310,GO:0042254,GO:0006303,GO:0071480,GO:1904430,GO:0034462,GO:0002218,GO:0071475,GO:0002376,GO:0045087,GO:1990830	GO:0005515,GO:0003677,GO:0000166,GO:0005524,GO:0044877,GO:0000976,GO:0003723,GO:0008022,GO:0031625,GO:0003690,GO:0004386,GO:0016787,GO:0003678,GO:0008094,GO:0003691,GO:0042162,GO:0045027,GO:0034511,GO:0051575,GO:0003684	3450	Intron (NM_001357519/22596, intron 5 of 20)
XX_TCF4_1_peak_290	chr1	72711188	72711656	8.1291	19981	Rpl37a	72711260	72713813	1	NM_009084	0	GO:0005829,GO:0022626,GO:0022625,GO:0005840	GO:0006412	GO:0046872,GO:0070180,GO:0003735		Promoter (<=1kb)
XX_TCF4_1_peak_291	chr1	72849700	72849990	6.72727	16008	Igfbp2	72824480	72852471	1	NM_008342	25220	GO:0016324,GO:0031410,GO:0005615,GO:0005576	GO:0042493,GO:0032870,GO:0032526,GO:0040008,GO:0007568,GO:0009612,GO:0032355,GO:0043627,GO:0007584,GO:0010226,GO:0043567,GO:0042104,GO:0051384,GO:0048545,GO:0007565,GO:0007165	GO:0019838,GO:0031994,GO:0005520,GO:0031995		Exon (NM_008342/16008, exon 3 of 4)
XX_TCF4_1_peak_292	chr1	73048640	73048938	6.60381	69449	1700027A15Rik	73024586	73025508	1	NR_038002	24054					Distal Intergenic
XX_TCF4_1_peak_293	chr1	73522906	73523269	6.60381	723792	Pinc	73391385	73407569	2	NR_003202	-115337	GO:0005575	GO:0030879,GO:0030857	GO:0005515		Distal Intergenic
XX_TCF4_1_peak_294	chr1	73764640	73765163	10.308	109198	6030407O03Rik	73618381	73864466	2	NR_045311	99303	GO:0005575	GO:0008150	GO:0003674		Intron (NR_045311/109198, intron 6 of 8)
XX_TCF4_1_peak_295	chr1	73796672	73797117	10.875	109198	6030407O03Rik	73618381	73864466	2	NR_045311	67349	GO:0005575	GO:0008150	GO:0003674		Intron (NR_045311/109198, intron 6 of 8)
XX_TCF4_1_peak_296	chr1	73805243	73805604	5.7571	109198	6030407O03Rik	73618381	73864466	2	NR_045311	58862	GO:0005575	GO:0008150	GO:0003674		Intron (NR_045311/109198, intron 6 of 8)
XX_TCF4_1_peak_297	chr1	73837116	73837482	5.83061	109198	6030407O03Rik	73618381	73864466	2	NR_045311	26984	GO:0005575	GO:0008150	GO:0003674		Intron (NR_045311/109198, intron 6 of 8)
XX_TCF4_1_peak_298	chr1	73840530	73840905	6.60381	109198	6030407O03Rik	73618381	73864466	2	NR_045311	23561	GO:0005575	GO:0008150	GO:0003674		Intron (NR_045311/109198, intron 6 of 8)
XX_TCF4_1_peak_299	chr1	73925504	73925882	7.64952	21961	Tns1	73910232	74124548	2	NM_001289895	198666	GO:0030054,GO:0005925,GO:0030055	GO:0035556,GO:0010761,GO:0007044	GO:0003779		Exon (NM_001289895/21961, exon 24 of 33)
XX_TCF4_1_peak_300	chr1	73941011	73941321	6.33657	21961	Tns1	73910232	74124548	2	NM_001289895	183227	GO:0030054,GO:0005925,GO:0030055	GO:0035556,GO:0010761,GO:0007044	GO:0003779		Exon (NM_001289895/21961, exon 21 of 33)
XX_TCF4_1_peak_301	chr1	73956592	73956970	6.72458	21961	Tns1	73910232	74124548	2	NM_001289895	167578	GO:0030054,GO:0005925,GO:0030055	GO:0035556,GO:0010761,GO:0007044	GO:0003779		Intron (NM_001289895/21961, intron 18 of 32)
XX_TCF4_1_peak_302	chr1	73959027	73959359	7.4396	21961	Tns1	73910232	74124548	2	NM_001289895	165189	GO:0030054,GO:0005925,GO:0030055	GO:0035556,GO:0010761,GO:0007044	GO:0003779		Intron (NM_001289895/21961, intron 18 of 32)
XX_TCF4_1_peak_303	chr1	73972820	73973373	9.13343	21961	Tns1	73910232	74124548	2	NM_001289895	151175	GO:0030054,GO:0005925,GO:0030055	GO:0035556,GO:0010761,GO:0007044	GO:0003779		Intron (NM_001289895/21961, intron 18 of 32)
XX_TCF4_1_peak_304	chr1	73984984	73985288	5.98004	21961	Tns1	73910232	74124548	2	NM_001289895	139260	GO:0030054,GO:0005925,GO:0030055	GO:0035556,GO:0010761,GO:0007044	GO:0003779		Exon (NM_001289895/21961, exon 16 of 33)
XX_TCF4_1_peak_305	chr1	74058432	74058762	6.64888	21961	Tns1	73910232	74124548	2	NM_001289895	65786	GO:0030054,GO:0005925,GO:0030055	GO:0035556,GO:0010761,GO:0007044	GO:0003779		Intron (NM_001289895/21961, intron 3 of 32)
XX_TCF4_1_peak_306	chr1	74063759	74064200	7.88843	21961	Tns1	73910232	74124548	2	NM_001289895	60348	GO:0030054,GO:0005925,GO:0030055	GO:0035556,GO:0010761,GO:0007044	GO:0003779		Intron (NM_001289895/21961, intron 3 of 32)
XX_TCF4_1_peak_307	chr1	74095327	74095812	9.10672	21961	Tns1	73910232	74124548	2	NM_001289895	28736	GO:0030054,GO:0005925,GO:0030055	GO:0035556,GO:0010761,GO:0007044	GO:0003779		Intron (NM_001289895/21961, intron 1 of 32)
XX_TCF4_1_peak_308	chr1	74153727	74154137	9.57073	12765	Cxcr2	74153994	74161246	1	NM_009909	0	GO:0005654,GO:0015630,GO:0009986,GO:0072686,GO:0042629,GO:0009897,GO:0016020,GO:0016021,GO:0005886	GO:0008284,GO:0043066,GO:0007204,GO:0031623,GO:0007166,GO:0030901,GO:0045766,GO:0007200,GO:0010666,GO:0019722,GO:0042119,GO:0072173,GO:0033030,GO:0043117,GO:0038112,GO:0030593,GO:0060326,GO:0006968,GO:0090023,GO:0002438,GO:0002690,GO:0006935,GO:0070098,GO:0007165,GO:0007186,GO:0006955	GO:0005515,GO:0004918,GO:0019959,GO:0016494,GO:0019957,GO:0016493,GO:0004950,GO:0004930	4.07204e+33	Promoter (<=1kb)
XX_TCF4_1_peak_309	chr1	74156930	74157335	11.6181	12765	Cxcr2	74153994	74161246	1	NM_009909	2936	GO:0005654,GO:0015630,GO:0009986,GO:0072686,GO:0042629,GO:0009897,GO:0016020,GO:0016021,GO:0005886	GO:0008284,GO:0043066,GO:0007204,GO:0031623,GO:0007166,GO:0030901,GO:0045766,GO:0007200,GO:0010666,GO:0019722,GO:0042119,GO:0072173,GO:0033030,GO:0043117,GO:0038112,GO:0030593,GO:0060326,GO:0006968,GO:0090023,GO:0002438,GO:0002690,GO:0006935,GO:0070098,GO:0007165,GO:0007186,GO:0006955	GO:0005515,GO:0004918,GO:0019959,GO:0016494,GO:0019957,GO:0016493,GO:0004950,GO:0004930	4.07204e+33	Promoter (2-3kb)
XX_TCF4_1_peak_310	chr1	74211658	74211977	6.42316	100316687	Mir1928	74206554	74206620	2	NR_035449	-5038					Distal Intergenic
XX_TCF4_1_peak_311	chr1	74236555	74237049	12.3644	76709	Arpc2	74236517	74268209	1	NM_001357387	38	GO:0005737,GO:0005634,GO:0005654,GO:0005856,GO:0098978,GO:0030054,GO:0045202,GO:0042995,GO:0043005,GO:0015629,GO:0043197,GO:0005925,GO:0005768,GO:0030426,GO:0043198,GO:0031252,GO:0030027,GO:0009986,GO:0032587,GO:0043204,GO:0097440,GO:0005885,GO:0043679,GO:0061825,GO:0061830,GO:0090725,GO:0031941,GO:0035861,GO:0036195,GO:0061835,GO:0061834,GO:0061826,GO:0030141,GO:0005886	GO:0071364,GO:0030838,GO:1900026,GO:0030833,GO:0051491,GO:0090314,GO:0034314,GO:0072752,GO:0010592,GO:0071803,GO:0036120,GO:2000251,GO:0014911,GO:0030041,GO:2000814,GO:0070528	GO:0005515,GO:0044877,GO:0051015,GO:0003779,GO:0005200,GO:0051117,GO:0035254	4.81005e+48	Promoter (<=1kb)
XX_TCF4_1_peak_312	chr1	74274790	74275106	8.78548	227289	Gpbar1	74278600	74279589	1	NM_174985	-3494	GO:0005737,GO:0043235,GO:0016020,GO:0016021,GO:0005886	GO:0070374,GO:1904056,GO:0038184,GO:2000810,GO:1903413,GO:0007165,GO:0007186	GO:0038182,GO:0038181,GO:0004930		Distal Intergenic
XX_TCF4_1_peak_313	chr1	74290356	74290746	6.64043	56695	Pnkd	74285034	74353692	1	NM_001039509	5322	GO:0005737,GO:0005634,GO:0005739,GO:0016020	GO:0050884,GO:0046929,GO:0032225,GO:0042053,GO:0019243	GO:0005515,GO:0046872,GO:0016787,GO:0004416		Intron (NM_001039509/56695, intron 2 of 9)
XX_TCF4_1_peak_314	chr1	74309222	74309583	6.26145	56695	Pnkd	74285034	74353692	1	NM_001039509	24188	GO:0005737,GO:0005634,GO:0005739,GO:0016020	GO:0050884,GO:0046929,GO:0032225,GO:0042053,GO:0019243	GO:0005515,GO:0046872,GO:0016787,GO:0004416		Intron (NM_001039509/56695, intron 2 of 9)
XX_TCF4_1_peak_315	chr1	74343838	74344139	8.0911	56695	Pnkd	74285034	74353692	1	NM_001039509	58804	GO:0005737,GO:0005634,GO:0005739,GO:0016020	GO:0050884,GO:0046929,GO:0032225,GO:0042053,GO:0019243	GO:0005515,GO:0046872,GO:0016787,GO:0004416		Intron (NM_001039509/56695, intron 2 of 9)
XX_TCF4_1_peak_316	chr1	74353683	74354103	10.308	56695	Pnkd	74285034	74353692	1	NM_001039509	68649	GO:0005737,GO:0005634,GO:0005739,GO:0016020	GO:0050884,GO:0046929,GO:0032225,GO:0042053,GO:0019243	GO:0005515,GO:0046872,GO:0016787,GO:0004416		3' UTR
XX_TCF4_1_peak_317	chr1	74505302	74505631	7.57445	319651	Usp37	74435510	74505821	2	NM_001310662	190	GO:0005634,GO:0005829	GO:0007049,GO:0051301,GO:0000082,GO:0006511,GO:0016579,GO:0006275,GO:0071108,GO:0006508,GO:0035871	GO:0019901,GO:0016787,GO:0008234,GO:0004843,GO:0008233,GO:0004197		Promoter (<=1kb)
XX_TCF4_1_peak_318	chr1	74506091	74506661	15.6002	319651	Usp37	74435510	74544286	2	NM_176972	37625	GO:0005634,GO:0005829	GO:0007049,GO:0051301,GO:0000082,GO:0006511,GO:0016579,GO:0006275,GO:0071108,GO:0006508,GO:0035871	GO:0019901,GO:0016787,GO:0008234,GO:0004843,GO:0008233,GO:0004197		5' UTR
XX_TCF4_1_peak_319	chr1	74610723	74611274	6.45588	269209	Stk36	74601455	74636893	1	NM_175031	9268	GO:0005737,GO:0005634,GO:0005829,GO:0005576	GO:0007275,GO:0016310,GO:0006468,GO:0007420,GO:0045880,GO:0009791,GO:0007224,GO:0060271,GO:0003351,GO:0030030,GO:0051090,GO:0007228	GO:0005515,GO:0000166,GO:0005524,GO:0016740,GO:0016301,GO:0046872,GO:0004672,GO:0008134,GO:0004674	4341	Exon (NM_175031/269209, exon 7 of 27)
XX_TCF4_1_peak_320	chr1	74698610	74699068	5.83061	67534	Ttll4	74661702	74701832	1	NM_001014974	36908	GO:0005737,GO:0005856,GO:0042995,GO:0005874,GO:0005929,GO:0036064,GO:0097731	GO:0000226,GO:0018095,GO:0018200,GO:0006464	GO:0005515,GO:0000166,GO:0005524,GO:0015631,GO:0016874,GO:0070739,GO:0070740		3' UTR
XX_TCF4_1_peak_321	chr1	74731747	74732116	8.37674	104086	Cyp27a1	74713535	74737897	1	NM_024264	18212	GO:0005740,GO:0005743,GO:0005739,GO:0016020	GO:0006629,GO:0008202,GO:0036378,GO:0008203,GO:0006699,GO:0006707,GO:0006694,GO:0006700	GO:0046872,GO:0030544,GO:0031073,GO:0047748,GO:0047749,GO:0008123,GO:0030343,GO:0008386,GO:0005506,GO:0016705,GO:0020037,GO:0016491,GO:0004497	1.10005e+18	Exon (NM_024264/104086, exon 2 of 9)
XX_TCF4_1_peak_322	chr1	74736138	74736494	9.7779	104086	Cyp27a1	74713535	74737897	1	NM_024264	22603	GO:0005740,GO:0005743,GO:0005739,GO:0016020	GO:0006629,GO:0008202,GO:0036378,GO:0008203,GO:0006699,GO:0006707,GO:0006694,GO:0006700	GO:0046872,GO:0030544,GO:0031073,GO:0047748,GO:0047749,GO:0008123,GO:0030343,GO:0008386,GO:0005506,GO:0016705,GO:0020037,GO:0016491,GO:0004497	1.10005e+18	Intron (NM_024264/104086, intron 5 of 8)
XX_TCF4_1_peak_323	chr1	74762012	74762333	7.40623	22420	Wnt6	74771892	74785319	1	NM_009526	-9559	GO:0031012,GO:0009986,GO:0005788,GO:0005615,GO:0005576	GO:0007275,GO:0045893,GO:0016055,GO:0009887,GO:0030182,GO:0045165,GO:0010628,GO:0060070,GO:0042475,GO:0001658,GO:0007267,GO:0009798,GO:0072080,GO:0060684,GO:0072079,GO:0070172,GO:0007165	GO:0005515,GO:0005109,GO:0005102,GO:0005125	5.21705e+73	Distal Intergenic
XX_TCF4_1_peak_324	chr1	74770583	74771053	7.58813	22420	Wnt6	74771892	74785319	1	NM_009526	-839	GO:0031012,GO:0009986,GO:0005788,GO:0005615,GO:0005576	GO:0007275,GO:0045893,GO:0016055,GO:0009887,GO:0030182,GO:0045165,GO:0010628,GO:0060070,GO:0042475,GO:0001658,GO:0007267,GO:0009798,GO:0072080,GO:0060684,GO:0072079,GO:0070172,GO:0007165	GO:0005515,GO:0005109,GO:0005102,GO:0005125	5.21705e+73	Promoter (<=1kb)
XX_TCF4_1_peak_325	chr1	74774397	74774944	7.92884	22420	Wnt6	74771892	74785319	1	NM_009526	2505	GO:0031012,GO:0009986,GO:0005788,GO:0005615,GO:0005576	GO:0007275,GO:0045893,GO:0016055,GO:0009887,GO:0030182,GO:0045165,GO:0010628,GO:0060070,GO:0042475,GO:0001658,GO:0007267,GO:0009798,GO:0072080,GO:0060684,GO:0072079,GO:0070172,GO:0007165	GO:0005515,GO:0005109,GO:0005102,GO:0005125	5.21705e+73	Promoter (2-3kb)
XX_TCF4_1_peak_326	chr1	74779183	74779508	7.76628	22420	Wnt6	74771892	74785319	1	NM_009526	7291	GO:0031012,GO:0009986,GO:0005788,GO:0005615,GO:0005576	GO:0007275,GO:0045893,GO:0016055,GO:0009887,GO:0030182,GO:0045165,GO:0010628,GO:0060070,GO:0042475,GO:0001658,GO:0007267,GO:0009798,GO:0072080,GO:0060684,GO:0072079,GO:0070172,GO:0007165	GO:0005515,GO:0005109,GO:0005102,GO:0005125	5.21705e+73	Intron (NM_009526/22420, intron 1 of 3)
XX_TCF4_1_peak_327	chr1	74782063	74782503	5.36724	22420	Wnt6	74771892	74785319	1	NM_009526	10171	GO:0031012,GO:0009986,GO:0005788,GO:0005615,GO:0005576	GO:0007275,GO:0045893,GO:0016055,GO:0009887,GO:0030182,GO:0045165,GO:0010628,GO:0060070,GO:0042475,GO:0001658,GO:0007267,GO:0009798,GO:0072080,GO:0060684,GO:0072079,GO:0070172,GO:0007165	GO:0005515,GO:0005109,GO:0005102,GO:0005125	5.21705e+73	Exon (NM_009526/22420, exon 2 of 4)
XX_TCF4_1_peak_328	chr1	74817174	74817507	8.94038	22409	Wnt10a	74792019	74804175	1	NM_009518	25155	GO:0005615,GO:0005576	GO:0007275,GO:0016055,GO:0009887,GO:0030182,GO:0045165,GO:0010628,GO:0060070,GO:0043588,GO:0001942,GO:0071560,GO:0043586,GO:0007267,GO:0048733,GO:0042476,GO:0014033,GO:0042487,GO:0031069,GO:0048730,GO:0007165	GO:0005109,GO:0005102,GO:0048018,GO:0005125	5.21705e+73	Distal Intergenic
XX_TCF4_1_peak_329	chr1	74844655	74844972	6.60381	102634844	Gm16582	74850895	74879953	1	NR_151618	-5923	GO:0005575	GO:0008150	GO:0003674		Distal Intergenic
XX_TCF4_1_peak_330	chr1	74857781	74858087	6.90056	102634844	Gm16582	74850895	74879953	1	NR_151618	6886	GO:0005575	GO:0008150	GO:0003674		Intron (NR_151618/102634844, intron 2 of 3)
XX_TCF4_1_peak_331	chr1	74897834	74898274	7.40623	723900	Mir375	74900658	74900721	2	NR_029876	2447		GO:0003323			Promoter (2-3kb)
XX_TCF4_1_peak_332	chr1	74925433	74925781	11.9304	241116	Cfap65	74902080	74935599	2	NM_001039495	9818	GO:0005737,GO:0042995,GO:0005929,GO:0031410,GO:0031514,GO:0097225,GO:0036126,GO:0002080,GO:0001669,GO:0016020,GO:0016021,GO:0005886	GO:0007288,GO:0030030,GO:0030317			Exon (NM_001039495/241116, exon 10 of 33)
XX_TCF4_1_peak_333	chr1	75041469	75042000	10.875	75570	Nhej1	74967346	75046639	2	NM_029342	4639	GO:0005634,GO:0005654,GO:0001650,GO:0070419,GO:0035861,GO:0032807	GO:0006974,GO:0006281,GO:0030217,GO:0033152,GO:0006302,GO:0051103,GO:0030183,GO:0006303,GO:0010212	GO:0005515,GO:0003677,GO:0070182,GO:0045027	3450	Intron (NM_029342/75570, intron 2 of 4)
XX_TCF4_1_peak_334	chr1	75146198	75146552	9.09174	227298	Retreg2	75142786	75147909	1	NM_001305231	3412	GO:0016020,GO:0016021	GO:0008150	GO:0003674		Exon (NM_001305231/227298, exon 9 of 10)
XX_TCF4_1_peak_335	chr1	75231790	75232132	6.76839	381272	A630095N17Rik	75220095	75232093	2	NM_001243090	0	GO:0005575	GO:0008150	GO:0003674		Promoter (<=1kb)
XX_TCF4_1_peak_336	chr1	75338811	75339145	8.49496	13346	Des	75360292	75368579	1	NM_010043	-21147	GO:0005737,GO:0005634,GO:0005856,GO:0005911,GO:0042383,GO:0030018,GO:0031594,GO:0005916,GO:0014704,GO:0045111,GO:0043292,GO:0097512,GO:0045098,GO:0005921,GO:0016020,GO:0005882,GO:0005886	GO:0007517,GO:0045109	GO:0005515,GO:0042802,GO:0008092,GO:0005200	54120541405410	Distal Intergenic
XX_TCF4_1_peak_337	chr1	75374770	75375126	8.61553	100503248	Gm15179	75368210	75375015	2	NR_037976	0	GO:0005575	GO:0008150	GO:0003674		Promoter (<=1kb)
XX_TCF4_1_peak_338	chr1	75384875	75385166	8.78548	11790	Speg	75375297	75432306	1	NM_007463	9578	GO:0005634	GO:0030154,GO:0016310,GO:0006468,GO:0001701,GO:0072359,GO:0055013,GO:0042692,GO:0060541	GO:0000166,GO:0005524,GO:0016740,GO:0016301,GO:0004672,GO:0004674		Exon (NM_007463/11790, exon 3 of 41)
XX_TCF4_1_peak_339	chr1	75388214	75388501	12.4179	11790	Speg	75375297	75432306	1	NM_007463	12917	GO:0005634	GO:0030154,GO:0016310,GO:0006468,GO:0001701,GO:0072359,GO:0055013,GO:0042692,GO:0060541	GO:0000166,GO:0005524,GO:0016740,GO:0016301,GO:0004672,GO:0004674		5' UTR
XX_TCF4_1_peak_340	chr1	75400380	75400749	10.872	11790	Speg	75375297	75432306	1	NM_007463	25083	GO:0005634	GO:0030154,GO:0016310,GO:0006468,GO:0001701,GO:0072359,GO:0055013,GO:0042692,GO:0060541	GO:0000166,GO:0005524,GO:0016740,GO:0016301,GO:0004672,GO:0004674		Intron (NM_007463/11790, intron 6 of 40)
XX_TCF4_1_peak_341	chr1	75403643	75403940	9.44803	11790	Speg	75375297	75432306	1	NM_007463	28346	GO:0005634	GO:0030154,GO:0016310,GO:0006468,GO:0001701,GO:0072359,GO:0055013,GO:0042692,GO:0060541	GO:0000166,GO:0005524,GO:0016740,GO:0016301,GO:0004672,GO:0004674		3' UTR
XX_TCF4_1_peak_342	chr1	75450354	75450798	12.8508	241118	Asic4	75450510	75474340	1	NM_183022	0	GO:0005887,GO:0016020,GO:0016021	GO:0001662,GO:0006811,GO:0035725,GO:0006814	GO:0015280,GO:0005272		Promoter (<=1kb)
XX_TCF4_1_peak_343	chr1	75479630	75480046	11.4905	319998	Tmem198	75479532	75485693	1	NM_177056	98	GO:0031410,GO:0016020,GO:0016021,GO:0005886	GO:0007275,GO:0016055,GO:0090263	GO:0003674		Promoter (<=1kb)
XX_TCF4_1_peak_344	chr1	75482823	75483202	11.0442	319998	Tmem198	75479532	75485693	1	NM_177056	3291	GO:0031410,GO:0016020,GO:0016021,GO:0005886	GO:0007275,GO:0016055,GO:0090263	GO:0003674		Exon (NM_177056/319998, exon 3 of 5)
XX_TCF4_1_peak_345	chr1	75506101	75506392	9.80797	98733	Obsl1	75485825	75506452	2	NM_178884	60	GO:0005737,GO:0045202,GO:0005794,GO:0048471,GO:0005813,GO:1990393	GO:0007416,GO:0007030,GO:0050775,GO:0000226,GO:0010842,GO:0007156,GO:0034067,GO:0007088			Promoter (<=1kb)
XX_TCF4_1_peak_346	chr1	75543698	75544306	6.26145	20536	Slc4a3	75546266	75559083	1	NM_001357149	-1960	GO:0009897,GO:0016020,GO:0016021,GO:0005886	GO:0006811,GO:0055085,GO:0050801,GO:0098656,GO:0061337,GO:0006820,GO:0051453,GO:0015698,GO:0015701	GO:0019899,GO:0008509,GO:0005452,GO:0015297,GO:0015106,GO:0022857,GO:0015301		Promoter (1-2kb)
XX_TCF4_1_peak_347	chr1	75588511	75589028	8.23607	20536	Slc4a3	75546462	75559083	1	NM_001357150	42049	GO:0009897,GO:0016020,GO:0016021,GO:0005886	GO:0006811,GO:0055085,GO:0050801,GO:0098656,GO:0061337,GO:0006820,GO:0051453,GO:0015698,GO:0015701	GO:0019899,GO:0008509,GO:0005452,GO:0015297,GO:0015106,GO:0022857,GO:0015301		Distal Intergenic
XX_TCF4_1_peak_348	chr1	75592099	75592409	7.40623	20536	Slc4a3	75546462	75559083	1	NM_001357150	45637	GO:0009897,GO:0016020,GO:0016021,GO:0005886	GO:0006811,GO:0055085,GO:0050801,GO:0098656,GO:0061337,GO:0006820,GO:0051453,GO:0015698,GO:0015701	GO:0019899,GO:0008509,GO:0005452,GO:0015297,GO:0015106,GO:0022857,GO:0015301		Distal Intergenic
XX_TCF4_1_peak_349	chr1	75930124	75930855	10.6405	20536	Slc4a3	75546462	75559083	1	NM_001357150	383662	GO:0009897,GO:0016020,GO:0016021,GO:0005886	GO:0006811,GO:0055085,GO:0050801,GO:0098656,GO:0061337,GO:0006820,GO:0051453,GO:0015698,GO:0015701	GO:0019899,GO:0008509,GO:0005452,GO:0015297,GO:0015106,GO:0022857,GO:0015301		Distal Intergenic
XX_TCF4_1_peak_350	chr1	75984857	75985248	5.48405	20536	Slc4a3	75546462	75559083	1	NM_001357150	438395	GO:0009897,GO:0016020,GO:0016021,GO:0005886	GO:0006811,GO:0055085,GO:0050801,GO:0098656,GO:0061337,GO:0006820,GO:0051453,GO:0015698,GO:0015701	GO:0019899,GO:0008509,GO:0005452,GO:0015297,GO:0015106,GO:0022857,GO:0015301		Distal Intergenic
XX_TCF4_1_peak_351	chr1	76132199	76132753	7.88843	620079	Gm17751	76489133	76502028	1	NR_038012	-356380					Distal Intergenic
XX_TCF4_1_peak_352	chr1	76544153	76544829	7.17579	102465175	Mir6343	76509560	76509643	1	NR_105761	34593					Distal Intergenic
XX_TCF4_1_peak_353	chr1	76560697	76560997	15.701	102465175	Mir6343	76509560	76509643	1	NR_105761	51137					Distal Intergenic
XX_TCF4_1_peak_354	chr1	76762560	76763160	7.40623	102465175	Mir6343	76509560	76509643	1	NR_105761	253000					Distal Intergenic
XX_TCF4_1_peak_355	chr1	77028799	77029196	9.09174	102465180	Mir6352	77496653	77496768	2	NR_105770	467572					Distal Intergenic
XX_TCF4_1_peak_356	chr1	77128226	77128536	8.65731	102465180	Mir6352	77496653	77496768	2	NR_105770	368232					Distal Intergenic
XX_TCF4_1_peak_357	chr1	77458042	77458541	6.63651	13838	Epha4	77367185	77515088	2	NM_007936	56547	GO:0005737,GO:0098978,GO:0030054,GO:0045202,GO:0042995,GO:0014069,GO:0030424,GO:0005794,GO:0043005,GO:0030425,GO:0043197,GO:0005912,GO:0043235,GO:0045211,GO:0005768,GO:0098685,GO:0099056,GO:0043198,GO:0044295,GO:0044297,GO:0099055,GO:0031594,GO:0005769,GO:0009986,GO:0043204,GO:0030175,GO:0031901,GO:0005783,GO:0043679,GO:0098839,GO:0005741,GO:0005887,GO:0016020,GO:0016021,GO:0005886	GO:0007275,GO:0007399,GO:0016310,GO:0006468,GO:0007411,GO:0046777,GO:0033674,GO:0018108,GO:0007169,GO:0034332,GO:0007155,GO:0043087,GO:0030336,GO:0048013,GO:0050775,GO:0050821,GO:0010977,GO:1904646,GO:0050770,GO:0090102,GO:0008045,GO:0048681,GO:0007628,GO:0043507,GO:0045785,GO:0097155,GO:0098883,GO:0061001,GO:2001108,GO:0097156,GO:1905244,GO:0097485,GO:1900272,GO:0072178,GO:1902004,GO:1902961,GO:…	GO:0005515,GO:0000166,GO:0005524,GO:0016740,GO:0016301,GO:0004672,GO:0042802,GO:0004714,GO:0004713,GO:0046875,GO:0005003,GO:0005005,GO:0042731,GO:0005004,GO:0097161,GO:1990782	4360	Intron (NM_007936/13838, intron 3 of 17)
XX_TCF4_1_peak_358	chr1	77903885	77904192	6.60381	18505	Pax3	78101267	78197136	2	NM_001159520	292944	GO:0005634,GO:0005654,GO:0005667	GO:0000122,GO:0007275,GO:0045893,GO:0045944,GO:0007399,GO:0006357,GO:0007507,GO:0016477,GO:0006355,GO:0008284,GO:0001843,GO:0048856,GO:0008283,GO:0055007,GO:0021915,GO:0001755,GO:0007517,GO:0014807,GO:0048663,GO:0060538,GO:0035914,GO:0060594,GO:0021527,GO:0048066	GO:0005515,GO:0003677,GO:0003682,GO:0003700,GO:0043565,GO:1990837,GO:0000978,GO:0000981,GO:0001221,GO:0071837,GO:0001224	5202	Distal Intergenic
XX_TCF4_1_peak_359	chr1	77915886	77916187	6.60381	18505	Pax3	78101267	78197136	2	NM_001159520	280949	GO:0005634,GO:0005654,GO:0005667	GO:0000122,GO:0007275,GO:0045893,GO:0045944,GO:0007399,GO:0006357,GO:0007507,GO:0016477,GO:0006355,GO:0008284,GO:0001843,GO:0048856,GO:0008283,GO:0055007,GO:0021915,GO:0001755,GO:0007517,GO:0014807,GO:0048663,GO:0060538,GO:0035914,GO:0060594,GO:0021527,GO:0048066	GO:0005515,GO:0003677,GO:0003682,GO:0003700,GO:0043565,GO:1990837,GO:0000978,GO:0000981,GO:0001221,GO:0071837,GO:0001224	5202	Distal Intergenic
XX_TCF4_1_peak_360	chr1	78017626	78017969	6.39411	18505	Pax3	78101267	78197136	2	NM_001159520	179167	GO:0005634,GO:0005654,GO:0005667	GO:0000122,GO:0007275,GO:0045893,GO:0045944,GO:0007399,GO:0006357,GO:0007507,GO:0016477,GO:0006355,GO:0008284,GO:0001843,GO:0048856,GO:0008283,GO:0055007,GO:0021915,GO:0001755,GO:0007517,GO:0014807,GO:0048663,GO:0060538,GO:0035914,GO:0060594,GO:0021527,GO:0048066	GO:0005515,GO:0003677,GO:0003682,GO:0003700,GO:0043565,GO:1990837,GO:0000978,GO:0000981,GO:0001221,GO:0071837,GO:0001224	5202	Distal Intergenic
XX_TCF4_1_peak_361	chr1	78190559	78190908	6.5413	18505	Pax3	78101267	78197136	2	NM_001159520	6228	GO:0005634,GO:0005654,GO:0005667	GO:0000122,GO:0007275,GO:0045893,GO:0045944,GO:0007399,GO:0006357,GO:0007507,GO:0016477,GO:0006355,GO:0008284,GO:0001843,GO:0048856,GO:0008283,GO:0055007,GO:0021915,GO:0001755,GO:0007517,GO:0014807,GO:0048663,GO:0060538,GO:0035914,GO:0060594,GO:0021527,GO:0048066	GO:0005515,GO:0003677,GO:0003682,GO:0003700,GO:0043565,GO:1990837,GO:0000978,GO:0000981,GO:0001221,GO:0071837,GO:0001224	5202	Intron (NM_001159520/18505, intron 4 of 8)
XX_TCF4_1_peak_362	chr1	78665435	78665801	10.875	195434	Utp14b	78657825	78667601	1	NM_001001981	7610	GO:0005634,GO:0005829,GO:0005730,GO:0032040	GO:0007275,GO:0030154,GO:0007283,GO:0006364,GO:0042254,GO:0051321		3008	Exon (NM_001001981/195434, exon 3 of 3)
XX_TCF4_1_peak_363	chr1	79086721	79087299	10.875	102636764	Gm29536	78791623	79224511	2	NR_151519	137212					Intron (NR_151519/102636764, intron 2 of 3)
XX_TCF4_1_peak_364	chr1	79876563	79877010	5.97782	20720	Serpine2	79794321	79858665	2	NM_009255	-17898	GO:0005829,GO:0043025,GO:0062023,GO:0031594,GO:0031232,GO:0031091,GO:0016020,GO:0005615,GO:0005576	GO:0007275,GO:0007399,GO:0030154,GO:0010976,GO:0008285,GO:0045879,GO:0051966,GO:0048505,GO:0030308,GO:0042177,GO:0048711,GO:0010766,GO:0010955,GO:0032940,GO:0060384,GO:0050974,GO:0033363,GO:0009611,GO:0090331,GO:0061110,GO:0061108,GO:0021683,GO:0014067,GO:0010544,GO:0045861,GO:0030195,GO:0042628,GO:0010757,GO:0007596,GO:0060291,GO:0010951,GO:0010466	GO:0005539,GO:0005102,GO:0008201,GO:0004867,GO:0030414		Distal Intergenic
XX_TCF4_1_peak_365	chr1	80237203	80237491	8.44986	241128	Fam124b	80198699	80213944	2	NM_173425	-23259	GO:0005634,GO:0005654,GO:0005739	GO:0008150	GO:0003674		Distal Intergenic
XX_TCF4_1_peak_366	chr1	80411279	80411775	8.44986	72208	1700016L21Rik	80445932	80475660	1	NR_040460	-34157					Distal Intergenic
XX_TCF4_1_peak_367	chr1	80418227	80418779	8.14655	72208	1700016L21Rik	80445932	80475660	1	NR_040460	-27153					Distal Intergenic
XX_TCF4_1_peak_368	chr1	80508337	80508971	8.23607	210293	Dock10	80501068	80665352	2	NM_001285927	156381	GO:0005737,GO:0005634,GO:0005654,GO:0005829,GO:0030054,GO:0045202,GO:0042995,GO:0043197	GO:0050790,GO:0043547,GO:0007264,GO:0030334,GO:0060997,GO:0001782,GO:0002315	GO:0031267,GO:0005085		Intron (NM_001285927/210293, intron 53 of 55)
XX_TCF4_1_peak_369	chr1	80957339	80957673	6.90056	241134	Nyap2	81076950	81300096	1	NM_001356399	-119277		GO:0048812,GO:0014065	GO:0005515		Distal Intergenic
XX_TCF4_1_peak_370	chr1	81368099	81368389	8.23607	241134	Nyap2	81077407	81341764	1	NM_001356397	290692		GO:0048812,GO:0014065	GO:0005515		Distal Intergenic
XX_TCF4_1_peak_371	chr1	81709914	81710349	6.12148	102466629	Mir6344	82131916	82132019	1	NR_105762	-421567					Distal Intergenic
XX_TCF4_1_peak_372	chr1	81740267	81740597	7.28779	102466629	Mir6344	82131916	82132019	1	NR_105762	-391319					Distal Intergenic
XX_TCF4_1_peak_373	chr1	81921732	81922112	5.08546	102466629	Mir6344	82131916	82132019	1	NR_105762	-209804					Distal Intergenic
XX_TCF4_1_peak_374	chr1	82285700	82286018	6.98233	16367	Irs1	82233105	82291439	2	NM_010570	5421	GO:0005737,GO:0005634,GO:0005654,GO:0005829,GO:0043231,GO:0036064,GO:0005901,GO:0005899,GO:0005886	GO:0030335,GO:0010468,GO:0014065,GO:0002053,GO:0048009,GO:0032869,GO:0046326,GO:0032868,GO:0046676,GO:0034504,GO:0046627,GO:0043552,GO:0043491,GO:0046628,GO:0043434,GO:0071398,GO:0008286,GO:0030879,GO:0031000,GO:0030073,GO:0070094,GO:0045725,GO:0016042,GO:0090275,GO:0032000,GO:0042327,GO:0010907,GO:0007165	GO:0005515,GO:0044877,GO:0019901,GO:0019904,GO:0043548,GO:0030159,GO:0042169,GO:0005080,GO:0005158,GO:0005068,GO:0001784,GO:0005159	4.15105e+103	Intron (NM_010570/16367, intron 1 of 1)
XX_TCF4_1_peak_375	chr1	82586454	82586800	7.47029	12829	Col4a4	82450723	82586849	2	NM_007735	49	GO:0031012,GO:0005604,GO:0062023,GO:0005581,GO:0005587,GO:0005615,GO:0005576	GO:0030198,GO:0032836	GO:0005201,GO:0030020	5.20004e+48	Promoter (<=1kb)
XX_TCF4_1_peak_376	chr1	82924978	82925317	7.14442	15463	Agfg1	82839460	82901001	1	NM_010472	85518	GO:0005634,GO:0042995,GO:0043025,GO:0043231,GO:0031410	GO:0007275,GO:0030154,GO:0050790,GO:0043547,GO:0007283,GO:0001675,GO:0007289,GO:0045109	GO:0003677,GO:0046872,GO:0005096		Distal Intergenic
XX_TCF4_1_peak_377	chr1	82936303	82936610	7.39466	15463	Agfg1	82839460	82901001	1	NM_010472	96843	GO:0005634,GO:0042995,GO:0043025,GO:0043231,GO:0031410	GO:0007275,GO:0030154,GO:0050790,GO:0043547,GO:0007283,GO:0001675,GO:0007289,GO:0045109	GO:0003677,GO:0046872,GO:0005096		Distal Intergenic
XX_TCF4_1_peak_378	chr1	83418302	83418603	10.43	77629	Sphkap	83255444	83408200	2	NM_172430	-10102	GO:0005737,GO:0030018,GO:0005739		GO:0051018		Distal Intergenic
XX_TCF4_1_peak_379	chr1	83588484	83588831	5.08866	77629	Sphkap	83255444	83408200	2	NM_172430	-180284	GO:0005737,GO:0030018,GO:0005739		GO:0051018		Distal Intergenic
XX_TCF4_1_peak_380	chr1	83595996	83596342	5.08866	77629	Sphkap	83255444	83408200	2	NM_172430	-187796	GO:0005737,GO:0030018,GO:0005739		GO:0051018		Distal Intergenic
XX_TCF4_1_peak_381	chr1	83723352	83723790	9.09174	77629	Sphkap	83255444	83408200	2	NM_172430	-315152	GO:0005737,GO:0030018,GO:0005739		GO:0051018		Distal Intergenic
XX_TCF4_1_peak_382	chr1	84004260	84004611	6.60381	102465181	Mir6353	84218849	84218961	2	NR_105771	214350					Distal Intergenic
XX_TCF4_1_peak_383	chr1	85935015	85935408	6.60381	71141	4933407L21Rik	85928483	85931756	1	NR_037692	6532	GO:0005575	GO:0008150	GO:0003674		Distal Intergenic
XX_TCF4_1_peak_384	chr1	86011448	86011745	5.83061	70060	Spata3	86021945	86024669	1	NM_027029	-10200	GO:0016020,GO:0016021,GO:0005575	GO:0008150	GO:0003674		Distal Intergenic
XX_TCF4_1_peak_385	chr1	86018486	86018779	6.60381	70060	Spata3	86021945	86024669	1	NM_027029	-3166	GO:0016020,GO:0016021,GO:0005575	GO:0008150	GO:0003674		Distal Intergenic
XX_TCF4_1_peak_386	chr1	86023320	86023609	8.23607	70060	Spata3	86021945	86024669	1	NM_027029	1375	GO:0016020,GO:0016021,GO:0005575	GO:0008150	GO:0003674		Promoter (1-2kb)
XX_TCF4_1_peak_387	chr1	86078806	86079125	10.5121	70247	Psmd1	86064619	86139295	1	NM_027357	14187	GO:0005634,GO:0034515,GO:0000502,GO:0022624,GO:0008540,GO:0016020,GO:0016021	GO:0050790,GO:0043161,GO:0042176	GO:0005515,GO:0031625,GO:0030234	5.02205e+43	Intron (NM_027357/70247, intron 7 of 24)
XX_TCF4_1_peak_388	chr1	86271602	86271916	7.18025	78795	Armc9	86154780	86278284	1	NM_001310702	116822	GO:0005737,GO:0005856,GO:0042995,GO:0005929,GO:0036064,GO:0005814,GO:0097542	GO:0045880,GO:0060271,GO:0030030	GO:0003674		Intron (NM_001310702/78795, intron 23 of 24)
XX_TCF4_1_peak_389	chr1	86305673	86306172	6.44768	227327	B3gnt7	86303221	86307305	1	NM_145222	2452	GO:0005794,GO:0000139,GO:0016020,GO:0016021	GO:0006486,GO:0030311	GO:0016740,GO:0008375,GO:0016757,GO:0008376,GO:0008532,GO:0016758,GO:0008194	533	Promoter (2-3kb)
XX_TCF4_1_peak_390	chr1	86350113	86350714	10.5536	17975	Ncl	86344719	86359455	2	NM_010880	8741	GO:0005737,GO:0005634,GO:0005654,GO:0005730,GO:0005938,GO:0001650,GO:0005694,GO:0009986,GO:0005681,GO:1990904,GO:0036464,GO:0001651	GO:0045944,GO:0001525,GO:0043066,GO:0006897,GO:0017148,GO:1901838,GO:0071364,GO:0032755,GO:2000232,GO:0048026,GO:0032760,GO:1990830,GO:0071222	GO:0005515,GO:0003677,GO:0043565,GO:0042802,GO:0003723,GO:0008022,GO:0003676,GO:0005509,GO:0003697,GO:0042393,GO:0048027,GO:0005102,GO:0042162,GO:1990631,GO:0035368,GO:0044547,GO:0043236,GO:0042134	5130	3' UTR
XX_TCF4_1_peak_391	chr1	86356389	86356881	13.6963	17975	Ncl	86344719	86359455	2	NM_010880	2574	GO:0005737,GO:0005634,GO:0005654,GO:0005730,GO:0005938,GO:0001650,GO:0005694,GO:0009986,GO:0005681,GO:1990904,GO:0036464,GO:0001651	GO:0045944,GO:0001525,GO:0043066,GO:0006897,GO:0017148,GO:1901838,GO:0071364,GO:0032755,GO:2000232,GO:0048026,GO:0032760,GO:1990830,GO:0071222	GO:0005515,GO:0003677,GO:0043565,GO:0042802,GO:0003723,GO:0008022,GO:0003676,GO:0005509,GO:0003697,GO:0042393,GO:0048027,GO:0005102,GO:0042162,GO:1990631,GO:0035368,GO:0044547,GO:0043236,GO:0042134	5130	Promoter (2-3kb)
XX_TCF4_1_peak_392	chr1	86367893	86368236	5.60292	319336	C130036L24Rik	86359584	86368507	1	NR_015507	8309	GO:0005575	GO:0008150	GO:0003674		Exon (NR_015507/319336, exon 2 of 2)
XX_TCF4_1_peak_393	chr1	86423851	86424207	9.4938	71863	Tex44	86426329	86428049	1	NM_027966	-2122	GO:0005737	GO:0008150	GO:0003674		Promoter (2-3kb)
XX_TCF4_1_peak_394	chr1	86434261	86435357	7.10826	71863	Tex44	86426329	86428049	1	NM_027966	7932	GO:0005737	GO:0008150	GO:0003674		Distal Intergenic
XX_TCF4_1_peak_395	chr1	86450566	86451066	13.6063	71863	Tex44	86426329	86428049	1	NM_027966	24237	GO:0005737	GO:0008150	GO:0003674		Distal Intergenic
XX_TCF4_1_peak_396	chr1	86463384	86463886	11.2091	71863	Tex44	86426329	86428049	1	NM_027966	37055	GO:0005737	GO:0008150	GO:0003674		Distal Intergenic
XX_TCF4_1_peak_397	chr1	86464532	86464994	8.72073	71863	Tex44	86426329	86428049	1	NM_027966	38203	GO:0005737	GO:0008150	GO:0003674		Distal Intergenic
XX_TCF4_1_peak_398	chr1	86522297	86522711	15.2843	19231	Ptma	86526557	86530711	1	NM_001360830	-3846	GO:0005634,GO:0005654,GO:0005829	GO:0043066,GO:0051092,GO:0043486	GO:0042393		Distal Intergenic
XX_TCF4_1_peak_399	chr1	86523363	86524415	10.8552	19231	Ptma	86526557	86530711	1	NM_001360830	-2142	GO:0005634,GO:0005654,GO:0005829	GO:0043066,GO:0051092,GO:0043486	GO:0042393		Promoter (2-3kb)
XX_TCF4_1_peak_400	chr1	86524833	86526450	40.3923	19231	Ptma	86526557	86530711	1	NM_001360830	-107	GO:0005634,GO:0005654,GO:0005829	GO:0043066,GO:0051092,GO:0043486	GO:0042393		Promoter (<=1kb)
XX_TCF4_1_peak_401	chr1	86526911	86527899	9.54407	19231	Ptma	86526557	86530711	1	NM_001360830	354	GO:0005634,GO:0005654,GO:0005829	GO:0043066,GO:0051092,GO:0043486	GO:0042393		Promoter (<=1kb)
XX_TCF4_1_peak_402	chr1	86528332	86530002	15.5831	19231	Ptma	86526557	86530711	1	NM_001360830	1775	GO:0005634,GO:0005654,GO:0005829	GO:0043066,GO:0051092,GO:0043486	GO:0042393		Promoter (1-2kb)
XX_TCF4_1_peak_403	chr1	86565082	86565834	6.76839	18582	Pde6d	86543012	86582785	2	NM_001360816	16951	GO:0005737,GO:0005856,GO:0005829,GO:0042995,GO:0031410,GO:0030659,GO:0016020	GO:0050953,GO:0043086,GO:0007601,GO:0007602,GO:0050896	GO:0005515,GO:0031267,GO:0005095,GO:0047555		Intron (NM_001360816/18582, intron 1 of 3)
XX_TCF4_1_peak_404	chr1	86718944	86719315	6.597	208718	Dis3l2	86703804	87050097	1	NM_001172157	15140	GO:0005737,GO:0000932,GO:0000178	GO:0007049,GO:0051301,GO:0008285,GO:0019827,GO:0000278,GO:1990074,GO:0010587,GO:0006402,GO:0090503,GO:0051306,GO:0000291,GO:0034427,GO:0090305,GO:0090501	GO:0005515,GO:0046872,GO:0003723,GO:0016787,GO:0008266,GO:0000287,GO:0000175,GO:0004527,GO:0004518,GO:0004540		Intron (NM_001172157/208718, intron 1 of 21)
XX_TCF4_1_peak_405	chr1	87219638	87220008	6.12001	26987	Eif4e2	87213911	87240488	1	NM_001347083	5727	GO:0005737,GO:0000932,GO:0016281,GO:0005845	GO:0001701,GO:0006417,GO:0017148,GO:1905618,GO:0031047,GO:0006413,GO:0006412	GO:0005515,GO:0003723,GO:0031625,GO:0000340,GO:0003743	4.15104e+28	Exon (NM_001347083/26987, exon 2 of 8)
XX_TCF4_1_peak_406	chr1	87227609	87227917	7.63757	26987	Eif4e2	87213911	87240488	1	NM_001347083	13698	GO:0005737,GO:0000932,GO:0016281,GO:0005845	GO:0001701,GO:0006417,GO:0017148,GO:1905618,GO:0031047,GO:0006413,GO:0006412	GO:0005515,GO:0003723,GO:0031625,GO:0000340,GO:0003743	4.15104e+28	3' UTR
XX_TCF4_1_peak_407	chr1	87326302	87326651	9.9133	227331	Gigyf2	87326998	87450810	1	NM_001110212	-347	GO:0005737,GO:0005829,GO:0005794,GO:0032991,GO:0005768,GO:0010494,GO:0043204,GO:0005783,GO:0031982,GO:1990635,GO:0016020,GO:0016021	GO:0050885,GO:0009791,GO:0035264,GO:0008344,GO:0017148,GO:0031571,GO:0048009,GO:0061157,GO:0048873,GO:0007631,GO:0021522,GO:0016441,GO:0050881,GO:0044267	GO:0005515,GO:0070064		Promoter (<=1kb)
XX_TCF4_1_peak_408	chr1	87390899	87391261	5.86204	100040591	Kcnj13	87384577	87394729	2	NM_001110227	3468	GO:0016020,GO:0016021,GO:0005886	GO:0006811,GO:0071805,GO:0034765,GO:0006813,GO:0034220,GO:1990573	GO:0005244,GO:0005242	4974	Intron (NM_001110212/227331, intron 8 of 28)
XX_TCF4_1_peak_409	chr1	87491140	87491549	8.62448	53972	Ngef	87476829	87510362	2	NM_019867	18813	GO:0005737,GO:0005829,GO:0098978,GO:0042995,GO:0030426,GO:0016020	GO:0007275,GO:0007399,GO:0030154,GO:0050790,GO:0090630,GO:0043087,GO:0048013,GO:0009987,GO:0098883,GO:0061002	GO:0005515,GO:0005085,GO:0046875	4360	Intron (NM_019867/53972, intron 3 of 12)
XX_TCF4_1_peak_410	chr1	87630233	87630645	11.8001	16331	Inpp5d	87620312	87720510	1	NM_001110192	9921	GO:0005737,GO:0005856,GO:0005829,GO:0045121,GO:0005884,GO:0030863,GO:0016020,GO:0005886	GO:0035556,GO:0006915,GO:0008285,GO:0043065,GO:0045648,GO:0046856,GO:0030889,GO:0030853,GO:0008340,GO:0045659,GO:0050777,GO:0016064,GO:0009968,GO:0045656,GO:0045621,GO:0045579,GO:0045779,GO:0050869,GO:0032715,GO:0045671,GO:0002376	GO:0005515,GO:0017124,GO:0016791,GO:0016787,GO:0034594,GO:0003824,GO:0052658,GO:0004439,GO:0004445,GO:0034485,GO:0051425,GO:0030487,GO:0052659	4.07001e+28	Intron (NM_001110192/16331, intron 1 of 26)
XX_TCF4_1_peak_411	chr1	87808386	87808817	6.60381	20215	Sag	87803680	87845157	1	NM_009118	4706	GO:0042995,GO:0001917,GO:0001750,GO:0016020	GO:0002031,GO:0007165	GO:0030507,GO:0001664,GO:0051219,GO:0002046	4744	Intron (NM_009118/20215, intron 2 of 15)
XX_TCF4_1_peak_412	chr1	87860126	87860418	9.4938	227333	Dgkd	87853287	87944489	1	NM_177646	6839	GO:0005737,GO:0005829,GO:0005905,GO:0031410,GO:0016020,GO:0005886	GO:0016310,GO:0035556,GO:0006897,GO:0015031,GO:0046834,GO:0007205,GO:0046339,GO:0046486,GO:0010033,GO:0090038,GO:0006654,GO:0045742,GO:2000370,GO:0007165	GO:0000166,GO:0005524,GO:0016740,GO:0016301,GO:0046872,GO:0042802,GO:0046982,GO:0003951,GO:0042803,GO:0004143,GO:0019900	4.07204e+38	Intron (NM_177646/227333, intron 1 of 29)
XX_TCF4_1_peak_413	chr1	87867462	87868055	14.6975	227333	Dgkd	87853287	87944489	1	NM_177646	14175	GO:0005737,GO:0005829,GO:0005905,GO:0031410,GO:0016020,GO:0005886	GO:0016310,GO:0035556,GO:0006897,GO:0015031,GO:0046834,GO:0007205,GO:0046339,GO:0046486,GO:0010033,GO:0090038,GO:0006654,GO:0045742,GO:2000370,GO:0007165	GO:0000166,GO:0005524,GO:0016740,GO:0016301,GO:0046872,GO:0042802,GO:0046982,GO:0003951,GO:0042803,GO:0004143,GO:0019900	4.07204e+38	Intron (NM_177646/227333, intron 1 of 29)
XX_TCF4_1_peak_414	chr1	87899419	87899785	8.33705	227333	Dgkd	87853287	87944489	1	NM_177646	46132	GO:0005737,GO:0005829,GO:0005905,GO:0031410,GO:0016020,GO:0005886	GO:0016310,GO:0035556,GO:0006897,GO:0015031,GO:0046834,GO:0007205,GO:0046339,GO:0046486,GO:0010033,GO:0090038,GO:0006654,GO:0045742,GO:2000370,GO:0007165	GO:0000166,GO:0005524,GO:0016740,GO:0016301,GO:0046872,GO:0042802,GO:0046982,GO:0003951,GO:0042803,GO:0004143,GO:0019900	4.07204e+38	Intron (NM_177646/227333, intron 3 of 29)
XX_TCF4_1_peak_415	chr1	88237914	88238480	11.3501	100040766	Mroh2a	88227020	88262289	1	NM_001281466	10894	GO:0005575	GO:0008150	GO:0003674		Exon (NM_001281466/100040766, exon 14 of 42)
XX_TCF4_1_peak_416	chr1	88276233	88276645	5.59756	212427	A730008H23Rik	88264828	88277557	2	NM_172505	912	GO:0005654,GO:0005730,GO:0000777,GO:0000775,GO:0005739	GO:0007049,GO:0007059,GO:0051101,GO:0034080,GO:0043254	GO:0003677,GO:0042802,GO:0042393		Promoter (<=1kb)
XX_TCF4_1_peak_417	chr1	88288147	88288461	9.15215	381280	Hjurp	88258856	88277579	2	NM_198652	-10568	GO:0005634,GO:0005654,GO:0005730,GO:0000776,GO:0005694,GO:0000777,GO:0000775,GO:0005739	GO:0007049,GO:0007059,GO:0051101,GO:0034080,GO:0043254	GO:0003677,GO:0042802,GO:0042393		Distal Intergenic
XX_TCF4_1_peak_418	chr1	88312813	88313301	5.46011	171382	Trpm8	88306735	88388851	1	NM_134252	6078	GO:0045121,GO:0005887,GO:0009897,GO:0016020,GO:0016021,GO:0005886	GO:0006816,GO:0070588,GO:0006874,GO:0120162,GO:0006811,GO:0050951,GO:0016048,GO:0098655,GO:0009266,GO:0009409,GO:0019722,GO:0050955,GO:0006812,GO:0050896	GO:0005515,GO:0042802,GO:0005262,GO:0005216,GO:0005261,GO:0099604	4750	Intron (NM_134252/171382, intron 2 of 26)
XX_TCF4_1_peak_419	chr1	88469932	88470339	5.72471	102636980	Gm29538	88443969	88462619	2	NR_166084	-7313					Distal Intergenic
XX_TCF4_1_peak_420	chr1	88495519	88496057	9.9718	14659	Glrp1	88499871	88510066	2	NM_008132	14009	GO:0005634	GO:0000122	GO:0003674		Distal Intergenic
XX_TCF4_1_peak_421	chr1	88549336	88549876	13.6945	100503197	Gm19589	88551517	88562166	1	NR_037971	-1641					Promoter (1-2kb)
XX_TCF4_1_peak_422	chr1	88757762	88758131	7.1833	78650	Platr5	88754890	88755733	1	NR_040493	2872	GO:0005634				Promoter (2-3kb)
XX_TCF4_1_peak_423	chr1	89035613	89036000	5.49437	73475	1700067G17Rik	89016113	89022210	1	NR_040471	19500	GO:0005575	GO:0008150	GO:0003674		Distal Intergenic
XX_TCF4_1_peak_424	chr1	89142690	89143060	9.32627	98402	Sh3bp4	89070415	89155087	1	NM_133816	72275	GO:0005737,GO:0005634,GO:0005905,GO:0031410,GO:0030136,GO:0016020	GO:0050790,GO:0008285,GO:0006897,GO:0030308,GO:0032007,GO:0010508,GO:0034260,GO:0061462,GO:0071230	GO:0042802,GO:0031267,GO:0005092		Intron (NM_133816/98402, intron 3 of 5)
XX_TCF4_1_peak_425	chr1	89172573	89172897	6.70132	98402	Sh3bp4	89070415	89155087	1	NM_133816	102158	GO:0005737,GO:0005634,GO:0005905,GO:0031410,GO:0030136,GO:0016020	GO:0050790,GO:0008285,GO:0006897,GO:0030308,GO:0032007,GO:0010508,GO:0034260,GO:0061462,GO:0071230	GO:0042802,GO:0031267,GO:0005092		Distal Intergenic
XX_TCF4_1_peak_426	chr1	89332619	89333074	8.30657	77331	C030007H22Rik	89360344	89406133	2	NR_040482	73059	GO:0005575	GO:0008150	GO:0003674		Distal Intergenic
XX_TCF4_1_peak_427	chr1	89471815	89472111	6.57133	347722	Agap1	89454811	89895282	1	NM_001037136	17004	GO:0005737,GO:0005634,GO:0005829,GO:0016020	GO:0050790,GO:0043547,GO:0015031,GO:0007165	GO:0000166,GO:0046872,GO:0005096,GO:0005543,GO:0005525,GO:0003924	4144	Intron (NM_001037136/347722, intron 1 of 16)
XX_TCF4_1_peak_428	chr1	89629069	89629520	6.34579	347722	Agap1	89454811	89895282	1	NM_001037136	174258	GO:0005737,GO:0005634,GO:0005829,GO:0016020	GO:0050790,GO:0043547,GO:0015031,GO:0007165	GO:0000166,GO:0046872,GO:0005096,GO:0005543,GO:0005525,GO:0003924	4144	Intron (NM_001037136/347722, intron 4 of 16)
XX_TCF4_1_peak_429	chr1	89895533	89895987	5.08866	14472	Gbx2	89927962	89931176	2	NM_010262	35189	GO:0005634	GO:0045944,GO:0007411,GO:0006357,GO:0006355,GO:0042472,GO:0001755,GO:0021549,GO:0035239,GO:0021794,GO:0021930,GO:0001569,GO:0030902,GO:0021555,GO:0021884,GO:0021568,GO:0051960,GO:0048483,GO:0030917	GO:0003677,GO:1990837,GO:0001228,GO:0000977,GO:0000981,GO:0061629,GO:0001085,GO:0000979		Downstream (<=300bp)
XX_TCF4_1_peak_430	chr1	89992830	89993245	9.13343	208372	Asb18	89952591	90014666	2	NM_001355134	21421		GO:0035556,GO:0016567,GO:0008150			Exon (NM_001355134/208372, exon 2 of 5)
XX_TCF4_1_peak_431	chr1	90027412	90027730	9.09174	208372	Asb18	89952591	90014666	2	NR_149309	-12746		GO:0035556,GO:0016567,GO:0008150			Distal Intergenic
XX_TCF4_1_peak_432	chr1	90229360	90229838	5.25745	12778	Ackr3	90203980	90215722	1	NM_007722	25380	GO:0005737,GO:0005634,GO:0048471,GO:0005768,GO:0005769,GO:0009986,GO:0005905,GO:0043231,GO:0055037,GO:0009897,GO:0016020,GO:0016021,GO:0005886	GO:0007275,GO:0001525,GO:0008285,GO:0007155,GO:0001570,GO:0070374,GO:0007204,GO:0031623,GO:1905322,GO:0019722,GO:1902230,GO:0060326,GO:0006935,GO:0070098,GO:0007165,GO:0007186,GO:0006955	GO:0015026,GO:0019958,GO:0019956,GO:0016494,GO:0019957,GO:0016493,GO:0005044,GO:0004930	406004061	Distal Intergenic
XX_TCF4_1_peak_433	chr1	90249462	90249982	7.40623	12778	Ackr3	90203980	90215722	1	NM_007722	45482	GO:0005737,GO:0005634,GO:0048471,GO:0005768,GO:0005769,GO:0009986,GO:0005905,GO:0043231,GO:0055037,GO:0009897,GO:0016020,GO:0016021,GO:0005886	GO:0007275,GO:0001525,GO:0008285,GO:0007155,GO:0001570,GO:0070374,GO:0007204,GO:0031623,GO:1905322,GO:0019722,GO:1902230,GO:0060326,GO:0006935,GO:0070098,GO:0007165,GO:0007186,GO:0006955	GO:0015026,GO:0019958,GO:0019956,GO:0016494,GO:0019957,GO:0016493,GO:0005044,GO:0004930	406004061	Distal Intergenic
XX_TCF4_1_peak_434	chr1	90256951	90257343	9.9718	12778	Ackr3	90203980	90215722	1	NM_007722	52971	GO:0005737,GO:0005634,GO:0048471,GO:0005768,GO:0005769,GO:0009986,GO:0005905,GO:0043231,GO:0055037,GO:0009897,GO:0016020,GO:0016021,GO:0005886	GO:0007275,GO:0001525,GO:0008285,GO:0007155,GO:0001570,GO:0070374,GO:0007204,GO:0031623,GO:1905322,GO:0019722,GO:1902230,GO:0060326,GO:0006935,GO:0070098,GO:0007165,GO:0007186,GO:0006955	GO:0015026,GO:0019958,GO:0019956,GO:0016494,GO:0019957,GO:0016493,GO:0005044,GO:0004930	406004061	Distal Intergenic
XX_TCF4_1_peak_435	chr1	90508684	90509111	10.5827	108679	Cops8	90603425	90613341	1	NM_133805	-94314	GO:0005737,GO:0005634,GO:0005654,GO:0005829,GO:0048471,GO:0008180	GO:0006468,GO:0008285,GO:0007250,GO:0010387,GO:0000338	GO:0005515		Distal Intergenic
XX_TCF4_1_peak_436	chr1	90754984	90755539	6.09184	12835	Col6a3	90766860	90843971	2	NM_001243008	88432	GO:0031012,GO:0042383,GO:0062023,GO:0005581,GO:0005615	GO:0007155,GO:0010951	GO:0030020,GO:0004867	4.15105e+23	Distal Intergenic
XX_TCF4_1_peak_437	chr1	90758051	90758476	11.8001	12835	Col6a3	90766860	90843971	2	NM_001243008	85495	GO:0031012,GO:0042383,GO:0062023,GO:0005581,GO:0005615	GO:0007155,GO:0010951	GO:0030020,GO:0004867	4.15105e+23	Distal Intergenic
XX_TCF4_1_peak_438	chr1	90821718	90822111	8.23607	12835	Col6a3	90766860	90843971	2	NM_001243008	21860	GO:0031012,GO:0042383,GO:0062023,GO:0005581,GO:0005615	GO:0007155,GO:0010951	GO:0030020,GO:0004867	4.15105e+23	Exon (NM_001243008/12835, exon 4 of 44)
XX_TCF4_1_peak_439	chr1	90881976	90882284	8.30657	171531	Mlph	90915100	90951142	1	NM_053015	-32816	GO:0030425,GO:0048471,GO:0015629,GO:0005815,GO:0001725,GO:0030864,GO:0042470,GO:0016461	GO:0006886,GO:0006605,GO:0043473,GO:0032400,GO:0030318	GO:0005515,GO:0046872,GO:0003779,GO:0031267,GO:0051010,GO:0031489,GO:0030674,GO:0017022		Distal Intergenic
XX_TCF4_1_peak_440	chr1	91041440	91041913	9.61249	16978	Lrrfip1	90998727	91128944	1	NM_001111312	42713	GO:0005737,GO:0005634,GO:0005829,GO:0005886	GO:0000122,GO:0006357,GO:0006355,GO:0051092	GO:0005515,GO:0003677,GO:0000978,GO:0000981,GO:0001227,GO:0042803		Intron (NM_001111312/16978, intron 1 of 12)
XX_TCF4_1_peak_441	chr1	91113917	91114223	5.7571	16978	Lrrfip1	90998727	91128944	1	NM_001111312	115190	GO:0005737,GO:0005634,GO:0005829,GO:0005886	GO:0000122,GO:0006357,GO:0006355,GO:0051092	GO:0005515,GO:0003677,GO:0000978,GO:0000981,GO:0001227,GO:0042803		Intron (NM_001111312/16978, intron 8 of 12)
XX_TCF4_1_peak_442	chr1	91298097	91298635	6.27294	50880	Scly	91298338	91321080	1	NM_016717	0	GO:0005737,GO:0005829,GO:0005794,GO:1902494	GO:0006629,GO:0032868,GO:0016261,GO:0001887,GO:1900408	GO:0016740,GO:0042803,GO:0003824,GO:0016829,GO:0016597,GO:0009000,GO:0070279	45001100	Promoter (<=1kb)
XX_TCF4_1_peak_443	chr1	91326850	91327452	9.85787	227357	Espnl	91322075	91348303	1	NM_001033292	4775	GO:0005737,GO:0005829,GO:0042995,GO:0032420,GO:0032426	GO:0051017,GO:0007605	GO:0005515,GO:0051015,GO:0003779		Intron (NM_001033292/227357, intron 3 of 8)
XX_TCF4_1_peak_444	chr1	91346292	91346873	7.17579	227357	Espnl	91322075	91348303	1	NM_001033292	24217	GO:0005737,GO:0005829,GO:0042995,GO:0032420,GO:0032426	GO:0051017,GO:0007605	GO:0005515,GO:0051015,GO:0003779		3' UTR
XX_TCF4_1_peak_445	chr1	91367229	91367543	7.30334	227358	Erfe	91366430	91374217	1	NM_173395	799	GO:0005615,GO:0005576	GO:0046326,GO:0046628,GO:2000193,GO:0019217,GO:0006879,GO:0007165,GO:0045721	GO:0042802,GO:0005179		Promoter (<=1kb)
XX_TCF4_1_peak_446	chr1	91370034	91370419	9.9579	227358	Erfe	91366430	91374217	1	NM_173395	3604	GO:0005615,GO:0005576	GO:0046326,GO:0046628,GO:2000193,GO:0019217,GO:0006879,GO:0007165,GO:0045721	GO:0042802,GO:0005179		Exon (NM_173395/227358, exon 4 of 8)
XX_TCF4_1_peak_447	chr1	91442682	91443033	7.2527	18627	Per2	91415982	91459328	2	NM_011066	16295	GO:0005737,GO:0005634,GO:0005654,GO:0005829,GO:0048471	GO:0000122,GO:0045893,GO:0045892,GO:0048511,GO:0051726,GO:0032922,GO:0042752,GO:0007623,GO:0120162,GO:2000678,GO:0002931,GO:0050872,GO:0070932,GO:0005978,GO:0019229,GO:0050767,GO:0019249,GO:0031397,GO:0070345,GO:0060567,GO:0051946,GO:0097167,GO:0043153,GO:0006631,GO:0050796,GO:0042754,GO:0006094	GO:0005515,GO:0042802,GO:0008134,GO:0003713,GO:0000976,GO:0000978,GO:0001222,GO:0042826,GO:0016922,GO:0070063,GO:0035257,GO:1990226,GO:0019900,GO:0036002	4.71305e+23	Intron (NM_011066/18627, intron 6 of 22)
XX_TCF4_1_peak_448	chr1	91457707	91458033	11.9749	18627	Per2	91415982	91459328	2	NM_011066	1295	GO:0005737,GO:0005634,GO:0005654,GO:0005829,GO:0048471	GO:0000122,GO:0045893,GO:0045892,GO:0048511,GO:0051726,GO:0032922,GO:0042752,GO:0007623,GO:0120162,GO:2000678,GO:0002931,GO:0050872,GO:0070932,GO:0005978,GO:0019229,GO:0050767,GO:0019249,GO:0031397,GO:0070345,GO:0060567,GO:0051946,GO:0097167,GO:0043153,GO:0006631,GO:0050796,GO:0042754,GO:0006094	GO:0005515,GO:0042802,GO:0008134,GO:0003713,GO:0000976,GO:0000978,GO:0001222,GO:0042826,GO:0016922,GO:0070063,GO:0035257,GO:1990226,GO:0019900,GO:0036002	4.71305e+23	Promoter (1-2kb)
XX_TCF4_1_peak_449	chr1	91508069	91508728	9.9133	74019	Traf3ip1	91494668	91529307	1	NM_028718	13401	GO:0005737,GO:0005856,GO:0005829,GO:0042995,GO:0015630,GO:0005930,GO:0005813,GO:0005929,GO:0036064,GO:0097542,GO:0035869,GO:0030992,GO:0097546	GO:0000122,GO:0001822,GO:0042733,GO:0031333,GO:0060271,GO:0070507,GO:0035050,GO:0001933,GO:0036342,GO:0021532,GO:0030030,GO:0001738,GO:0031076,GO:0051101,GO:0042532,GO:0050687,GO:0042073,GO:1901621,GO:0032688,GO:0032480	GO:0005515,GO:0008017,GO:0015631,GO:0005102		Intron (NM_028718/74019, intron 7 of 14)
XX_TCF4_1_peak_450	chr1	91515706	91516597	9.4938	74019	Traf3ip1	91494668	91529307	1	NM_028718	21038	GO:0005737,GO:0005856,GO:0005829,GO:0042995,GO:0015630,GO:0005930,GO:0005813,GO:0005929,GO:0036064,GO:0097542,GO:0035869,GO:0030992,GO:0097546	GO:0000122,GO:0001822,GO:0042733,GO:0031333,GO:0060271,GO:0070507,GO:0035050,GO:0001933,GO:0036342,GO:0021532,GO:0030030,GO:0001738,GO:0031076,GO:0051101,GO:0042532,GO:0050687,GO:0042073,GO:1901621,GO:0032688,GO:0032480	GO:0005515,GO:0008017,GO:0015631,GO:0005102		Intron (NM_028718/74019, intron 7 of 14)
XX_TCF4_1_peak_451	chr1	91552686	91553018	8.20644	65247	Asb1	91540565	91559590	1	NM_001039126	12121	GO:0000151	GO:0007275,GO:0035556,GO:0016567,GO:0030539	GO:0061630		Intron (NM_001039126/65247, intron 4 of 4)
XX_TCF4_1_peak_452	chr1	91605596	91605938	7.92884	65247	Asb1	91541080	91559590	1	NM_023046	64516	GO:0000151	GO:0007275,GO:0035556,GO:0016567,GO:0030539	GO:0061630		Distal Intergenic
XX_TCF4_1_peak_453	chr1	91691695	91692049	9.09174	13345	Twist2	91801461	91848034	1	NM_007855	-109412	GO:0005737,GO:0005634,GO:0005654,GO:0005667,GO:0005730	GO:0000122,GO:0007275,GO:0030154,GO:0006357,GO:0045892,GO:0008285,GO:0030335,GO:0043066,GO:0045668,GO:0001649,GO:0048701,GO:0043392,GO:0010838,GO:0045638,GO:0060325,GO:0044092,GO:0032502,GO:0061303,GO:0032720	GO:0005515,GO:0003677,GO:0003682,GO:0003700,GO:0008134,GO:0019904,GO:0000977,GO:0000981,GO:0046983		Distal Intergenic
XX_TCF4_1_peak_454	chr1	91803387	91803926	5.72467	13345	Twist2	91801461	91848034	1	NM_007855	1926	GO:0005737,GO:0005634,GO:0005654,GO:0005667,GO:0005730	GO:0000122,GO:0007275,GO:0030154,GO:0006357,GO:0045892,GO:0008285,GO:0030335,GO:0043066,GO:0045668,GO:0001649,GO:0048701,GO:0043392,GO:0010838,GO:0045638,GO:0060325,GO:0044092,GO:0032502,GO:0061303,GO:0032720	GO:0005515,GO:0003677,GO:0003682,GO:0003700,GO:0008134,GO:0019904,GO:0000977,GO:0000981,GO:0046983		Promoter (1-2kb)
XX_TCF4_1_peak_455	chr1	92560978	92561308	5.25745	259039	Olfr1413	92573125	92574206	1	NM_147037	-11817					Distal Intergenic
XX_TCF4_1_peak_456	chr1	92805180	92805474	5.29026	14733	Gpc1	92831645	92860211	1	NM_016696	-26171	GO:0005654,GO:0005829,GO:0045202,GO:0043025,GO:0031012,GO:0005768,GO:0062023,GO:0045121,GO:0009986,GO:0005796,GO:0046658,GO:0031225,GO:0016020,GO:0005615,GO:0005886,GO:0005576	GO:0016477,GO:0009966,GO:1905475,GO:0040037,GO:0014037,GO:0032288,GO:2001016,GO:0030200	GO:0017134,GO:0043236,GO:0070052,GO:0005507	520505418	Distal Intergenic
XX_TCF4_1_peak_457	chr1	92868944	92869304	5.83061	387167	Mir149	92850378	92850443	1	NR_029559	18566		GO:0007605,GO:0060291,GO:1990830			Distal Intergenic
XX_TCF4_1_peak_458	chr1	92917197	92917583	9.13751	108657	Rnpepl1	92910825	92920585	1	NM_181405	6372		GO:0006508	GO:0046872,GO:0008270,GO:0016787,GO:0008237,GO:0070006,GO:0004177,GO:0008233		Exon (NM_181405/108657, exon 6 of 11)
XX_TCF4_1_peak_459	chr1	92933085	92933480	6.99055	23830	Capn10	92934408	92947948	1	NM_011796	-928	GO:0005737,GO:0005634,GO:0005856,GO:0005829,GO:0005938,GO:0043231,GO:0005741,GO:0005759,GO:0005743,GO:0005739,GO:0005758,GO:0005886	GO:0043065,GO:0031532,GO:0032869,GO:0046326,GO:0007005,GO:0000422,GO:0007568,GO:0032024,GO:0097050,GO:0031667,GO:0032388,GO:2000676,GO:0006508	GO:0008092,GO:0016787,GO:0008234,GO:0008233,GO:0004198,GO:0000149		Promoter (<=1kb)
XX_TCF4_1_peak_460	chr1	93037381	93037668	9.9718	16560	Kif1a	93015455	93082480	2	NM_001294150	44812	GO:0005737,GO:0005856,GO:0005829,GO:0030054,GO:0045202,GO:0042995,GO:0030424,GO:0043025,GO:0005874,GO:0043005,GO:0030425,GO:0032991,GO:0048471,GO:0098793,GO:0098794,GO:0005871,GO:1904115,GO:0031410,GO:0099012,GO:0008021,GO:0098992,GO:0098674,GO:0016020	GO:0016192,GO:0007018,GO:0022027,GO:0060998,GO:0008089,GO:0030705,GO:1990049,GO:0061001,GO:0099519,GO:1990048,GO:0098840	GO:0005515,GO:0000166,GO:0005524,GO:0042802,GO:0008017,GO:0016887,GO:0003777,GO:0003774,GO:1990939,GO:0008574		Intron (NM_001294150/16560, intron 35 of 46)
XX_TCF4_1_peak_461	chr1	93063709	93064289	7.69046	16560	Kif1a	93015455	93082480	2	NM_001294150	18191	GO:0005737,GO:0005856,GO:0005829,GO:0030054,GO:0045202,GO:0042995,GO:0030424,GO:0043025,GO:0005874,GO:0043005,GO:0030425,GO:0032991,GO:0048471,GO:0098793,GO:0098794,GO:0005871,GO:1904115,GO:0031410,GO:0099012,GO:0008021,GO:0098992,GO:0098674,GO:0016020	GO:0016192,GO:0007018,GO:0022027,GO:0060998,GO:0008089,GO:0030705,GO:1990049,GO:0061001,GO:0099519,GO:1990048,GO:0098840	GO:0005515,GO:0000166,GO:0005524,GO:0042802,GO:0008017,GO:0016887,GO:0003777,GO:0003774,GO:1990939,GO:0008574		Exon (NM_001294150/16560, exon 14 of 47)
XX_TCF4_1_peak_462	chr1	93087172	93087648	7.91177	16560	Kif1a	93015455	93101874	2	NM_001110315	14226	GO:0005737,GO:0005856,GO:0005829,GO:0030054,GO:0045202,GO:0042995,GO:0030424,GO:0043025,GO:0005874,GO:0043005,GO:0030425,GO:0032991,GO:0048471,GO:0098793,GO:0098794,GO:0005871,GO:1904115,GO:0031410,GO:0099012,GO:0008021,GO:0098992,GO:0098674,GO:0016020	GO:0016192,GO:0007018,GO:0022027,GO:0060998,GO:0008089,GO:0030705,GO:1990049,GO:0061001,GO:0099519,GO:1990048,GO:0098840	GO:0005515,GO:0000166,GO:0005524,GO:0042802,GO:0008017,GO:0016887,GO:0003777,GO:0003774,GO:1990939,GO:0008574		Intron (NM_001110315/16560, intron 1 of 46)
XX_TCF4_1_peak_463	chr1	93102223	93102651	8.20644	16560	Kif1a	93015455	93101874	2	NM_008440	-349	GO:0005737,GO:0005856,GO:0005829,GO:0030054,GO:0045202,GO:0042995,GO:0030424,GO:0043025,GO:0005874,GO:0043005,GO:0030425,GO:0032991,GO:0048471,GO:0098793,GO:0098794,GO:0005871,GO:1904115,GO:0031410,GO:0099012,GO:0008021,GO:0098992,GO:0098674,GO:0016020	GO:0016192,GO:0007018,GO:0022027,GO:0060998,GO:0008089,GO:0030705,GO:1990049,GO:0061001,GO:0099519,GO:1990048,GO:0098840	GO:0005515,GO:0000166,GO:0005524,GO:0042802,GO:0008017,GO:0016887,GO:0003777,GO:0003774,GO:1990939,GO:0008574		Promoter (<=1kb)
XX_TCF4_1_peak_464	chr1	93140797	93141115	5.83061	11611	Agxt	93135240	93145421	1	NM_001276710	5557	GO:0043231,GO:0005782,GO:0005777,GO:0005759,GO:0005739	GO:0007219,GO:0051591,GO:0042866,GO:0051384,GO:0019448,GO:0019265,GO:0046724,GO:0009436,GO:0042853,GO:0046487	GO:0016740,GO:0042802,GO:0042803,GO:0008483,GO:0003824,GO:0043621,GO:0030170,GO:0016597,GO:0004760,GO:0008453	2.50007e+42	Intron (NM_001276710/11611, intron 6 of 10)
XX_TCF4_1_peak_465	chr1	93160199	93160698	15.701	71874	Mab21l4	93151355	93160870	2	NM_001159940	172	GO:0005575	GO:0008150	GO:0003674		Promoter (<=1kb)
XX_TCF4_1_peak_466	chr1	93252866	93253207	5.60292	208777	Sned1	93235897	93296448	1	NM_172463	16969	GO:0005576	GO:0007160,GO:0008150	GO:0005509,GO:0005112		Intron (NM_172463/208777, intron 1 of 30)
XX_TCF4_1_peak_467	chr1	93275538	93275956	7.7072	208777	Sned1	93235897	93296448	1	NM_172463	39641	GO:0005576	GO:0007160,GO:0008150	GO:0005509,GO:0005112		Intron (NM_172463/208777, intron 16 of 30)
XX_TCF4_1_peak_468	chr1	93400684	93401290	8.23928	404545	Ano7	93373896	93404304	1	NM_001271884	26788	GO:0005634,GO:0005783,GO:0005622,GO:0016020,GO:0016021,GO:0005886	GO:0055085,GO:0061591,GO:0061588,GO:0061590,GO:0061589,GO:1902476,GO:0006821,GO:0006869	GO:0046983,GO:0005229,GO:0017128,GO:0005254		Intron (NM_001271884/404545, intron 19 of 23)
XX_TCF4_1_peak_469	chr1	93427624	93428118	8.7004	110611	Hdlbp	93405940	93445701	2	NM_001301364	17583	GO:0005737,GO:0005634,GO:0005829,GO:0005844,GO:0034364	GO:0006629,GO:0008202,GO:0008203,GO:0006869	GO:0003723,GO:0003729,GO:0003676		Exon (NM_001301364/110611, exon 11 of 28)
XX_TCF4_1_peak_470	chr1	93446275	93446657	10.7221	110611	Hdlbp	93405940	93478377	2	NM_001357556	31720	GO:0005737,GO:0005634,GO:0005829,GO:0005844,GO:0034364	GO:0006629,GO:0008202,GO:0008203,GO:0006869	GO:0003723,GO:0003729,GO:0003676		Intron (NM_001357556/110611, intron 1 of 27)
XX_TCF4_1_peak_471	chr1	93478141	93478800	11.0382	110611	Hdlbp	93405940	93478377	2	NM_001357556	0	GO:0005737,GO:0005634,GO:0005829,GO:0005844,GO:0034364	GO:0006629,GO:0008202,GO:0008203,GO:0006869	GO:0003723,GO:0003729,GO:0003676		Promoter (<=1kb)
XX_TCF4_1_peak_472	chr1	93522320	93522974	8.52458	227377	Farp2	93512104	93621976	1	NM_145519	10216	GO:0005737,GO:0005856,GO:0005829	GO:0050790,GO:0007155,GO:0031532,GO:0071526,GO:0033623,GO:0022405,GO:0016322,GO:0030316,GO:0016601,GO:0071800	GO:0005085,GO:0008092	401504520	Intron (NM_145519/227377, intron 1 of 26)
XX_TCF4_1_peak_473	chr1	93566213	93566521	5.08866	227377	Farp2	93512104	93621976	1	NM_145519	54109	GO:0005737,GO:0005856,GO:0005829	GO:0050790,GO:0007155,GO:0031532,GO:0071526,GO:0033623,GO:0022405,GO:0016322,GO:0030316,GO:0016601,GO:0071800	GO:0005085,GO:0008092	401504520	Intron (NM_145519/227377, intron 5 of 26)
XX_TCF4_1_peak_474	chr1	93597500	93597923	7.05671	227377	Farp2	93512104	93621976	1	NM_145519	85396	GO:0005737,GO:0005856,GO:0005829	GO:0050790,GO:0007155,GO:0031532,GO:0071526,GO:0033623,GO:0022405,GO:0016322,GO:0030316,GO:0016601,GO:0071800	GO:0005085,GO:0008092	401504520	Intron (NM_145519/227377, intron 13 of 26)
XX_TCF4_1_peak_475	chr1	93668160	93669384	8.30657	51800	Bok	93685575	93695770	1	NM_016778	-16191	GO:0005737,GO:0005634,GO:0005794,GO:0005768,GO:0031901,GO:0005783,GO:0032588,GO:0055038,GO:0005789,GO:0005741,GO:0005743,GO:0005739,GO:0005640,GO:0031966,GO:0033106,GO:0016020,GO:0016021	GO:0007420,GO:0006915,GO:0043065,GO:0051402,GO:0042981,GO:0008584,GO:0043524,GO:0048709,GO:1902237,GO:0010506,GO:0051902,GO:0097192,GO:0006919,GO:1903899,GO:1900119,GO:0060546,GO:0008635,GO:1901029,GO:2001244,GO:0051259,GO:0006921,GO:1904708,GO:0008630,GO:0072332,GO:1901030,GO:0051480,GO:0001836,GO:1901382	GO:0005515,GO:0044877,GO:0031625,GO:0046982,GO:0046983,GO:0042803,GO:0005102,GO:0051400	421404215	Distal Intergenic
XX_TCF4_1_peak_476	chr1	93679041	93679434	6.697	51800	Bok	93685575	93695770	1	NM_016778	-6141	GO:0005737,GO:0005634,GO:0005794,GO:0005768,GO:0031901,GO:0005783,GO:0032588,GO:0055038,GO:0005789,GO:0005741,GO:0005743,GO:0005739,GO:0005640,GO:0031966,GO:0033106,GO:0016020,GO:0016021	GO:0007420,GO:0006915,GO:0043065,GO:0051402,GO:0042981,GO:0008584,GO:0043524,GO:0048709,GO:1902237,GO:0010506,GO:0051902,GO:0097192,GO:0006919,GO:1903899,GO:1900119,GO:0060546,GO:0008635,GO:1901029,GO:2001244,GO:0051259,GO:0006921,GO:1904708,GO:0008630,GO:0072332,GO:1901030,GO:0051480,GO:0001836,GO:1901382	GO:0005515,GO:0044877,GO:0031625,GO:0046982,GO:0046983,GO:0042803,GO:0005102,GO:0051400	421404215	Distal Intergenic
XX_TCF4_1_peak_477	chr1	93706402	93706762	8.04511	67026	Thap4	93705391	93731926	2	NM_001310761	25164	GO:0005575	GO:0042126,GO:0006570	GO:0003677,GO:0046872,GO:0042802,GO:0070026,GO:0016853,GO:0020037		Intron (NM_001310761/67026, intron 4 of 4)
XX_TCF4_1_peak_478	chr1	93719598	93719910	5.08866	67026	Thap4	93705391	93731926	2	NM_001310761	12016	GO:0005575	GO:0042126,GO:0006570	GO:0003677,GO:0046872,GO:0042802,GO:0070026,GO:0016853,GO:0020037		Intron (NM_001310761/67026, intron 2 of 4)
XX_TCF4_1_peak_479	chr1	93758299	93758782	9.13343	66615	Atg4b	93754905	93789602	1	NM_001368266	3394	GO:0005737	GO:0009267,GO:0015031,GO:0006914,GO:0000045,GO:0045732,GO:0051697,GO:0006508	GO:0005515,GO:0097110,GO:0016787,GO:0008234,GO:0008233,GO:0004197,GO:0004175	41400413804136	Intron (NM_001368266/66615, intron 1 of 11)
XX_TCF4_1_peak_480	chr1	93765193	93765612	8.7004	66615	Atg4b	93754905	93789602	1	NM_001368266	10288	GO:0005737	GO:0009267,GO:0015031,GO:0006914,GO:0000045,GO:0045732,GO:0051697,GO:0006508	GO:0005515,GO:0097110,GO:0016787,GO:0008234,GO:0008233,GO:0004197,GO:0004175	41400413804136	Intron (NM_001368266/66615, intron 1 of 11)
XX_TCF4_1_peak_481	chr1	93777904	93778545	6.12001	66615	Atg4b	93754905	93789602	1	NM_001368266	22999	GO:0005737	GO:0009267,GO:0015031,GO:0006914,GO:0000045,GO:0045732,GO:0051697,GO:0006508	GO:0005515,GO:0097110,GO:0016787,GO:0008234,GO:0008233,GO:0004197,GO:0004175	41400413804136	Exon (NM_001368266/66615, exon 6 of 12)
XX_TCF4_1_peak_482	chr1	93806216	93806540	5.11301	66262	Ing5	93803965	93822100	1	NM_025454	2251	GO:0005634,GO:0000123,GO:0005694,GO:0070776	GO:0045893,GO:0006325,GO:0006355,GO:0008285,GO:0043065,GO:0016573,GO:0043966,GO:0006260,GO:0044154,GO:0043967,GO:0006473,GO:0045926,GO:2001235	GO:0003682,GO:0046872,GO:0035064		Promoter (2-3kb)
XX_TCF4_1_peak_483	chr1	94080131	94080629	10.493	18566	Pdcd1	94038305	94052553	2	NM_008798	-27578	GO:0009897,GO:0016020,GO:0016021,GO:0005886	GO:0006915,GO:0043065,GO:0043066,GO:0050777,GO:0002644,GO:0050776,GO:0070234,GO:0002250,GO:0002376	GO:0005515	46600523504514	Distal Intergenic
XX_TCF4_1_peak_484	chr1	95195874	95196280	5.86204	67698	Fam174a	95313628	95335284	1	NM_026321	-117348	GO:0016020,GO:0016021,GO:0005575	GO:0008150	GO:0003674		Distal Intergenic
XX_TCF4_1_peak_485	chr1	95267128	95267423	6.72727	67698	Fam174a	95313628	95335284	1	NM_026321	-46205	GO:0016020,GO:0016021,GO:0005575	GO:0008150	GO:0003674		Distal Intergenic
XX_TCF4_1_peak_486	chr1	95289158	95289467	5.29026	67698	Fam174a	95313628	95335284	1	NM_026321	-24161	GO:0016020,GO:0016021,GO:0005575	GO:0008150	GO:0003674		Distal Intergenic
XX_TCF4_1_peak_487	chr1	95665327	95665728	8.78548	20452	St8sia4	95587682	95667594	2	NM_009183	1866	GO:0005794,GO:0000139,GO:0016020,GO:0016021	GO:0006486,GO:0097503,GO:0006491,GO:0001574,GO:0009311	GO:0016740,GO:0008373,GO:0016757,GO:0003828		Promoter (1-2kb)
XX_TCF4_1_peak_488	chr1	96035308	96035748	6.26145	73454	1700063A18Rik	95990659	96021758	2	NR_040467	-13550	GO:0005575	GO:0008150	GO:0003674		Distal Intergenic
XX_TCF4_1_peak_489	chr1	96969925	96970346	5.83061	67854	Slco6b1	96906176	96997560	2	NR_120500	27214	GO:0016020,GO:0016021,GO:0005886	GO:0006811,GO:0055085			Intron (NR_120500/67854, intron 4 of 14)
XX_TCF4_1_peak_490	chr1	97030596	97031276	7.40623	67854	Slco6b1	96906176	96997560	2	NR_120500	-33036	GO:0016020,GO:0016021,GO:0005886	GO:0006811,GO:0055085			Distal Intergenic
XX_TCF4_1_peak_491	chr1	98189822	98190484	12.754	102634194	Gm29461	98173648	98190697	1	NR_151613	16174					Exon (NR_151613/102634194, exon 4 of 4)
XX_TCF4_1_peak_492	chr1	98318415	98318759	5.60292	70866	Slco6d1	98421124	98509380	1	NM_001164233	-102365	GO:0005887,GO:0016020,GO:0016021,GO:0005886	GO:0055085,GO:0043252	GO:0015347		Distal Intergenic
XX_TCF4_1_peak_493	chr1	98871150	98871800	6.4208	666182	Gm7967	98589517	98607386	1	NR_166494	281633					Distal Intergenic
XX_TCF4_1_peak_494	chr1	99463712	99464220	9.73954	241175	Cntnap5b	99772401	100490598	1	NM_172851	-308181	GO:0016020,GO:0016021	GO:0007155			Distal Intergenic
XX_TCF4_1_peak_495	chr1	99824749	99825063	6.60381	241175	Cntnap5b	99772401	100490598	1	NM_172851	52348	GO:0016020,GO:0016021	GO:0007155			Intron (NM_172851/241175, intron 1 of 23)
XX_TCF4_1_peak_496	chr1	100181354	100181858	6.60381	241175	Cntnap5b	99772401	100490598	1	NM_172851	408953	GO:0016020,GO:0016021	GO:0007155			Intron (NM_172851/241175, intron 10 of 23)
XX_TCF4_1_peak_497	chr1	100356372	100356861	6.26145	241175	Cntnap5b	99772401	100490598	1	NM_172851	583971	GO:0016020,GO:0016021	GO:0007155			Intron (NM_172851/241175, intron 13 of 23)
XX_TCF4_1_peak_498	chr1	100621138	100621436	5.67138	100504525	Gm20268	101155768	101175202	1	NR_037989	-534332					Distal Intergenic
XX_TCF4_1_peak_499	chr1	101026473	101026922	8.30657	100504525	Gm20268	101155768	101175202	1	NR_037989	-128846					Distal Intergenic
XX_TCF4_1_peak_500	chr1	101120823	101121207	6.26145	100504525	Gm20268	101155768	101175202	1	NR_037989	-34561					Distal Intergenic
XX_TCF4_1_peak_501	chr1	101259100	101259572	6.72727	100504525	Gm20268	101155768	101175202	1	NR_037989	103332					Distal Intergenic
XX_TCF4_1_peak_502	chr1	101489767	101490247	5.75181	100504525	Gm20268	101155768	101175202	1	NR_037989	333999					Distal Intergenic
XX_TCF4_1_peak_503	chr1	101662403	101662767	10.875	100504525	Gm20268	101155768	101175202	1	NR_037989	506635					Distal Intergenic
XX_TCF4_1_peak_504	chr1	101768154	101768575	5.08546	100504525	Gm20268	101155768	101175202	1	NR_037989	612386					Distal Intergenic
XX_TCF4_1_peak_505	chr1	101801567	101801891	6.9156	100504525	Gm20268	101155768	101175202	1	NR_037989	645799					Distal Intergenic
XX_TCF4_1_peak_506	chr1	101818302	101818597	6.46216	100504525	Gm20268	101155768	101175202	1	NR_037989	662534					Distal Intergenic
XX_TCF4_1_peak_507	chr1	101985037	101985466	9.09174	100504525	Gm20268	101155768	101175202	1	NR_037989	829269					Distal Intergenic
XX_TCF4_1_peak_508	chr1	102173128	102173481	10.875	100504525	Gm20268	101155768	101175202	1	NR_037989	1017360					Distal Intergenic
XX_TCF4_1_peak_509	chr1	102642178	102642619	5.54	100504525	Gm20268	101155768	101175202	1	NR_037989	1486410					Distal Intergenic
XX_TCF4_1_peak_510	chr1	103014680	103014991	11.0442	23836	Cdh20	104768520	104995481	1	NM_011800	-1753529	GO:0005912,GO:0016342,GO:0016020,GO:0016021,GO:0005886	GO:0007275,GO:0098609,GO:0034332,GO:0007155,GO:0007043,GO:0016339,GO:0098742,GO:0000902,GO:0007156	GO:0046872,GO:0045296,GO:0005509		Distal Intergenic
XX_TCF4_1_peak_511	chr1	104432441	104433003	7.64952	23836	Cdh20	104768520	104995481	1	NM_011800	-335517	GO:0005912,GO:0016342,GO:0016020,GO:0016021,GO:0005886	GO:0007275,GO:0098609,GO:0034332,GO:0007155,GO:0007043,GO:0016339,GO:0098742,GO:0000902,GO:0007156	GO:0046872,GO:0045296,GO:0005509		Distal Intergenic
XX_TCF4_1_peak_512	chr1	104612847	104613251	7.14898	23836	Cdh20	104768520	104995481	1	NM_011800	-155269	GO:0005912,GO:0016342,GO:0016020,GO:0016021,GO:0005886	GO:0007275,GO:0098609,GO:0034332,GO:0007155,GO:0007043,GO:0016339,GO:0098742,GO:0000902,GO:0007156	GO:0046872,GO:0045296,GO:0005509		Distal Intergenic
XX_TCF4_1_peak_513	chr1	104821820	104822144	7.40623	23836	Cdh20	104768520	104995481	1	NM_011800	53300	GO:0005912,GO:0016342,GO:0016020,GO:0016021,GO:0005886	GO:0007275,GO:0098609,GO:0034332,GO:0007155,GO:0007043,GO:0016339,GO:0098742,GO:0000902,GO:0007156	GO:0046872,GO:0045296,GO:0005509		Intron (NM_011800/23836, intron 1 of 11)
XX_TCF4_1_peak_514	chr1	104844030	104844407	5.97782	23836	Cdh20	104768520	104995481	1	NM_011800	75510	GO:0005912,GO:0016342,GO:0016020,GO:0016021,GO:0005886	GO:0007275,GO:0098609,GO:0034332,GO:0007155,GO:0007043,GO:0016339,GO:0098742,GO:0000902,GO:0007156	GO:0046872,GO:0045296,GO:0005509		Intron (NM_011800/23836, intron 1 of 11)
XX_TCF4_1_peak_515	chr1	105275976	105276328	5.80655	100504568	Gm17634	105356007	105361737	1	NR_151538	-79679					Distal Intergenic
XX_TCF4_1_peak_516	chr1	105321506	105321850	8.19622	320311	Rnf152	105276917	105356710	2	NM_001160368	34860	GO:0005764,GO:0005765,GO:0031301,GO:0016020,GO:0016021	GO:0006915,GO:0016567,GO:0034198,GO:0000209,GO:1904262,GO:0010508,GO:0070534,GO:0070936	GO:0005515,GO:0016740,GO:0046872,GO:0031267,GO:0004842,GO:0061630	4150	Intron (NM_001160368/320311, intron 1 of 1)
XX_TCF4_1_peak_517	chr1	105934522	105935039	9.09174	635504	Gm7160	105979350	105990282	2	NR_151625	55243	GO:0005575	GO:0008150	GO:0003674		Distal Intergenic
XX_TCF4_1_peak_518	chr1	105986018	105986679	7.58813	635504	Gm7160	105979350	105990282	2	NR_151625	3603	GO:0005575	GO:0008150	GO:0003674		Intron (NR_151625/635504, intron 2 of 2)
XX_TCF4_1_peak_519	chr1	106090066	106090666	9.09174	626049	Gm20753	106152625	106171524	2	NR_040630	80858					Distal Intergenic
XX_TCF4_1_peak_520	chr1	106589901	106590422	7.40623	12043	Bcl2	106538176	106714290	2	NM_009741	123868	GO:0005737,GO:0005634,GO:0005654,GO:0005829,GO:0032991,GO:0048471,GO:0031965,GO:0005783,GO:0005622,GO:0043209,GO:0046930,GO:0005789,GO:0030061,GO:0005741,GO:0005739,GO:0031966,GO:0016020,GO:0016021	GO:0050790,GO:0006915,GO:0009887,GO:0098609,GO:0051726,GO:0008285,GO:0008284,GO:0018105,GO:0007409,GO:0001822,GO:0006470,GO:0006874,GO:0030336,GO:0043066,GO:0006974,GO:0007015,GO:0018107,GO:0009791,GO:0045471,GO:0000902,GO:0008283,GO:0009410,GO:0001662,GO:0042493,GO:0010468,GO:0051402,GO:0001657,GO:0040018,GO:0001541,GO:0042981,GO:0008584,GO:0014042,GO:0048536,GO:0001658,GO:0001782,GO:0048538,GO:…	GO:0005515,GO:0043565,GO:0044877,GO:0042802,GO:0008134,GO:0031625,GO:0046982,GO:0019903,GO:0070491,GO:0042803,GO:0051721,GO:0051400,GO:0002020,GO:0016248,GO:0051434,GO:0015267	05200,04151,05206,04510,05131,04071,05022,04261,04340,05222,05132,04725,05226,05215,01521,04140,01522,05210,04722,04210,05014,05145,04928,04933,04215,04066,04915,05418,05207,04115,04064,05417,01524,05161,04141,05152,05168,04621,04217,05162,05170,05169,04630	Intron (NM_009741/12043, intron 1 of 1)
XX_TCF4_1_peak_521	chr1	106602668	106603119	6.76839	12043	Bcl2	106538176	106714290	2	NM_009741	111171	GO:0005737,GO:0005634,GO:0005654,GO:0005829,GO:0032991,GO:0048471,GO:0031965,GO:0005783,GO:0005622,GO:0043209,GO:0046930,GO:0005789,GO:0030061,GO:0005741,GO:0005739,GO:0031966,GO:0016020,GO:0016021	GO:0050790,GO:0006915,GO:0009887,GO:0098609,GO:0051726,GO:0008285,GO:0008284,GO:0018105,GO:0007409,GO:0001822,GO:0006470,GO:0006874,GO:0030336,GO:0043066,GO:0006974,GO:0007015,GO:0018107,GO:0009791,GO:0045471,GO:0000902,GO:0008283,GO:0009410,GO:0001662,GO:0042493,GO:0010468,GO:0051402,GO:0001657,GO:0040018,GO:0001541,GO:0042981,GO:0008584,GO:0014042,GO:0048536,GO:0001658,GO:0001782,GO:0048538,GO:…	GO:0005515,GO:0043565,GO:0044877,GO:0042802,GO:0008134,GO:0031625,GO:0046982,GO:0019903,GO:0070491,GO:0042803,GO:0051721,GO:0051400,GO:0002020,GO:0016248,GO:0051434,GO:0015267	05200,04151,05206,04510,05131,04071,05022,04261,04340,05222,05132,04725,05226,05215,01521,04140,01522,05210,04722,04210,05014,05145,04928,04933,04215,04066,04915,05418,05207,04115,04064,05417,01524,05161,04141,05152,05168,04621,04217,05162,05170,05169,04630	Intron (NM_009741/12043, intron 1 of 1)
XX_TCF4_1_peak_522	chr1	106656221	106656517	12.0298	12043	Bcl2	106538176	106714290	2	NM_009741	57773	GO:0005737,GO:0005634,GO:0005654,GO:0005829,GO:0032991,GO:0048471,GO:0031965,GO:0005783,GO:0005622,GO:0043209,GO:0046930,GO:0005789,GO:0030061,GO:0005741,GO:0005739,GO:0031966,GO:0016020,GO:0016021	GO:0050790,GO:0006915,GO:0009887,GO:0098609,GO:0051726,GO:0008285,GO:0008284,GO:0018105,GO:0007409,GO:0001822,GO:0006470,GO:0006874,GO:0030336,GO:0043066,GO:0006974,GO:0007015,GO:0018107,GO:0009791,GO:0045471,GO:0000902,GO:0008283,GO:0009410,GO:0001662,GO:0042493,GO:0010468,GO:0051402,GO:0001657,GO:0040018,GO:0001541,GO:0042981,GO:0008584,GO:0014042,GO:0048536,GO:0001658,GO:0001782,GO:0048538,GO:…	GO:0005515,GO:0043565,GO:0044877,GO:0042802,GO:0008134,GO:0031625,GO:0046982,GO:0019903,GO:0070491,GO:0042803,GO:0051721,GO:0051400,GO:0002020,GO:0016248,GO:0051434,GO:0015267	05200,04151,05206,04510,05131,04071,05022,04261,04340,05222,05132,04725,05226,05215,01521,04140,01522,05210,04722,04210,05014,05145,04928,04933,04215,04066,04915,05418,05207,04115,04064,05417,01524,05161,04141,05152,05168,04621,04217,05162,05170,05169,04630	Intron (NM_009741/12043, intron 1 of 1)
XX_TCF4_1_peak_523	chr1	106745305	106745766	6.77869	70750	Kdsr	106720410	106759742	2	NM_027534	13976	GO:0005783,GO:0005789,GO:0016020,GO:0016021	GO:0006629,GO:0006665,GO:0030148,GO:0006666	GO:0047560,GO:0016491	60001100	Intron (NM_027534/70750, intron 5 of 9)
XX_TCF4_1_peak_524	chr1	107215591	107215996	6.0823	383548	Serpinb3b	107153961	107161114	2	NM_198680	-54477	GO:0005737,GO:0005634,GO:0031410,GO:0070062,GO:0005615	GO:0046718,GO:0010951	GO:0019899,GO:0002020,GO:0004869,GO:0001618,GO:0004867	5146	Distal Intergenic
XX_TCF4_1_peak_525	chr1	107735644	107736091	6.63651	20725	Serpinb8	107590006	107608978	1	NM_011459	145638	GO:0005737,GO:0005829,GO:0005615	GO:0090136,GO:0010951,GO:0010466	GO:0004867,GO:0030414		Distal Intergenic
XX_TCF4_1_peak_526	chr1	108020155	108020548	9.09174	319596	D830032E09Rik	107917259	107950947	1	NR_102307	102896	GO:0005575	GO:0008150	GO:0003674		Distal Intergenic
XX_TCF4_1_peak_527	chr1	109065038	109065385	9.09174	241201	Cdh7	109982900	110139903	1	NM_001316743	-917515	GO:0005912,GO:0016342,GO:0016020,GO:0016021,GO:0005886	GO:0007275,GO:0098609,GO:0034332,GO:0007155,GO:0007043,GO:0016339,GO:0098742,GO:0000902,GO:0007156	GO:0046872,GO:0045296,GO:0005509		Distal Intergenic
XX_TCF4_1_peak_528	chr1	109065985	109066437	7.50405	241201	Cdh7	109982900	110139903	1	NM_001316743	-916463	GO:0005912,GO:0016342,GO:0016020,GO:0016021,GO:0005886	GO:0007275,GO:0098609,GO:0034332,GO:0007155,GO:0007043,GO:0016339,GO:0098742,GO:0000902,GO:0007156	GO:0046872,GO:0045296,GO:0005509		Distal Intergenic
XX_TCF4_1_peak_529	chr1	109468305	109468698	7.40623	241201	Cdh7	109982900	110139903	1	NM_001316743	-514202	GO:0005912,GO:0016342,GO:0016020,GO:0016021,GO:0005886	GO:0007275,GO:0098609,GO:0034332,GO:0007155,GO:0007043,GO:0016339,GO:0098742,GO:0000902,GO:0007156	GO:0046872,GO:0045296,GO:0005509		Distal Intergenic
XX_TCF4_1_peak_530	chr1	109895468	109895790	7.40623	241201	Cdh7	109982900	110139903	1	NM_001316743	-87110	GO:0005912,GO:0016342,GO:0016020,GO:0016021,GO:0005886	GO:0007275,GO:0098609,GO:0034332,GO:0007155,GO:0007043,GO:0016339,GO:0098742,GO:0000902,GO:0007156	GO:0046872,GO:0045296,GO:0005509		Distal Intergenic
XX_TCF4_1_peak_531	chr1	110044463	110044825	6.72555	241201	Cdh7	109982900	110139903	1	NM_001316743	61563	GO:0005912,GO:0016342,GO:0016020,GO:0016021,GO:0005886	GO:0007275,GO:0098609,GO:0034332,GO:0007155,GO:0007043,GO:0016339,GO:0098742,GO:0000902,GO:0007156	GO:0046872,GO:0045296,GO:0005509		Intron (NM_001316743/241201, intron 2 of 11)
XX_TCF4_1_peak_532	chr1	110308238	110308772	8.94038	241201	Cdh7	109983723	110139903	1	NM_172853	324515	GO:0005912,GO:0016342,GO:0016020,GO:0016021,GO:0005886	GO:0007275,GO:0098609,GO:0034332,GO:0007155,GO:0007043,GO:0016339,GO:0098742,GO:0000902,GO:0007156	GO:0046872,GO:0045296,GO:0005509		Distal Intergenic
XX_TCF4_1_peak_533	chr1	110502878	110503287	7.75513	227485	Cdh19	110888326	110977593	2	NM_001081386	474306	GO:0005912,GO:0016342,GO:0016020,GO:0016021,GO:0005886	GO:0007275,GO:0098609,GO:0034332,GO:0007155,GO:0007043,GO:0016339,GO:0098742,GO:0000902,GO:0007156	GO:0046872,GO:0045296,GO:0005509		Distal Intergenic
XX_TCF4_1_peak_534	chr1	110760466	110760862	6.27294	227485	Cdh19	110888326	110977593	2	NM_001081386	216731	GO:0005912,GO:0016342,GO:0016020,GO:0016021,GO:0005886	GO:0007275,GO:0098609,GO:0034332,GO:0007155,GO:0007043,GO:0016339,GO:0098742,GO:0000902,GO:0007156	GO:0046872,GO:0045296,GO:0005509		Distal Intergenic
XX_TCF4_1_peak_535	chr1	111482106	111482489	7.18025	319901	Dsel	111858702	111864918	2	NM_001081316	382429	GO:0016020,GO:0016021,GO:0005575	GO:0030204,GO:0030205	GO:0008146,GO:0047757,GO:0016853		Distal Intergenic
XX_TCF4_1_peak_536	chr1	112100402	112100729	10.875	319901	Dsel	111858702	111864918	2	NM_001081316	-235484	GO:0016020,GO:0016021,GO:0005575	GO:0030204,GO:0030205	GO:0008146,GO:0047757,GO:0016853		Distal Intergenic
XX_TCF4_1_peak_537	chr1	112247780	112248141	5.7571	102635484	Gm32810	112377329	112416918	2	NR_157044	168777					Distal Intergenic
XX_TCF4_1_peak_538	chr1	113235842	113236207	5.83061	102635484	Gm32810	112377329	112416918	2	NR_157044	-818924					Distal Intergenic
XX_TCF4_1_peak_539	chr1	113273087	113273419	5.7571	102635484	Gm32810	112377329	112416918	2	NR_157044	-856169					Distal Intergenic
XX_TCF4_1_peak_540	chr1	113365647	113366077	7.50405	102635484	Gm32810	112377329	112416918	2	NR_157044	-948729					Distal Intergenic
XX_TCF4_1_peak_541	chr1	113520931	113521220	8.23607	102635484	Gm32810	112377329	112416918	2	NR_157044	-1104013					Distal Intergenic
XX_TCF4_1_peak_542	chr1	114240565	114240870	5.83061	636808	Cntnap5a	115684737	116587322	1	NM_001077425	-1443867	GO:0016020,GO:0016021	GO:0007155,GO:0006508	GO:0004190		Distal Intergenic
XX_TCF4_1_peak_543	chr1	114591435	114591926	7.40623	636808	Cntnap5a	115684737	116587322	1	NM_001077425	-1092811	GO:0016020,GO:0016021	GO:0007155,GO:0006508	GO:0004190		Distal Intergenic
XX_TCF4_1_peak_544	chr1	115219199	115219600	9.82579	636808	Cntnap5a	115684737	116587322	1	NM_001077425	-465137	GO:0016020,GO:0016021	GO:0007155,GO:0006508	GO:0004190		Distal Intergenic
XX_TCF4_1_peak_545	chr1	115379615	115379973	6.5413	636808	Cntnap5a	115684737	116587322	1	NM_001077425	-304764	GO:0016020,GO:0016021	GO:0007155,GO:0006508	GO:0004190		Distal Intergenic
XX_TCF4_1_peak_546	chr1	115486120	115486600	9.09174	636808	Cntnap5a	115684737	116587322	1	NM_001077425	-198137	GO:0016020,GO:0016021	GO:0007155,GO:0006508	GO:0004190		Distal Intergenic
XX_TCF4_1_peak_547	chr1	115513747	115514127	8.23607	636808	Cntnap5a	115684737	116587322	1	NM_001077425	-170610	GO:0016020,GO:0016021	GO:0007155,GO:0006508	GO:0004190		Distal Intergenic
XX_TCF4_1_peak_548	chr1	115933522	115933855	7.04751	636808	Cntnap5a	115684737	116587322	1	NM_001077425	248785	GO:0016020,GO:0016021	GO:0007155,GO:0006508	GO:0004190		Intron (NM_001077425/636808, intron 3 of 23)
XX_TCF4_1_peak_549	chr1	116343897	116344350	5.83061	636808	Cntnap5a	115684737	116587322	1	NM_001077425	659160	GO:0016020,GO:0016021	GO:0007155,GO:0006508	GO:0004190		Intron (NM_001077425/636808, intron 13 of 23)
XX_TCF4_1_peak_550	chr1	116508170	116508522	8.23607	636808	Cntnap5a	115684737	116587322	1	NM_001077425	823433	GO:0016020,GO:0016021	GO:0007155,GO:0006508	GO:0004190		Intron (NM_001077425/636808, intron 19 of 23)
XX_TCF4_1_peak_551	chr1	116510509	116510844	5.73047	636808	Cntnap5a	115684737	116587322	1	NM_001077425	825772	GO:0016020,GO:0016021	GO:0007155,GO:0006508	GO:0004190		Intron (NM_001077425/636808, intron 19 of 23)
XX_TCF4_1_peak_552	chr1	116606670	116607053	11.1421	636808	Cntnap5a	115684737	116587322	1	NM_001371013	921933	GO:0016020,GO:0016021	GO:0007155,GO:0006508	GO:0004190		Distal Intergenic
XX_TCF4_1_peak_553	chr1	116889808	116890180	13.1422	547097	B020011L13Rik	117781135	117803359	1	NM_001372356	-890955	GO:0005634	GO:0006357,GO:0006355	GO:0046872,GO:0000978,GO:0000981		Distal Intergenic
XX_TCF4_1_peak_554	chr1	117552548	117552978	8.23607	547097	B020011L13Rik	117781135	117803359	1	NM_001372356	-228157	GO:0005634	GO:0006357,GO:0006355	GO:0046872,GO:0000978,GO:0000981		Distal Intergenic
XX_TCF4_1_peak_555	chr1	117629208	117629797	9.9718	547097	B020011L13Rik	117781135	117803359	1	NM_001372356	-151338	GO:0005634	GO:0006357,GO:0006355	GO:0046872,GO:0000978,GO:0000981		Distal Intergenic
XX_TCF4_1_peak_556	chr1	117959859	117960238	11.8001	547097	B020011L13Rik	117781135	117803359	1	NM_001372356	178724	GO:0005634	GO:0006357,GO:0006355	GO:0046872,GO:0000978,GO:0000981		Distal Intergenic
XX_TCF4_1_peak_557	chr1	118155870	118156240	9.09174	22099	Tsn	118298514	118310728	2	NR_153836	154488	GO:0005737,GO:0005634,GO:0005654,GO:0005783	GO:0016070,GO:0090305	GO:0005515,GO:0003677,GO:0043565,GO:0044877,GO:0042802,GO:0003723,GO:0003729,GO:0003697,GO:0016787,GO:0004521,GO:0004518,GO:0004519		Distal Intergenic
XX_TCF4_1_peak_558	chr1	118296961	118297370	6.60381	22099	Tsn	118298514	118310728	2	NR_153836	13358	GO:0005737,GO:0005634,GO:0005654,GO:0005783	GO:0016070,GO:0090305	GO:0005515,GO:0003677,GO:0043565,GO:0044877,GO:0042802,GO:0003723,GO:0003729,GO:0003697,GO:0016787,GO:0004521,GO:0004518,GO:0004519		Distal Intergenic
XX_TCF4_1_peak_559	chr1	118310778	118311182	7.92212	22099	Tsn	118298514	118311346	2	NM_011650	164	GO:0005737,GO:0005634,GO:0005654,GO:0005783	GO:0016070,GO:0090305	GO:0005515,GO:0003677,GO:0043565,GO:0044877,GO:0042802,GO:0003723,GO:0003729,GO:0003697,GO:0016787,GO:0004521,GO:0004518,GO:0004519		Promoter (<=1kb)
XX_TCF4_1_peak_560	chr1	118544254	118544604	5.05569	76707	Clasp1	118389058	118609462	1	NM_001293300	155196	GO:0005737,GO:0005856,GO:0005794,GO:0005874,GO:0005925,GO:0015630,GO:0005938,GO:0005815,GO:0005819,GO:0000776,GO:0005813,GO:0005694,GO:0072686,GO:0000777,GO:0000775,GO:0005881,GO:0030981,GO:0045180,GO:0031592,GO:0005876,GO:0005828	GO:0007049,GO:0051301,GO:0007030,GO:0007026,GO:0000226,GO:0051893,GO:0070507,GO:0030953,GO:0001578,GO:0010470,GO:1903690,GO:0040001,GO:0007020,GO:0051497,GO:0010717,GO:0010634,GO:1904261,GO:0031023,GO:0034453,GO:0090307,GO:0045921,GO:0010458,GO:0051294,GO:0090091,GO:0007052,GO:0031111,GO:0006903	GO:0005515,GO:0008017,GO:0051010,GO:0002162,GO:0043515		Intron (NM_001293300/76707, intron 27 of 40)
XX_TCF4_1_peak_561	chr1	118880883	118881224	11.8834	14633	Gli2	118834061	119053619	2	NM_001081125	172395	GO:0005737,GO:0005634,GO:0005654,GO:0005829,GO:0042995,GO:0005730,GO:0016607,GO:0005930,GO:0005929,GO:0031514,GO:0097542,GO:0016020	GO:0000122,GO:0007275,GO:0045893,GO:0045944,GO:0030154,GO:0007411,GO:0006357,GO:0007507,GO:0001701,GO:0045666,GO:0002062,GO:0008284,GO:0001822,GO:0030324,GO:0043066,GO:0042475,GO:0048856,GO:0001649,GO:0021915,GO:0007224,GO:0007389,GO:0042733,GO:0009952,GO:0045879,GO:0045740,GO:0048589,GO:0021983,GO:0090103,GO:0060322,GO:0009953,GO:0048754,GO:0071407,GO:0048666,GO:0021696,GO:0021513,GO:0060603,GO:…	GO:0005515,GO:0003677,GO:0003682,GO:0003700,GO:0046872,GO:0043565,GO:0008134,GO:1990837,GO:0000976,GO:0001228,GO:0000978,GO:0000977,GO:0000981,GO:0008270,GO:1990841	5.21705e+18	Intron (NM_001081125/14633, intron 3 of 13)
XX_TCF4_1_peak_562	chr1	118912002	118912406	7.30334	14633	Gli2	118834061	119053619	2	NM_001081125	141213	GO:0005737,GO:0005634,GO:0005654,GO:0005829,GO:0042995,GO:0005730,GO:0016607,GO:0005930,GO:0005929,GO:0031514,GO:0097542,GO:0016020	GO:0000122,GO:0007275,GO:0045893,GO:0045944,GO:0030154,GO:0007411,GO:0006357,GO:0007507,GO:0001701,GO:0045666,GO:0002062,GO:0008284,GO:0001822,GO:0030324,GO:0043066,GO:0042475,GO:0048856,GO:0001649,GO:0021915,GO:0007224,GO:0007389,GO:0042733,GO:0009952,GO:0045879,GO:0045740,GO:0048589,GO:0021983,GO:0090103,GO:0060322,GO:0009953,GO:0048754,GO:0071407,GO:0048666,GO:0021696,GO:0021513,GO:0060603,GO:…	GO:0005515,GO:0003677,GO:0003682,GO:0003700,GO:0046872,GO:0043565,GO:0008134,GO:1990837,GO:0000976,GO:0001228,GO:0000978,GO:0000977,GO:0000981,GO:0008270,GO:1990841	5.21705e+18	Intron (NM_001081125/14633, intron 2 of 13)
XX_TCF4_1_peak_563	chr1	118964254	118964576	8.23607	14633	Gli2	118834061	119053619	2	NM_001081125	89043	GO:0005737,GO:0005634,GO:0005654,GO:0005829,GO:0042995,GO:0005730,GO:0016607,GO:0005930,GO:0005929,GO:0031514,GO:0097542,GO:0016020	GO:0000122,GO:0007275,GO:0045893,GO:0045944,GO:0030154,GO:0007411,GO:0006357,GO:0007507,GO:0001701,GO:0045666,GO:0002062,GO:0008284,GO:0001822,GO:0030324,GO:0043066,GO:0042475,GO:0048856,GO:0001649,GO:0021915,GO:0007224,GO:0007389,GO:0042733,GO:0009952,GO:0045879,GO:0045740,GO:0048589,GO:0021983,GO:0090103,GO:0060322,GO:0009953,GO:0048754,GO:0071407,GO:0048666,GO:0021696,GO:0021513,GO:0060603,GO:…	GO:0005515,GO:0003677,GO:0003682,GO:0003700,GO:0046872,GO:0043565,GO:0008134,GO:1990837,GO:0000976,GO:0001228,GO:0000978,GO:0000977,GO:0000981,GO:0008270,GO:1990841	5.21705e+18	Intron (NM_001081125/14633, intron 2 of 13)
XX_TCF4_1_peak_564	chr1	118970556	118971025	5.64218	14633	Gli2	118834061	119053619	2	NM_001081125	82594	GO:0005737,GO:0005634,GO:0005654,GO:0005829,GO:0042995,GO:0005730,GO:0016607,GO:0005930,GO:0005929,GO:0031514,GO:0097542,GO:0016020	GO:0000122,GO:0007275,GO:0045893,GO:0045944,GO:0030154,GO:0007411,GO:0006357,GO:0007507,GO:0001701,GO:0045666,GO:0002062,GO:0008284,GO:0001822,GO:0030324,GO:0043066,GO:0042475,GO:0048856,GO:0001649,GO:0021915,GO:0007224,GO:0007389,GO:0042733,GO:0009952,GO:0045879,GO:0045740,GO:0048589,GO:0021983,GO:0090103,GO:0060322,GO:0009953,GO:0048754,GO:0071407,GO:0048666,GO:0021696,GO:0021513,GO:0060603,GO:…	GO:0005515,GO:0003677,GO:0003682,GO:0003700,GO:0046872,GO:0043565,GO:0008134,GO:1990837,GO:0000976,GO:0001228,GO:0000978,GO:0000977,GO:0000981,GO:0008270,GO:1990841	5.21705e+18	Intron (NM_001081125/14633, intron 2 of 13)
XX_TCF4_1_peak_565	chr1	118974878	118975256	7.39466	14633	Gli2	118834061	119053619	2	NM_001081125	78363	GO:0005737,GO:0005634,GO:0005654,GO:0005829,GO:0042995,GO:0005730,GO:0016607,GO:0005930,GO:0005929,GO:0031514,GO:0097542,GO:0016020	GO:0000122,GO:0007275,GO:0045893,GO:0045944,GO:0030154,GO:0007411,GO:0006357,GO:0007507,GO:0001701,GO:0045666,GO:0002062,GO:0008284,GO:0001822,GO:0030324,GO:0043066,GO:0042475,GO:0048856,GO:0001649,GO:0021915,GO:0007224,GO:0007389,GO:0042733,GO:0009952,GO:0045879,GO:0045740,GO:0048589,GO:0021983,GO:0090103,GO:0060322,GO:0009953,GO:0048754,GO:0071407,GO:0048666,GO:0021696,GO:0021513,GO:0060603,GO:…	GO:0005515,GO:0003677,GO:0003682,GO:0003700,GO:0046872,GO:0043565,GO:0008134,GO:1990837,GO:0000976,GO:0001228,GO:0000978,GO:0000977,GO:0000981,GO:0008270,GO:1990841	5.21705e+18	Intron (NM_001081125/14633, intron 2 of 13)
XX_TCF4_1_peak_566	chr1	119033275	119034483	16.0025	14633	Gli2	118834061	119053619	2	NM_001081125	19136	GO:0005737,GO:0005634,GO:0005654,GO:0005829,GO:0042995,GO:0005730,GO:0016607,GO:0005930,GO:0005929,GO:0031514,GO:0097542,GO:0016020	GO:0000122,GO:0007275,GO:0045893,GO:0045944,GO:0030154,GO:0007411,GO:0006357,GO:0007507,GO:0001701,GO:0045666,GO:0002062,GO:0008284,GO:0001822,GO:0030324,GO:0043066,GO:0042475,GO:0048856,GO:0001649,GO:0021915,GO:0007224,GO:0007389,GO:0042733,GO:0009952,GO:0045879,GO:0045740,GO:0048589,GO:0021983,GO:0090103,GO:0060322,GO:0009953,GO:0048754,GO:0071407,GO:0048666,GO:0021696,GO:0021513,GO:0060603,GO:…	GO:0005515,GO:0003677,GO:0003682,GO:0003700,GO:0046872,GO:0043565,GO:0008134,GO:1990837,GO:0000976,GO:0001228,GO:0000978,GO:0000977,GO:0000981,GO:0008270,GO:1990841	5.21705e+18	Intron (NM_001081125/14633, intron 1 of 13)
XX_TCF4_1_peak_567	chr1	119309539	119309828	7.40623	16324	Inhbb	119415463	119422248	2	NM_008381	112420	GO:0048471,GO:0071944,GO:0043513,GO:0005615,GO:0005576	GO:0009267,GO:0032869,GO:0045444,GO:0046676,GO:0060395,GO:0001654,GO:0048599,GO:0009611,GO:0032686,GO:0060279,GO:0046881,GO:0032924,GO:2001235,GO:0044320,GO:0010862,GO:0071397,GO:0046882	GO:0044877,GO:0042803,GO:0034711,GO:0008083,GO:0005179,GO:0005125	45500435004060	Distal Intergenic
XX_TCF4_1_peak_568	chr1	119406814	119407298	9.89825	16324	Inhbb	119415463	119422248	2	NM_008381	14950	GO:0048471,GO:0071944,GO:0043513,GO:0005615,GO:0005576	GO:0009267,GO:0032869,GO:0045444,GO:0046676,GO:0060395,GO:0001654,GO:0048599,GO:0009611,GO:0032686,GO:0060279,GO:0046881,GO:0032924,GO:2001235,GO:0044320,GO:0010862,GO:0071397,GO:0046882	GO:0044877,GO:0042803,GO:0034711,GO:0008083,GO:0005179,GO:0005125	45500435004060	Distal Intergenic
XX_TCF4_1_peak_569	chr1	119466892	119467428	6.63651	64143	Ralb	119470305	119504782	2	NM_022327	37354	GO:0030496,GO:0016020,GO:0005886	GO:0007049,GO:0051301,GO:0006915,GO:0009267,GO:0032092,GO:0001934,GO:0007265,GO:2000786,GO:0001928,GO:0071902,GO:0032091,GO:0060178,GO:0071360,GO:0007165	GO:0000166,GO:0031625,GO:0016787,GO:0019003,GO:0005525,GO:0003924,GO:0051117	4.01505e+28	Distal Intergenic
XX_TCF4_1_peak_570	chr1	119700061	119700663	11.4636	19258	Ptpn4	119658093	119837071	2	NM_019933	136408	GO:0005737,GO:0005856,GO:0009898,GO:0016020,GO:0005886	GO:0018108,GO:0006470,GO:0035335,GO:0016311	GO:0005515,GO:0008092,GO:0004725,GO:0004721,GO:0016791,GO:0016787,GO:0035254,GO:0004726		Intron (NM_019933/19258, intron 15 of 26)
XX_TCF4_1_peak_571	chr1	119879781	119880095	10.9391	66343	Tmem177	119907901	119913183	2	NM_175106	33088	GO:0005743,GO:0005739,GO:0031305,GO:0016020,GO:0016021	GO:0008150	GO:0003674		Distal Intergenic
XX_TCF4_1_peak_572	chr1	119922768	119923219	7.55901	66343	Tmem177	119907901	119913183	2	NM_175106	-9585	GO:0005743,GO:0005739,GO:0031305,GO:0016020,GO:0016021	GO:0008150	GO:0003674		Distal Intergenic
XX_TCF4_1_peak_573	chr1	119968937	119969322	6.00416	226356	Cfap221	119923340	119997232	2	NM_001115074	27910	GO:0005737,GO:0005856,GO:0042995,GO:0005930,GO:0005929,GO:0097729,GO:0036126,GO:0005576	GO:0060271,GO:0030030,GO:0003341,GO:0090660,GO:0044458	GO:0005516		Intron (NM_001115074/226356, intron 6 of 23)
XX_TCF4_1_peak_574	chr1	119994402	119994799	6.53743	226356	Cfap221	119923340	119997232	2	NM_001115074	2433	GO:0005737,GO:0005856,GO:0042995,GO:0005930,GO:0005929,GO:0097729,GO:0036126,GO:0005576	GO:0060271,GO:0030030,GO:0003341,GO:0090660,GO:0044458	GO:0005516		Promoter (2-3kb)
XX_TCF4_1_peak_575	chr1	120117201	120117518	5.10085	13167	Dbi	120113280	120120919	2	NM_001037999	3401	GO:0005737,GO:0005634,GO:0005794,GO:0005783,GO:0097038,GO:0008021,GO:0043292,GO:0005739,GO:0032994,GO:0005615,GO:0005886	GO:0043588,GO:0001662,GO:0001942,GO:0007611,GO:0032228,GO:0021670,GO:0014009,GO:1905920,GO:0031999,GO:0046889,GO:1903060,GO:0006641,GO:0051281,GO:0036151,GO:2001140,GO:0060291	GO:0042802,GO:0008289,GO:0036042,GO:0030156,GO:0000062	3320	Intron (NM_001037999/13167, intron 2 of 3)
XX_TCF4_1_peak_576	chr1	120144227	120144549	8.30657	73103	3110009E18Rik	120121187	120188189	1	NM_001172074	23040	GO:0005575	GO:0008150	GO:0003674		Intron (NM_001172074/73103, intron 1 of 4)
XX_TCF4_1_peak_577	chr1	120178892	120179220	8.23607	73103	3110009E18Rik	120121187	120188189	1	NM_001172074	57705	GO:0005575	GO:0008150	GO:0003674		Intron (NM_001172074/73103, intron 4 of 4)
XX_TCF4_1_peak_578	chr1	120345112	120345554	6.52715	226359	C1ql2	120340582	120343174	1	NM_207233	4530	GO:0032991,GO:0005581,GO:0005615,GO:0005576		GO:0005515,GO:0042802		Distal Intergenic
XX_TCF4_1_peak_579	chr1	120348979	120349344	8.23607	226359	C1ql2	120340582	120343174	1	NM_207233	8397	GO:0032991,GO:0005581,GO:0005615,GO:0005576		GO:0005515,GO:0042802		Distal Intergenic
XX_TCF4_1_peak_580	chr1	120382450	120382799	8.0911	226359	C1ql2	120340582	120343174	1	NM_207233	41868	GO:0032991,GO:0005581,GO:0005615,GO:0005576		GO:0005515,GO:0042802		Distal Intergenic
XX_TCF4_1_peak_581	chr1	121029426	121029747	8.0331	98452	Celrr	121087405	121120975	1	NR_038008	-57658	GO:0005575	GO:0010468	GO:0003674		Distal Intergenic
XX_TCF4_1_peak_582	chr1	121648626	121648969	5.15158	66942	Ddx18	121553835	121567980	2	NM_025860	-80646	GO:0005634,GO:0005730,GO:0005694	GO:0071392,GO:0000463	GO:0000166,GO:0005524,GO:0003723,GO:0003676,GO:0004386,GO:0016787,GO:0003724		Distal Intergenic
XX_TCF4_1_peak_583	chr1	121750702	121751173	7.40623	66942	Ddx18	121553835	121567980	2	NM_025860	-182722	GO:0005634,GO:0005730,GO:0005694	GO:0071392,GO:0000463	GO:0000166,GO:0005524,GO:0003723,GO:0003676,GO:0004386,GO:0016787,GO:0003724		Distal Intergenic
XX_TCF4_1_peak_584	chr1	121808094	121808644	20.9693	66942	Ddx18	121553835	121567980	2	NM_025860	-240114	GO:0005634,GO:0005730,GO:0005694	GO:0071392,GO:0000463	GO:0000166,GO:0005524,GO:0003723,GO:0003676,GO:0004386,GO:0016787,GO:0003724		Distal Intergenic
XX_TCF4_1_peak_585	chr1	121869890	121870184	7.40623	66942	Ddx18	121553835	121567980	2	NM_025860	-301910	GO:0005634,GO:0005730,GO:0005694	GO:0071392,GO:0000463	GO:0000166,GO:0005524,GO:0003723,GO:0003676,GO:0004386,GO:0016787,GO:0003724		Distal Intergenic
XX_TCF4_1_peak_586	chr1	122342891	122343228	7.18025	102638832	Gm28590	122205145	122252180	1	NR_151524	137746					Distal Intergenic
XX_TCF4_1_peak_587	chr1	123032952	123033270	7.43842	102638832	Gm28590	122205145	122252180	1	NR_151524	827807					Distal Intergenic
XX_TCF4_1_peak_588	chr1	123050522	123050865	6.60381	102638832	Gm28590	122205145	122252180	1	NR_151524	845377					Distal Intergenic
XX_TCF4_1_peak_589	chr1	123172921	123173438	5.08546	269109	Dpp10	123332138	124045559	2	NM_199021	872121	GO:0008076,GO:0016020,GO:0016021,GO:0005886	GO:0072659,GO:1903078,GO:1901379,GO:0006508	GO:0044325,GO:0015459,GO:0008239,GO:0008236		Distal Intergenic
XX_TCF4_1_peak_590	chr1	123291968	123292346	5.76036	269109	Dpp10	123332138	124045559	2	NM_199021	753213	GO:0008076,GO:0016020,GO:0016021,GO:0005886	GO:0072659,GO:1903078,GO:1901379,GO:0006508	GO:0044325,GO:0015459,GO:0008239,GO:0008236		Distal Intergenic
XX_TCF4_1_peak_591	chr1	123353029	123353397	6.3665	269109	Dpp10	123332138	124045559	2	NM_199021	692162	GO:0008076,GO:0016020,GO:0016021,GO:0005886	GO:0072659,GO:1903078,GO:1901379,GO:0006508	GO:0044325,GO:0015459,GO:0008239,GO:0008236		Intron (NM_199021/269109, intron 20 of 25)
XX_TCF4_1_peak_592	chr1	123573950	123574331	7.88565	269109	Dpp10	123332138	124045559	2	NM_199021	471228	GO:0008076,GO:0016020,GO:0016021,GO:0005886	GO:0072659,GO:1903078,GO:1901379,GO:0006508	GO:0044325,GO:0015459,GO:0008239,GO:0008236		Intron (NM_199021/269109, intron 5 of 25)
XX_TCF4_1_peak_593	chr1	124224364	124224863	7.40623	269109	Dpp10	123332138	124045559	2	NM_199021	-178805	GO:0008076,GO:0016020,GO:0016021,GO:0005886	GO:0072659,GO:1903078,GO:1901379,GO:0006508	GO:0044325,GO:0015459,GO:0008239,GO:0008236		Distal Intergenic
XX_TCF4_1_peak_594	chr1	124294316	124294620	7.40623	269109	Dpp10	123332138	124045559	2	NM_199021	-248757	GO:0008076,GO:0016020,GO:0016021,GO:0005886	GO:0072659,GO:1903078,GO:1901379,GO:0006508	GO:0044325,GO:0015459,GO:0008239,GO:0008236		Distal Intergenic
XX_TCF4_1_peak_595	chr1	124295485	124295786	5.97782	269109	Dpp10	123332138	124045559	2	NM_199021	-249926	GO:0008076,GO:0016020,GO:0016021,GO:0005886	GO:0072659,GO:1903078,GO:1901379,GO:0006508	GO:0044325,GO:0015459,GO:0008239,GO:0008236		Distal Intergenic
XX_TCF4_1_peak_596	chr1	124386802	124387134	7.40623	269109	Dpp10	123332138	124045559	2	NM_199021	-341243	GO:0008076,GO:0016020,GO:0016021,GO:0005886	GO:0072659,GO:1903078,GO:1901379,GO:0006508	GO:0044325,GO:0015459,GO:0008239,GO:0008236		Distal Intergenic
XX_TCF4_1_peak_597	chr1	125039640	125039956	8.23607	74117	Actr3	125392905	125435727	2	NM_001205385	395771	GO:0005737,GO:0005634,GO:0005856,GO:0098978,GO:0042995,GO:0048471,GO:0000139,GO:0005911,GO:0098794,GO:0031252,GO:0005884,GO:0030027,GO:0001726,GO:0060076,GO:0002102,GO:0005885,GO:0030056,GO:0061825,GO:0061830,GO:0005903,GO:0061831,GO:0061828,GO:0035861,GO:0061832,GO:0061851	GO:0045944,GO:0045666,GO:0051965,GO:0007015,GO:0050775,GO:0061003,GO:0032092,GO:0071560,GO:0007163,GO:0060271,GO:0030838,GO:0030517,GO:0048711,GO:0048708,GO:0051491,GO:0098974,GO:1903078,GO:0090314,GO:0030030,GO:0034314,GO:0016344,GO:0010592,GO:0033206,GO:2000251,GO:0010763,GO:1904171,GO:0008356,GO:0071356,GO:0043519,GO:0051653,GO:0071346,GO:0051321	GO:0005515,GO:0000166,GO:0005524,GO:0051015,GO:0003779,GO:0005200,GO:0051117	4.81005e+48	Distal Intergenic
XX_TCF4_1_peak_598	chr1	125385175	125385476	6.60381	74117	Actr3	125392905	125435727	2	NM_001205385	50251	GO:0005737,GO:0005634,GO:0005856,GO:0098978,GO:0042995,GO:0048471,GO:0000139,GO:0005911,GO:0098794,GO:0031252,GO:0005884,GO:0030027,GO:0001726,GO:0060076,GO:0002102,GO:0005885,GO:0030056,GO:0061825,GO:0061830,GO:0005903,GO:0061831,GO:0061828,GO:0035861,GO:0061832,GO:0061851	GO:0045944,GO:0045666,GO:0051965,GO:0007015,GO:0050775,GO:0061003,GO:0032092,GO:0071560,GO:0007163,GO:0060271,GO:0030838,GO:0030517,GO:0048711,GO:0048708,GO:0051491,GO:0098974,GO:1903078,GO:0090314,GO:0030030,GO:0034314,GO:0016344,GO:0010592,GO:0033206,GO:2000251,GO:0010763,GO:1904171,GO:0008356,GO:0071356,GO:0043519,GO:0051653,GO:0071346,GO:0051321	GO:0005515,GO:0000166,GO:0005524,GO:0051015,GO:0003779,GO:0005200,GO:0051117	4.81005e+48	Distal Intergenic
XX_TCF4_1_peak_599	chr1	125560657	125561319	8.29567	74150	Slc35f5	125561002	125595834	1	NM_028787	0	GO:0016020,GO:0016021,GO:0005575		GO:0003674		Promoter (<=1kb)
XX_TCF4_1_peak_600	chr1	125806874	125807241	5.05217	71111	Gpr39	125676996	125873861	1	NM_027677	129878	GO:0016020,GO:0016021,GO:0005575,GO:0005886	GO:0043406,GO:0000187,GO:0042391,GO:0032024,GO:0002024,GO:0019216,GO:0035774,GO:0042593,GO:0042632,GO:0071294,GO:0035483,GO:0060455,GO:0051281,GO:0030641,GO:0008343,GO:0007165,GO:0007186	GO:0046872,GO:0004930		Intron (NM_027677/71111, intron 1 of 1)
XX_TCF4_1_peak_601	chr1	125900858	125901586	9.12469	72585	Lypd1	125867622	125911387	2	NM_001311090	9801	GO:0045202,GO:0031225,GO:0016020,GO:0005886	GO:0001662,GO:0035094,GO:0007271,GO:1903077,GO:0095500,GO:2000272	GO:0005515,GO:0033130,GO:0030550		Intron (NM_001311090/72585, intron 2 of 2)
XX_TCF4_1_peak_602	chr1	126152214	126152538	9.7383	210356	Nckap5	125913636	126492927	2	NM_172484	340389	GO:0035371,GO:0016020,GO:0016021	GO:0001578,GO:0007019	GO:0003674		Intron (NM_172484/210356, intron 5 of 14)
XX_TCF4_1_peak_603	chr1	126834231	126834612	6.93037	210356	Nckap5	125913636	126830632	2	NM_176957	-3599	GO:0035371,GO:0016020,GO:0016021	GO:0001578,GO:0007019	GO:0003674		Distal Intergenic
XX_TCF4_1_peak_604	chr1	127240214	127241081	9.9718	107895	Mgat5	127204986	127482972	1	NM_145128	35228	GO:0005794,GO:0000139,GO:0043204,GO:0016020,GO:0016021,GO:0005576	GO:0030335,GO:0006486,GO:1903614,GO:0006487,GO:1904894,GO:0018279	GO:0016740,GO:0008375,GO:0016757,GO:0004864,GO:0030144,GO:0030145	51001100	Intron (NM_145128/107895, intron 1 of 17)
XX_TCF4_1_peak_605	chr1	127297206	127297581	5.60292	107895	Mgat5	127204986	127482972	1	NM_145128	92220	GO:0005794,GO:0000139,GO:0043204,GO:0016020,GO:0016021,GO:0005576	GO:0030335,GO:0006486,GO:1903614,GO:0006487,GO:1904894,GO:0018279	GO:0016740,GO:0008375,GO:0016757,GO:0004864,GO:0030144,GO:0030145	51001100	Intron (NM_145128/107895, intron 2 of 17)
XX_TCF4_1_peak_606	chr1	127347823	127348176	10.8514	107895	Mgat5	127204986	127482972	1	NM_145128	142837	GO:0005794,GO:0000139,GO:0043204,GO:0016020,GO:0016021,GO:0005576	GO:0030335,GO:0006486,GO:1903614,GO:0006487,GO:1904894,GO:0018279	GO:0016740,GO:0008375,GO:0016757,GO:0004864,GO:0030144,GO:0030145	51001100	Intron (NM_145128/107895, intron 4 of 17)
XX_TCF4_1_peak_607	chr1	127383551	127383855	9.37847	107895	Mgat5	127204986	127482972	1	NM_145128	178565	GO:0005794,GO:0000139,GO:0043204,GO:0016020,GO:0016021,GO:0005576	GO:0030335,GO:0006486,GO:1903614,GO:0006487,GO:1904894,GO:0018279	GO:0016740,GO:0008375,GO:0016757,GO:0004864,GO:0030144,GO:0030145	51001100	Intron (NM_145128/107895, intron 7 of 17)
XX_TCF4_1_peak_608	chr1	127424781	127425173	7.40623	107895	Mgat5	127204986	127482972	1	NM_145128	219795	GO:0005794,GO:0000139,GO:0043204,GO:0016020,GO:0016021,GO:0005576	GO:0030335,GO:0006486,GO:1903614,GO:0006487,GO:1904894,GO:0018279	GO:0016740,GO:0008375,GO:0016757,GO:0004864,GO:0030144,GO:0030145	51001100	Intron (NM_145128/107895, intron 12 of 17)
XX_TCF4_1_peak_609	chr1	127498076	127498418	7.40623	72160	Tmem163	127490342	127678021	2	NM_028135	179603	GO:0030054,GO:0045202,GO:0005768,GO:0031410,GO:0031901,GO:0030672,GO:0097708,GO:0030285,GO:0016020,GO:0016021,GO:0005886	GO:0099180	GO:0005515,GO:0008270		Intron (NM_028135/72160, intron 6 of 7)
XX_TCF4_1_peak_610	chr1	127774399	127775131	8.44986	72949	Ccnt2	127774164	127804837	1	NM_028399	235	GO:0005737,GO:0005634,GO:0005654,GO:0005829,GO:0048471,GO:0008024,GO:0005886	GO:0045944,GO:0006357,GO:0007049,GO:0050790,GO:0051301,GO:0006351,GO:0032786,GO:0007519,GO:0019085,GO:0019086,GO:0045737,GO:0016032,GO:0051147	GO:0005515,GO:0003682,GO:0019901,GO:0001223,GO:0070063,GO:0097322,GO:0016538,GO:0061575	5202	Promoter (<=1kb)
XX_TCF4_1_peak_611	chr1	127985364	127985662	8.77669	226409	Zranb3	127954179	128102471	2	NM_027678	116809	GO:0005634,GO:0005654,GO:0005694,GO:0043596	GO:0006974,GO:0032508,GO:0006281,GO:0008152,GO:0031297,GO:0036292,GO:0048478,GO:0009411,GO:0045910,GO:0090305	GO:0000166,GO:0005524,GO:0046872,GO:0003676,GO:0004386,GO:0016787,GO:0003678,GO:0070615,GO:0003824,GO:0036310,GO:0070530,GO:0004518,GO:0004520,GO:0004519		Intron (NM_027678/226409, intron 12 of 20)
XX_TCF4_1_peak_612	chr1	128069522	128069830	7.18025	226409	Zranb3	127954179	128102471	2	NM_027678	32641	GO:0005634,GO:0005654,GO:0005694,GO:0043596	GO:0006974,GO:0032508,GO:0006281,GO:0008152,GO:0031297,GO:0036292,GO:0048478,GO:0009411,GO:0045910,GO:0090305	GO:0000166,GO:0005524,GO:0046872,GO:0003676,GO:0004386,GO:0016787,GO:0003678,GO:0070615,GO:0003824,GO:0036310,GO:0070530,GO:0004518,GO:0004520,GO:0004519		Intron (NM_027678/226409, intron 2 of 20)
XX_TCF4_1_peak_613	chr1	128244206	128244693	15.8137	67812	Ubxn4	128244137	128279378	1	NM_001356529	69	GO:0005634,GO:0005829,GO:0005635,GO:0005783,GO:0005789,GO:0016020	GO:0006986,GO:0030433	GO:0003674	4141	Promoter (<=1kb)
XX_TCF4_1_peak_614	chr1	128346934	128347295	5.67541	17219	Mcm6	128331575	128359705	2	NM_001313695	12410	GO:0005634,GO:0005654,GO:0005694,GO:0042555,GO:0071162	GO:0007049,GO:0032508,GO:0006260,GO:0006268,GO:1902969,GO:0000727,GO:0006270,GO:0006267	GO:0005515,GO:0003677,GO:0000166,GO:0005524,GO:0042802,GO:0003697,GO:0004386,GO:0016787,GO:0003678,GO:0003688,GO:1990518,GO:0017116	4.11004e+18	Intron (NM_001313695/17219, intron 7 of 15)
XX_TCF4_1_peak_615	chr1	128416803	128417301	11.9437	226414	Dars	128363707	128417416	2	NM_177445	115	GO:0005737,GO:0005829,GO:0045202,GO:0017101	GO:0006418,GO:0006422,GO:0006412	GO:0000166,GO:0005524,GO:0003723,GO:0003676,GO:0016874,GO:0004812,GO:0004815	970	Promoter (<=1kb)
XX_TCF4_1_peak_616	chr1	128513232	128513573	5.46011	12767	Cxcr4	128588199	128592299	2	NM_001356509	78726	GO:0005737,GO:0005634,GO:0030054,GO:0032991,GO:0005768,GO:0005911,GO:0030426,GO:0031252,GO:0005769,GO:0009986,GO:0031410,GO:0005770,GO:0005764,GO:0009897,GO:0016020,GO:0016021,GO:0005886	GO:0007399,GO:0016477,GO:0007420,GO:0009887,GO:0001764,GO:0001822,GO:0030335,GO:0003281,GO:0035904,GO:0030334,GO:0120162,GO:0043278,GO:0022008,GO:0001934,GO:0070374,GO:0001667,GO:0014070,GO:0001666,GO:0007204,GO:0050965,GO:0008045,GO:0022029,GO:0050769,GO:0008354,GO:0035701,GO:0045446,GO:0002064,GO:1905322,GO:0043067,GO:0001569,GO:0042098,GO:0014823,GO:2000448,GO:1990478,GO:0061351,GO:0019722,GO:…	GO:0005515,GO:0042802,GO:0003779,GO:0031625,GO:0019955,GO:0043130,GO:0038147,GO:0032027,GO:0019957,GO:0016493,GO:0004950,GO:0004930,GO:0036094	4.36005e+58	Distal Intergenic
XX_TCF4_1_peak_617	chr1	128827846	128828157	9.12469	12767	Cxcr4	128588199	128592299	2	NM_009911	-235547	GO:0005737,GO:0005634,GO:0030054,GO:0032991,GO:0005768,GO:0005911,GO:0030426,GO:0031252,GO:0005769,GO:0009986,GO:0031410,GO:0005770,GO:0005764,GO:0009897,GO:0016020,GO:0016021,GO:0005886	GO:0007399,GO:0016477,GO:0007420,GO:0009887,GO:0001764,GO:0001822,GO:0030335,GO:0003281,GO:0035904,GO:0030334,GO:0120162,GO:0043278,GO:0022008,GO:0001934,GO:0070374,GO:0001667,GO:0014070,GO:0001666,GO:0007204,GO:0050965,GO:0008045,GO:0022029,GO:0050769,GO:0008354,GO:0035701,GO:0045446,GO:0002064,GO:1905322,GO:0043067,GO:0001569,GO:0042098,GO:0014823,GO:2000448,GO:1990478,GO:0061351,GO:0019722,GO:…	GO:0005515,GO:0042802,GO:0003779,GO:0031625,GO:0019955,GO:0043130,GO:0038147,GO:0032027,GO:0019957,GO:0016493,GO:0004950,GO:0004930,GO:0036094	4.36005e+58	Distal Intergenic
XX_TCF4_1_peak_618	chr1	129208079	129208562	6.01678	210417	Thsd7b	129273304	130219278	1	NM_172485	-64742	GO:0016020,GO:0016021,GO:0005886	GO:0031532	GO:0003674		Distal Intergenic
XX_TCF4_1_peak_619	chr1	129936226	129936593	7.50405	210417	Thsd7b	129273304	130219278	1	NM_172485	662922	GO:0016020,GO:0016021,GO:0005886	GO:0031532	GO:0003674		Intron (NM_172485/210417, intron 14 of 27)
XX_TCF4_1_peak_620	chr1	130223983	130224333	7.18025	102640368	Cd55os	130422824	130437914	1	NR_151525	-198491	GO:0005575	GO:0008150	GO:0003674		Distal Intergenic
XX_TCF4_1_peak_621	chr1	130365076	130365411	6.59314	102640368	Cd55os	130422824	130437914	1	NR_151525	-57413	GO:0005575	GO:0008150	GO:0003674		Distal Intergenic
XX_TCF4_1_peak_622	chr1	131004987	131005298	7.40623	16153	Il10	131019845	131024970	1	NM_010548	-14547	GO:0005615,GO:0005576	GO:0045893,GO:0045944,GO:0008285,GO:0043066,GO:0042493,GO:0010468,GO:0050807,GO:0051091,GO:1902895,GO:0043524,GO:0032868,GO:0007568,GO:0045787,GO:0030889,GO:0010033,GO:0051930,GO:0035729,GO:0034465,GO:0051045,GO:0002904,GO:0010507,GO:0043032,GO:0097421,GO:0014823,GO:2000352,GO:0001938,GO:0071392,GO:0060302,GO:1903208,GO:0045347,GO:0001818,GO:0050728,GO:2000273,GO:1903034,GO:0002875,GO:0045019,GO:…	GO:0046983,GO:0005141,GO:0005125	5.13505e+108	Distal Intergenic
XX_TCF4_1_peak_623	chr1	131044444	131044813	6.10999	16153	Il10	131019845	131024970	1	NM_010548	24599	GO:0005615,GO:0005576	GO:0045893,GO:0045944,GO:0008285,GO:0043066,GO:0042493,GO:0010468,GO:0050807,GO:0051091,GO:1902895,GO:0043524,GO:0032868,GO:0007568,GO:0045787,GO:0030889,GO:0010033,GO:0051930,GO:0035729,GO:0034465,GO:0051045,GO:0002904,GO:0010507,GO:0043032,GO:0097421,GO:0014823,GO:2000352,GO:0001938,GO:0071392,GO:0060302,GO:1903208,GO:0045347,GO:0001818,GO:0050728,GO:2000273,GO:1903034,GO:0002875,GO:0045019,GO:…	GO:0046983,GO:0005141,GO:0005125	5.13505e+108	Distal Intergenic
XX_TCF4_1_peak_624	chr1	131167562	131168087	9.28219	16865	Eif2d	131153207	131172234	1	NM_010709	14355	GO:0005737,GO:0005829,GO:0016604,GO:0022627	GO:0006413,GO:0001731,GO:0075522,GO:0032790,GO:0006412	GO:0003723,GO:0003743		Intron (NM_010709/16865, intron 12 of 14)
XX_TCF4_1_peak_625	chr1	131201551	131201946	5.9421	54354	Rassf5	131176410	131245178	2	NM_001313731	43232	GO:0005737,GO:0005634,GO:0005856,GO:0005874	GO:0035556,GO:0006915,GO:0008285,GO:0042981,GO:0031398,GO:1900180,GO:0007165	GO:0005515,GO:0046872,GO:0042802,GO:0031267	4.01505e+28	Intron (NM_001313731/54354, intron 2 of 5)
XX_TCF4_1_peak_626	chr1	131297776	131298235	7.04751	14270	Srgap2	131285251	131527361	2	NM_001081011	229126	GO:0005737,GO:0005634,GO:0005654,GO:0005829,GO:0030054,GO:0045202,GO:0042995,GO:0014069,GO:0043197,GO:0045211,GO:0030027,GO:0045335,GO:0031410,GO:0044327,GO:0005743,GO:0016020,GO:0005886	GO:0007399,GO:0043547,GO:0034446,GO:0048812,GO:0030336,GO:0060996,GO:0051014,GO:0046847,GO:2001223,GO:0003363,GO:0021816,GO:0007165	GO:0005515,GO:0042802,GO:0005096,GO:0031267,GO:0042803	4360	Intron (NM_001081011/14270, intron 20 of 22)
XX_TCF4_1_peak_627	chr1	131460641	131460977	9.9718	14270	Srgap2	131285251	131527361	2	NM_001081011	66384	GO:0005737,GO:0005634,GO:0005654,GO:0005829,GO:0030054,GO:0045202,GO:0042995,GO:0014069,GO:0043197,GO:0045211,GO:0030027,GO:0045335,GO:0031410,GO:0044327,GO:0005743,GO:0016020,GO:0005886	GO:0007399,GO:0043547,GO:0034446,GO:0048812,GO:0030336,GO:0060996,GO:0051014,GO:0046847,GO:2001223,GO:0003363,GO:0021816,GO:0007165	GO:0005515,GO:0042802,GO:0005096,GO:0031267,GO:0042803	4360	Intron (NM_001081011/14270, intron 2 of 22)
XX_TCF4_1_peak_628	chr1	131576933	131577329	11.1279	26361	Avpr1b	131599114	131612000	1	NM_011924	-21785	GO:0005794,GO:0030425,GO:0043204,GO:0043679,GO:0005887,GO:0016020,GO:0016021,GO:0005886	GO:0043410,GO:0042127,GO:0007204,GO:0008217,GO:0007188,GO:0045907,GO:0032430,GO:0014049,GO:0010259,GO:0090238,GO:0060732,GO:0032849,GO:0001992,GO:0007202,GO:0046718,GO:0007165,GO:0007186	GO:0042802,GO:0005000,GO:0017046,GO:0042277,GO:0004930	4.07204e+18	Distal Intergenic
XX_TCF4_1_peak_629	chr1	131605269	131605558	7.84945	26361	Avpr1b	131599114	131612000	1	NM_011924	6155	GO:0005794,GO:0030425,GO:0043204,GO:0043679,GO:0005887,GO:0016020,GO:0016021,GO:0005886	GO:0043410,GO:0042127,GO:0007204,GO:0008217,GO:0007188,GO:0045907,GO:0032430,GO:0014049,GO:0010259,GO:0090238,GO:0060732,GO:0032849,GO:0001992,GO:0007202,GO:0046718,GO:0007165,GO:0007186	GO:0042802,GO:0005000,GO:0017046,GO:0042277,GO:0004930	4.07204e+18	Intron (NM_011924/26361, intron 1 of 1)
XX_TCF4_1_peak_630	chr1	131910255	131910695	8.793	98415	Nucks1	131910458	131936321	1	NM_001145804	0	GO:0005737,GO:0005634,GO:0005654,GO:0005730,GO:0000785,GO:0005694	GO:0045944,GO:0006325,GO:0006357,GO:0006974,GO:0043923,GO:0006281,GO:0046626,GO:0071481,GO:0001678,GO:0046628,GO:0006275,GO:0042593,GO:0044829,GO:0031297,GO:0060382,GO:1990969,GO:1990968,GO:0036297,GO:0000724,GO:0019046	GO:0003682,GO:0008134,GO:0003713,GO:0003690,GO:0003697		Promoter (<=1kb)
XX_TCF4_1_peak_631	chr1	132025060	132025397	8.54398	13714	Elk4	132007620	132026448	1	NM_001376957	17440	GO:0005634,GO:0005654,GO:0005829	GO:0000122,GO:0045944,GO:0030154,GO:0006357,GO:0006355,GO:0070932	GO:0003677,GO:0003682,GO:0003700,GO:0043565,GO:1990837,GO:0001228,GO:0000978,GO:0000981	40100520205166	3' UTR
XX_TCF4_1_peak_632	chr1	132046663	132047119	5.83061	213006	Mfsd4a	132026621	132068062	2	NM_172510	20943	GO:0016020,GO:0016021,GO:0005575	GO:0055085,GO:1904659	GO:0005355,GO:0022857		Intron (NM_172510/213006, intron 6 of 10)
XX_TCF4_1_peak_633	chr1	132270866	132271428	6.99055	213417	Klhdc8a	132298626	132307357	1	NM_144810	-27198	GO:0005575	GO:0008150	GO:0003674		Distal Intergenic
XX_TCF4_1_peak_634	chr1	132328607	132328934	9.98335	74137	Nuak2	132316125	132333488	1	NM_001195025	12482	GO:0005737,GO:0005634	GO:0016310,GO:0006468,GO:0035556,GO:0006915,GO:0030036,GO:0043066,GO:0042149	GO:0000166,GO:0005524,GO:0016740,GO:0016301,GO:0046872,GO:0004672,GO:0004674,GO:0000287		Intron (NM_001195025/74137, intron 5 of 7)
XX_TCF4_1_peak_635	chr1	132361804	132362420	7.4396	68875	Tmcc2	132356315	132367948	2	NM_001311108	5528	GO:0012505,GO:0005783,GO:0005789,GO:0016020,GO:0016021	GO:0042982	GO:0003674		Intron (NM_001311108/68875, intron 1 of 3)
XX_TCF4_1_peak_636	chr1	132429657	132429969	7.56889	213452	Dstyk	132417453	132466959	1	NM_172516	12204	GO:0005737,GO:0030054,GO:0016324,GO:0016323,GO:0016020,GO:0005886	GO:0016310,GO:0006468,GO:0033674,GO:0018108,GO:0043066,GO:0070374,GO:0044344,GO:0045743	GO:0000166,GO:0005524,GO:0016740,GO:0016301,GO:0004672,GO:0004714,GO:0004713,GO:0004674,GO:0004712		Intron (NM_172516/213452, intron 1 of 12)
XX_TCF4_1_peak_637	chr1	132568503	132568982	7.72269	269116	Nfasc	132564690	132642858	2	NM_001160316	73876	GO:0030424,GO:0030425,GO:0043194,GO:0033268,GO:0043209,GO:0033270,GO:0005918,GO:0033010,GO:0005887,GO:0097454,GO:0016020,GO:0016021,GO:0005886	GO:0007411,GO:0007420,GO:0098609,GO:0007155,GO:0050808,GO:0072659,GO:0002175,GO:0030913,GO:0071205,GO:0042552,GO:0007422,GO:0019226,GO:0045162,GO:0034113	GO:0005515,GO:0019904,GO:0098632,GO:0086080		3' UTR
XX_TCF4_1_peak_638	chr1	132610166	132610650	5.98004	269116	Nfasc	132564690	132642858	2	NM_001160316	32208	GO:0030424,GO:0030425,GO:0043194,GO:0033268,GO:0043209,GO:0033270,GO:0005918,GO:0033010,GO:0005887,GO:0097454,GO:0016020,GO:0016021,GO:0005886	GO:0007411,GO:0007420,GO:0098609,GO:0007155,GO:0050808,GO:0072659,GO:0002175,GO:0030913,GO:0071205,GO:0042552,GO:0007422,GO:0019226,GO:0045162,GO:0034113	GO:0005515,GO:0019904,GO:0098632,GO:0086080		Exon (NM_001160316/269116, exon 12 of 27)
XX_TCF4_1_peak_639	chr1	132615494	132615825	9.09174	269116	Nfasc	132564690	132642858	2	NM_001160316	27033	GO:0030424,GO:0030425,GO:0043194,GO:0033268,GO:0043209,GO:0033270,GO:0005918,GO:0033010,GO:0005887,GO:0097454,GO:0016020,GO:0016021,GO:0005886	GO:0007411,GO:0007420,GO:0098609,GO:0007155,GO:0050808,GO:0072659,GO:0002175,GO:0030913,GO:0071205,GO:0042552,GO:0007422,GO:0019226,GO:0045162,GO:0034113	GO:0005515,GO:0019904,GO:0098632,GO:0086080		Intron (NM_001160316/269116, intron 9 of 26)
XX_TCF4_1_peak_640	chr1	132680006	132680301	6.60381	269116	Nfasc	132564690	132707326	2	NM_001160318	27025	GO:0030424,GO:0030425,GO:0043194,GO:0033268,GO:0043209,GO:0033270,GO:0005918,GO:0033010,GO:0005887,GO:0097454,GO:0016020,GO:0016021,GO:0005886	GO:0007411,GO:0007420,GO:0098609,GO:0007155,GO:0050808,GO:0072659,GO:0002175,GO:0030913,GO:0071205,GO:0042552,GO:0007422,GO:0019226,GO:0045162,GO:0034113	GO:0005515,GO:0019904,GO:0098632,GO:0086080		Intron (NM_001160318/269116, intron 1 of 26)
XX_TCF4_1_peak_641	chr1	132697941	132698280	5.00147	269116	Nfasc	132564690	132707326	2	NM_001160318	9046	GO:0030424,GO:0030425,GO:0043194,GO:0033268,GO:0043209,GO:0033270,GO:0005918,GO:0033010,GO:0005887,GO:0097454,GO:0016020,GO:0016021,GO:0005886	GO:0007411,GO:0007420,GO:0098609,GO:0007155,GO:0050808,GO:0072659,GO:0002175,GO:0030913,GO:0071205,GO:0042552,GO:0007422,GO:0019226,GO:0045162,GO:0034113	GO:0005515,GO:0019904,GO:0098632,GO:0086080		Intron (NM_001160318/269116, intron 1 of 26)
XX_TCF4_1_peak_642	chr1	132715324	132715740	8.22361	269116	Nfasc	132564690	132741797	2	NM_001160317	26057	GO:0030424,GO:0030425,GO:0043194,GO:0033268,GO:0043209,GO:0033270,GO:0005918,GO:0033010,GO:0005887,GO:0097454,GO:0016020,GO:0016021,GO:0005886	GO:0007411,GO:0007420,GO:0098609,GO:0007155,GO:0050808,GO:0072659,GO:0002175,GO:0030913,GO:0071205,GO:0042552,GO:0007422,GO:0019226,GO:0045162,GO:0034113	GO:0005515,GO:0019904,GO:0098632,GO:0086080		Intron (NM_001160317/269116, intron 1 of 27)
XX_TCF4_1_peak_643	chr1	132752656	132753031	8.90317	269116	Nfasc	132564690	132741797	2	NM_182716	-10859	GO:0030424,GO:0030425,GO:0043194,GO:0033268,GO:0043209,GO:0033270,GO:0005918,GO:0033010,GO:0005887,GO:0097454,GO:0016020,GO:0016021,GO:0005886	GO:0007411,GO:0007420,GO:0098609,GO:0007155,GO:0050808,GO:0072659,GO:0002175,GO:0030913,GO:0071205,GO:0042552,GO:0007422,GO:0019226,GO:0045162,GO:0034113	GO:0005515,GO:0019904,GO:0098632,GO:0086080		Distal Intergenic
XX_TCF4_1_peak_644	chr1	132759612	132760004	7.18025	269116	Nfasc	132564690	132741797	2	NM_182716	-17815	GO:0030424,GO:0030425,GO:0043194,GO:0033268,GO:0043209,GO:0033270,GO:0005918,GO:0033010,GO:0005887,GO:0097454,GO:0016020,GO:0016021,GO:0005886	GO:0007411,GO:0007420,GO:0098609,GO:0007155,GO:0050808,GO:0072659,GO:0002175,GO:0030913,GO:0071205,GO:0042552,GO:0007422,GO:0019226,GO:0045162,GO:0034113	GO:0005515,GO:0019904,GO:0098632,GO:0086080		Distal Intergenic
XX_TCF4_1_peak_645	chr1	132765565	132765882	7.50115	269116	Nfasc	132564690	132741797	2	NM_182716	-23768	GO:0030424,GO:0030425,GO:0043194,GO:0033268,GO:0043209,GO:0033270,GO:0005918,GO:0033010,GO:0005887,GO:0097454,GO:0016020,GO:0016021,GO:0005886	GO:0007411,GO:0007420,GO:0098609,GO:0007155,GO:0050808,GO:0072659,GO:0002175,GO:0030913,GO:0071205,GO:0042552,GO:0007422,GO:0019226,GO:0045162,GO:0034113	GO:0005515,GO:0019904,GO:0098632,GO:0086080		Distal Intergenic
XX_TCF4_1_peak_646	chr1	132831735	132832248	14.5378	16980	Lrrn2	132880355	132940005	1	NM_010732	-48107	GO:0031012,GO:0016020,GO:0016021,GO:0005615		GO:0003674		Distal Intergenic
XX_TCF4_1_peak_647	chr1	133024918	133025254	6.90056	17248	Mdm4	132986105	133025416	2	NM_001302801	162	GO:0005634,GO:0005654	GO:0000122,GO:0045944,GO:0006357,GO:0051726,GO:0008284,GO:0043066,GO:0003281,GO:0002027,GO:0050821,GO:0003283,GO:0071456,GO:0042177,GO:0003170,GO:0065003,GO:0030330,GO:0003181,GO:0003203,GO:0071157,GO:1902254	GO:0005515,GO:0046872,GO:0019899,GO:0002039	520604115	Promoter (<=1kb)
XX_TCF4_1_peak_648	chr1	133131724	133132202	5.88935	108954	Ppp1r15b	133131166	133139800	1	NM_133819	558	GO:0005783,GO:0000164	GO:0006417,GO:0006446,GO:0070262,GO:0001933,GO:0006979,GO:0032516,GO:0006983,GO:0042542,GO:0034976,GO:1903912	GO:0019888		Promoter (<=1kb)
XX_TCF4_1_peak_649	chr1	133137723	133138028	7.21787	108954	Ppp1r15b	133131166	133139800	1	NM_133819	6557	GO:0005783,GO:0000164	GO:0006417,GO:0006446,GO:0070262,GO:0001933,GO:0006979,GO:0032516,GO:0006983,GO:0042542,GO:0034976,GO:1903912	GO:0019888		3' UTR
XX_TCF4_1_peak_650	chr1	133310991	133311342	8.90317	68338	Golt1a	133309823	133323026	1	NM_026680	1168	GO:0005794,GO:0000139,GO:0005802,GO:0005635,GO:0005783,GO:0000137,GO:0016020,GO:0016021	GO:0015031,GO:0016192			Promoter (1-2kb)
XX_TCF4_1_peak_651	chr1	133408231	133408532	7.75513	20668	Sox13	133382300	133424212	2	NM_011439	15680	GO:0005737,GO:0005634,GO:0005654	GO:0000122,GO:0030154,GO:0006357,GO:0045892,GO:0006355,GO:0090090,GO:0045165,GO:0042492,GO:0090336,GO:0045588,GO:0045586,GO:0021529	GO:0005515,GO:0003677,GO:0043565,GO:0042802,GO:0000976,GO:0000978,GO:0000977,GO:0000981,GO:0001227,GO:0001217		Intron (NM_011439/20668, intron 1 of 13)
XX_TCF4_1_peak_652	chr1	133436783	133437245	7.33576	20668	Sox13	133382300	133424212	2	NM_011439	-12571	GO:0005737,GO:0005634,GO:0005654	GO:0000122,GO:0030154,GO:0006357,GO:0045892,GO:0006355,GO:0090090,GO:0045165,GO:0042492,GO:0090336,GO:0045588,GO:0045586,GO:0021529	GO:0005515,GO:0003677,GO:0043565,GO:0042802,GO:0000976,GO:0000978,GO:0000977,GO:0000981,GO:0001227,GO:0001217		Distal Intergenic
XX_TCF4_1_peak_653	chr1	133464571	133464978	5.83061	20668	Sox13	133382300	133424212	2	NM_011439	-40359	GO:0005737,GO:0005634,GO:0005654	GO:0000122,GO:0030154,GO:0006357,GO:0045892,GO:0006355,GO:0090090,GO:0045165,GO:0042492,GO:0090336,GO:0045588,GO:0045586,GO:0021529	GO:0005515,GO:0003677,GO:0043565,GO:0042802,GO:0000976,GO:0000978,GO:0000977,GO:0000981,GO:0001227,GO:0001217		Distal Intergenic
XX_TCF4_1_peak_654	chr1	133534194	133534492	9.07837	20643	Snrpe	133603871	133610280	2	NM_009227	75788	GO:0005737,GO:0005634,GO:0005829,GO:0005681,GO:0071013,GO:0005685,GO:0071007,GO:0005697,GO:0005683,GO:0034719,GO:0005682,GO:0034709,GO:0071011,GO:0005686,GO:0046540,GO:0071005,GO:0005687,GO:0005689,GO:0034715	GO:0006397,GO:0008380,GO:0000398,GO:0000387,GO:0042633	GO:0003723,GO:1990446		Distal Intergenic
XX_TCF4_1_peak_655	chr1	133551372	133551683	6.697	20643	Snrpe	133603871	133610280	2	NM_009227	58597	GO:0005737,GO:0005634,GO:0005829,GO:0005681,GO:0071013,GO:0005685,GO:0071007,GO:0005697,GO:0005683,GO:0034719,GO:0005682,GO:0034709,GO:0071011,GO:0005686,GO:0046540,GO:0071005,GO:0005687,GO:0005689,GO:0034715	GO:0006397,GO:0008380,GO:0000398,GO:0000387,GO:0042633	GO:0003723,GO:1990446		Distal Intergenic
XX_TCF4_1_peak_656	chr1	133607053	133607369	6.39411	20643	Snrpe	133603871	133610280	2	NM_009227	2911	GO:0005737,GO:0005634,GO:0005829,GO:0005681,GO:0071013,GO:0005685,GO:0071007,GO:0005697,GO:0005683,GO:0034719,GO:0005682,GO:0034709,GO:0071011,GO:0005686,GO:0046540,GO:0071005,GO:0005687,GO:0005689,GO:0034715	GO:0006397,GO:0008380,GO:0000398,GO:0000387,GO:0042633	GO:0003723,GO:1990446		Promoter (2-3kb)
XX_TCF4_1_peak_657	chr1	133638173	133638745	7.14251	70579	Zc3h11a	133619862	133661399	2	NM_001357228	22654	GO:0000346	GO:0051028,GO:0016973	GO:0046872,GO:0003729		Exon (NM_001357228/70579, exon 8 of 17)
XX_TCF4_1_peak_658	chr1	133660981	133661832	13.0477	70579	Zc3h11a	133619862	133661399	2	NM_001357228	0	GO:0000346	GO:0051028,GO:0016973	GO:0046872,GO:0003729		Promoter (<=1kb)
XX_TCF4_1_peak_659	chr1	133743412	133743755	8.30657	381290	Atp2b4	133702674	133753747	2	NM_001167949	9992	GO:0098978,GO:0042995,GO:0043005,GO:0032991,GO:0042383,GO:0030018,GO:0099059,GO:0030315,GO:0005929,GO:0043231,GO:0016323,GO:0031514,GO:0097228,GO:0036126,GO:0005887,GO:0016020,GO:0016021,GO:0005886	GO:0006357,GO:0006816,GO:0070588,GO:0010629,GO:0006874,GO:0006811,GO:0016525,GO:0007283,GO:0033138,GO:1903078,GO:1901660,GO:0021766,GO:0070885,GO:0071872,GO:0030317,GO:1905145,GO:0003407,GO:1903243,GO:2000481,GO:1902083,GO:0014832,GO:1900082,GO:1903249,GO:0098736,GO:0045019,GO:1902806,GO:1902305,GO:0140199,GO:0043537,GO:0051480,GO:0051001,GO:1902548,GO:0010751,GO:0051599	GO:0005515,GO:0000166,GO:0005524,GO:0046872,GO:0019901,GO:0005516,GO:0030165,GO:0097110,GO:0005388,GO:0050998,GO:0015085,GO:0030346,GO:0036487,GO:0048306,GO:0017080,GO:0019829	4.02004e+43	Intron (NM_001167949/381290, intron 1 of 20)
XX_TCF4_1_peak_660	chr1	133777592	133777956	11.1421	381290	Atp2b4	133702674	133753747	2	NM_213616	-23845	GO:0098978,GO:0042995,GO:0043005,GO:0032991,GO:0042383,GO:0030018,GO:0099059,GO:0030315,GO:0005929,GO:0043231,GO:0016323,GO:0031514,GO:0097228,GO:0036126,GO:0005887,GO:0016020,GO:0016021,GO:0005886	GO:0006357,GO:0006816,GO:0070588,GO:0010629,GO:0006874,GO:0006811,GO:0016525,GO:0007283,GO:0033138,GO:1903078,GO:1901660,GO:0021766,GO:0070885,GO:0071872,GO:0030317,GO:1905145,GO:0003407,GO:1903243,GO:2000481,GO:1902083,GO:0014832,GO:1900082,GO:1903249,GO:0098736,GO:0045019,GO:1902806,GO:1902305,GO:0140199,GO:0043537,GO:0051480,GO:0051001,GO:1902548,GO:0010751,GO:0051599	GO:0005515,GO:0000166,GO:0005524,GO:0046872,GO:0019901,GO:0005516,GO:0030165,GO:0097110,GO:0005388,GO:0050998,GO:0015085,GO:0030346,GO:0036487,GO:0048306,GO:0017080,GO:0019829	4.02004e+43	Distal Intergenic
XX_TCF4_1_peak_661	chr1	133825923	133826569	6.72458	381290	Atp2b4	133702674	133753747	2	NM_213616	-72176	GO:0098978,GO:0042995,GO:0043005,GO:0032991,GO:0042383,GO:0030018,GO:0099059,GO:0030315,GO:0005929,GO:0043231,GO:0016323,GO:0031514,GO:0097228,GO:0036126,GO:0005887,GO:0016020,GO:0016021,GO:0005886	GO:0006357,GO:0006816,GO:0070588,GO:0010629,GO:0006874,GO:0006811,GO:0016525,GO:0007283,GO:0033138,GO:1903078,GO:1901660,GO:0021766,GO:0070885,GO:0071872,GO:0030317,GO:1905145,GO:0003407,GO:1903243,GO:2000481,GO:1902083,GO:0014832,GO:1900082,GO:1903249,GO:0098736,GO:0045019,GO:1902806,GO:1902305,GO:0140199,GO:0043537,GO:0051480,GO:0051001,GO:1902548,GO:0010751,GO:0051599	GO:0005515,GO:0000166,GO:0005524,GO:0046872,GO:0019901,GO:0005516,GO:0030165,GO:0097110,GO:0005388,GO:0050998,GO:0015085,GO:0030346,GO:0036487,GO:0048306,GO:0017080,GO:0019829	4.02004e+43	Distal Intergenic
XX_TCF4_1_peak_662	chr1	133858757	133859308	13.5924	269120	Optc	133897194	133907173	2	NM_001160421	47865	GO:0031012,GO:0005576	GO:0016525,GO:0030199	GO:0003674		Distal Intergenic
XX_TCF4_1_peak_663	chr1	133896878	133897496	9.7383	269120	Optc	133897194	133907173	2	NM_001160421	9677	GO:0031012,GO:0005576	GO:0016525,GO:0030199	GO:0003674		3' UTR
XX_TCF4_1_peak_664	chr1	133910574	133910904	7.5349	116847	Prelp	133910304	133921401	2	NM_054077	10497	GO:0062023,GO:0005615,GO:0005576	GO:0007569	GO:0005201,GO:0008201,GO:0030021		3' UTR
XX_TCF4_1_peak_665	chr1	133918464	133918939	7.74239	116847	Prelp	133910304	133921401	2	NM_054077	2462	GO:0062023,GO:0005615,GO:0005576	GO:0007569	GO:0005201,GO:0008201,GO:0030021		Promoter (2-3kb)
XX_TCF4_1_peak_666	chr1	133933387	133933776	14.3356	116847	Prelp	133910304	133921401	2	NM_054077	-11986	GO:0062023,GO:0005615,GO:0005576	GO:0007569	GO:0005201,GO:0008201,GO:0030021		Distal Intergenic
XX_TCF4_1_peak_667	chr1	133938612	133938965	11.8001	116847	Prelp	133910304	133921401	2	NM_054077	-17211	GO:0062023,GO:0005615,GO:0005576	GO:0007569	GO:0005201,GO:0008201,GO:0030021		Distal Intergenic
XX_TCF4_1_peak_668	chr1	133993084	133993456	9.9718	14264	Fmod	134037254	134048280	1	NM_021355	-43798	GO:0062023,GO:0005615,GO:0005576	GO:0030199		4350	Distal Intergenic
XX_TCF4_1_peak_669	chr1	133999304	133999738	10.875	14264	Fmod	134037254	134048280	1	NM_021355	-37516	GO:0062023,GO:0005615,GO:0005576	GO:0030199		4350	Distal Intergenic
XX_TCF4_1_peak_670	chr1	134019631	134020284	10.308	14264	Fmod	134037254	134048280	1	NM_021355	-16970	GO:0062023,GO:0005615,GO:0005576	GO:0030199		4350	Distal Intergenic
XX_TCF4_1_peak_671	chr1	134032674	134032961	6.77869	14264	Fmod	134037254	134048280	1	NM_021355	-4293	GO:0062023,GO:0005615,GO:0005576	GO:0030199		4350	Distal Intergenic
XX_TCF4_1_peak_672	chr1	134099614	134100023	7.27638	71884	Chit1	134111242	134151540	1	NM_001284524	-11219	GO:0005764,GO:0005615,GO:0005576	GO:0008152,GO:0005975,GO:0000272,GO:0006032	GO:0016787,GO:0016798,GO:0008843,GO:0008061,GO:0004553,GO:0004568	110000520	Distal Intergenic
XX_TCF4_1_peak_673	chr1	134145005	134145292	6.90056	71884	Chit1	134111242	134151540	1	NM_001284524	33763	GO:0005764,GO:0005615,GO:0005576	GO:0008152,GO:0005975,GO:0000272,GO:0006032	GO:0016787,GO:0016798,GO:0008843,GO:0008061,GO:0004553,GO:0004568	110000520	Exon (NM_001284524/71884, exon 6 of 11)
XX_TCF4_1_peak_674	chr1	134212998	134213313	6.46216	11539	Adora1	134199215	134234856	2	NM_001291928	21543	GO:0045202,GO:0014069,GO:0043025,GO:0030425,GO:0043197,GO:0045211,GO:0099056,GO:0048786,GO:0044297,GO:0099055,GO:0042734,GO:0043195,GO:0012505,GO:0032279,GO:0005783,GO:0016323,GO:0030673,GO:0044305,GO:0016020,GO:0016021,GO:0005886	GO:0043410,GO:0008285,GO:0043066,GO:0043268,GO:0051967,GO:0042311,GO:0001666,GO:0086004,GO:0050965,GO:0060087,GO:1901216,GO:0035307,GO:0050890,GO:0007193,GO:0051930,GO:0014050,GO:0002793,GO:0045822,GO:0006612,GO:0003093,GO:0055117,GO:0002087,GO:0001659,GO:0060079,GO:0099509,GO:0045777,GO:0032229,GO:0050728,GO:0045776,GO:0050996,GO:0032244,GO:0032900,GO:1900272,GO:0003085,GO:0003084,GO:0045741,GO:…	GO:0005515,GO:0044877,GO:0046982,GO:0031683,GO:0031072,GO:0001664,GO:0001883,GO:0099582,GO:0032795,GO:0001609,GO:0004930	4.07104e+33	Intron (NM_001291928/11539, intron 1 of 1)
XX_TCF4_1_peak_675	chr1	134225209	134225511	10.274	11539	Adora1	134199215	134234856	2	NM_001291928	9345	GO:0045202,GO:0014069,GO:0043025,GO:0030425,GO:0043197,GO:0045211,GO:0099056,GO:0048786,GO:0044297,GO:0099055,GO:0042734,GO:0043195,GO:0012505,GO:0032279,GO:0005783,GO:0016323,GO:0030673,GO:0044305,GO:0016020,GO:0016021,GO:0005886	GO:0043410,GO:0008285,GO:0043066,GO:0043268,GO:0051967,GO:0042311,GO:0001666,GO:0086004,GO:0050965,GO:0060087,GO:1901216,GO:0035307,GO:0050890,GO:0007193,GO:0051930,GO:0014050,GO:0002793,GO:0045822,GO:0006612,GO:0003093,GO:0055117,GO:0002087,GO:0001659,GO:0060079,GO:0099509,GO:0045777,GO:0032229,GO:0050728,GO:0045776,GO:0050996,GO:0032244,GO:0032900,GO:1900272,GO:0003085,GO:0003084,GO:0045741,GO:…	GO:0005515,GO:0044877,GO:0046982,GO:0031683,GO:0031072,GO:0001664,GO:0001883,GO:0099582,GO:0032795,GO:0001609,GO:0004930	4.07104e+33	Intron (NM_001291928/11539, intron 1 of 1)
XX_TCF4_1_peak_676	chr1	134242943	134243250	9.09174	11539	Adora1	134199215	134235457	2	NM_001291930	-7486	GO:0045202,GO:0014069,GO:0043025,GO:0030425,GO:0043197,GO:0045211,GO:0099056,GO:0048786,GO:0044297,GO:0099055,GO:0042734,GO:0043195,GO:0012505,GO:0032279,GO:0005783,GO:0016323,GO:0030673,GO:0044305,GO:0016020,GO:0016021,GO:0005886	GO:0043410,GO:0008285,GO:0043066,GO:0043268,GO:0051967,GO:0042311,GO:0001666,GO:0086004,GO:0050965,GO:0060087,GO:1901216,GO:0035307,GO:0050890,GO:0007193,GO:0051930,GO:0014050,GO:0002793,GO:0045822,GO:0006612,GO:0003093,GO:0055117,GO:0002087,GO:0001659,GO:0060079,GO:0099509,GO:0045777,GO:0032229,GO:0050728,GO:0045776,GO:0050996,GO:0032244,GO:0032900,GO:1900272,GO:0003085,GO:0003084,GO:0045741,GO:…	GO:0005515,GO:0044877,GO:0046982,GO:0031683,GO:0031072,GO:0001664,GO:0001883,GO:0099582,GO:0032795,GO:0001609,GO:0004930	4.07104e+33	Distal Intergenic
XX_TCF4_1_peak_677	chr1	134272301	134272710	6.26145	114004354	Myoparr	134288595	134289761	2	NR_160520	17051		GO:0065003,GO:0010467,GO:0048741,GO:0048626	GO:0005515,GO:0000979		Distal Intergenic
XX_TCF4_1_peak_678	chr1	134273449	134273852	6.72727	114004354	Myoparr	134288595	134289761	2	NR_160520	15909		GO:0065003,GO:0010467,GO:0048741,GO:0048626	GO:0005515,GO:0000979		Distal Intergenic
XX_TCF4_1_peak_679	chr1	134307275	134307856	11.8001	68507	Ppfia4	134296783	134332928	2	NM_001144855	25072	GO:0045202,GO:0048786	GO:0050808	GO:0005515		Intron (NM_001144855/68507, intron 23 of 28)
XX_TCF4_1_peak_680	chr1	134407967	134408370	14.6975	72017	Cyb5r1	134405781	134411738	1	NM_001355133	2186	GO:0005739,GO:0016020,GO:0016021	GO:0006629,GO:0016126,GO:0008202,GO:0006694	GO:0004128,GO:0071949,GO:0016491	520	Promoter (2-3kb)
XX_TCF4_1_peak_681	chr1	134410708	134411156	9.9718	72017	Cyb5r1	134405781	134411738	1	NM_001355133	4927	GO:0005739,GO:0016020,GO:0016021	GO:0006629,GO:0016126,GO:0008202,GO:0006694	GO:0004128,GO:0071949,GO:0016491	520	3' UTR
XX_TCF4_1_peak_682	chr1	134546883	134547208	8.1291	71001	Mgat4e	134540941	134549682	2	NM_001145300	2474		GO:0006486,GO:0006487	GO:0016740,GO:0008375,GO:0016757		Promoter (2-3kb)
XX_TCF4_1_peak_683	chr1	134573143	134573544	8.1291	75605	Kdm5b	134560178	134632878	1	NM_152895	12965	GO:0005634,GO:0005654,GO:0005829	GO:0006325,GO:0045892,GO:0048511,GO:0042752,GO:0010628,GO:0006338,GO:0009791,GO:0060444,GO:0044344,GO:0061038,GO:0060992,GO:0034720,GO:0060763,GO:0070306,GO:0034721,GO:2000864,GO:0033601,GO:0007338,GO:1990830	GO:0005515,GO:0003677,GO:0046872,GO:1990837,GO:0003714,GO:0008270,GO:0032452,GO:0042393,GO:0051213,GO:0032453,GO:0034648,GO:0034647,GO:0016491		Intron (NM_152895/75605, intron 1 of 26)
XX_TCF4_1_peak_684	chr1	134699482	134699793	5.4186	20980	Syt2	134646612	134753149	1	NM_009307	52870	GO:0005737,GO:0030054,GO:0045202,GO:0030424,GO:0031594,GO:0031410,GO:0030672,GO:0008021,GO:0031045,GO:0070382,GO:0030285,GO:0042584,GO:0016020,GO:0016021,GO:0005886	GO:0030154,GO:0071277,GO:0016192,GO:0048488,GO:0017158,GO:0099502,GO:0014059,GO:0007269,GO:0017156,GO:1903861,GO:0048791	GO:0005515,GO:0046872,GO:0005509,GO:0005544,GO:0030276,GO:0019905,GO:0001786,GO:0000149,GO:0043533		Intron (NM_009307/20980, intron 2 of 9)
XX_TCF4_1_peak_685	chr1	134785726	134786067	9.61249	329251	Ppp1r12b	134754666	134955940	2	NM_001081307	169873	GO:0005737,GO:0005856,GO:0030018,GO:0031672	GO:0050790,GO:0043086,GO:0007165	GO:0019901,GO:0019208,GO:0004857	4.81005e+23	Intron (NM_001081307/329251, intron 18 of 24)
XX_TCF4_1_peak_686	chr1	134933549	134934235	7.50405	329251	Ppp1r12b	134754666	134955940	2	NM_001081307	21705	GO:0005737,GO:0005856,GO:0030018,GO:0031672	GO:0050790,GO:0043086,GO:0007165	GO:0019901,GO:0019208,GO:0004857	4.81005e+23	Intron (NM_001081307/329251, intron 1 of 24)
XX_TCF4_1_peak_687	chr1	134955459	134955881	16.3569	329251	Ppp1r12b	134754666	134955940	2	NM_001081307	59	GO:0005737,GO:0005856,GO:0030018,GO:0031672	GO:0050790,GO:0043086,GO:0007165	GO:0019901,GO:0019208,GO:0004857	4.81005e+23	Promoter (<=1kb)
XX_TCF4_1_peak_688	chr1	135055241	135055549	5.92772	329252	Lgr6	134986353	135105276	2	NM_001033409	49727	GO:0031012,GO:0031982,GO:0016020,GO:0016021,GO:0005615,GO:0005886	GO:0016055,GO:0030335,GO:0030177,GO:1990523,GO:0042246,GO:0007165,GO:0007186	GO:0016500,GO:0003674,GO:0004930	4310	Intron (NM_001033409/329252, intron 4 of 17)
XX_TCF4_1_peak_689	chr1	135183077	135183372	6.72727	171469	Gpr37l1	135160250	135167681	2	NM_134438	-15396	GO:0042995,GO:0043235,GO:0060170,GO:0016020,GO:0016021,GO:0005886	GO:0043410,GO:0045665,GO:0045879,GO:0048712,GO:0007193,GO:1903206,GO:0003085,GO:0021940,GO:0007165,GO:0007186	GO:0005515,GO:0036505,GO:0008528,GO:0042277,GO:0004930		Distal Intergenic
XX_TCF4_1_peak_690	chr1	135237109	135237557	6.63651	13710	Elf3	135253574	135258472	2	NM_001163131	20915	GO:0005737,GO:0005634,GO:0005654,GO:0005829,GO:0005794	GO:0007275,GO:0045944,GO:0030154,GO:0006357,GO:0045892,GO:0006355,GO:0030198,GO:0006366,GO:0009790,GO:0009653,GO:0001824,GO:0030855,GO:0060056,GO:0006954	GO:0003677,GO:0003700,GO:0043565,GO:1990837,GO:0001228,GO:0000978,GO:0000981		Distal Intergenic
XX_TCF4_1_peak_691	chr1	135364824	135365195	6.53531	93689	Lmod1	135324813	135368065	1	NM_053106	40011	GO:0005737,GO:0005856,GO:0005829,GO:0005884,GO:0005865,GO:0030017,GO:0030016	GO:0007015,GO:0030838,GO:0045010,GO:0006936,GO:0030239,GO:0051694	GO:0003779,GO:0005523		Exon (NM_053106/93689, exon 2 of 3)
XX_TCF4_1_peak_692	chr1	135371201	135371756	21.2167	77552	Shisa4	135371456	135375063	2	NM_175259	3307	GO:0016020,GO:0016021				3' UTR
XX_TCF4_1_peak_693	chr1	135476365	135476662	6.01678	215690	Nav1	135434580	135585355	2	NM_173437	108693	GO:0005737,GO:0005856,GO:0005874,GO:0015630,GO:0043194	GO:0007275,GO:0007399,GO:0030154,GO:0001764,GO:0022008,GO:0001578			Intron (NM_173437/215690, intron 3 of 28)
XX_TCF4_1_peak_694	chr1	135592349	135592867	7.15233	215714	Gm4793	135597776	135599934	1	NR_151586	-4909	GO:0016020,GO:0016021,GO:0005575	GO:0008150	GO:0003674		Distal Intergenic
XX_TCF4_1_peak_695	chr1	135644119	135644466	5.80655	215714	Gm4793	135597776	135599934	1	NR_151586	46343	GO:0016020,GO:0016021,GO:0005575	GO:0008150	GO:0003674		Distal Intergenic
XX_TCF4_1_peak_696	chr1	135660139	135660546	11.0279	13007	Csrp1	135720063	135752229	1	NM_001360782	-59517	GO:0005737,GO:0005634,GO:0005654,GO:0015629,GO:0030018	GO:0030036,GO:0045214,GO:0060537	GO:0005515,GO:0046872,GO:0042805,GO:0008307		Distal Intergenic
XX_TCF4_1_peak_697	chr1	135717190	135717501	7.18025	13007	Csrp1	135720063	135752229	1	NM_001360782	-2562	GO:0005737,GO:0005634,GO:0005654,GO:0015629,GO:0030018	GO:0030036,GO:0045214,GO:0060537	GO:0005515,GO:0046872,GO:0042805,GO:0008307		Promoter (2-3kb)
XX_TCF4_1_peak_698	chr1	135731412	135731911	5.60292	13007	Csrp1	135720063	135752229	1	NM_001360782	11349	GO:0005737,GO:0005634,GO:0005654,GO:0015629,GO:0030018	GO:0030036,GO:0045214,GO:0060537	GO:0005515,GO:0046872,GO:0042805,GO:0008307		Intron (NM_001360782/13007, intron 1 of 5)
XX_TCF4_1_peak_699	chr1	135732446	135732787	11.2507	13007	Csrp1	135720063	135752229	1	NM_001360782	12383	GO:0005737,GO:0005634,GO:0005654,GO:0015629,GO:0030018	GO:0030036,GO:0045214,GO:0060537	GO:0005515,GO:0046872,GO:0042805,GO:0008307		Intron (NM_001360782/13007, intron 1 of 5)
XX_TCF4_1_peak_700	chr1	135735194	135735544	6.72727	13007	Csrp1	135720063	135752229	1	NM_001360782	15131	GO:0005737,GO:0005634,GO:0005654,GO:0015629,GO:0030018	GO:0030036,GO:0045214,GO:0060537	GO:0005515,GO:0046872,GO:0042805,GO:0008307		Intron (NM_001360782/13007, intron 1 of 5)
XX_TCF4_1_peak_701	chr1	135738761	135739383	7.40623	13007	Csrp1	135720063	135752229	1	NM_001360782	18698	GO:0005737,GO:0005634,GO:0005654,GO:0015629,GO:0030018	GO:0030036,GO:0045214,GO:0060537	GO:0005515,GO:0046872,GO:0042805,GO:0008307		Intron (NM_001360782/13007, intron 1 of 5)
XX_TCF4_1_peak_702	chr1	135744864	135745363	6.00644	13007	Csrp1	135720063	135752229	1	NM_001360782	24801	GO:0005737,GO:0005634,GO:0005654,GO:0015629,GO:0030018	GO:0030036,GO:0045214,GO:0060537	GO:0005515,GO:0046872,GO:0042805,GO:0008307		Exon (NM_001360782/13007, exon 3 of 6)
XX_TCF4_1_peak_703	chr1	135772146	135772531	6.60381	27280	Phlda3	135766085	135769134	1	NM_013750	6061	GO:0005737,GO:0016020,GO:0005886	GO:0006915,GO:0043065,GO:0051898,GO:0042771	GO:0005546,GO:0032266,GO:0005547,GO:0010314,GO:0080025,GO:0043325,GO:1901981		Distal Intergenic
XX_TCF4_1_peak_704	chr1	135809282	135809603	10.1296	21952	Tnni1	135799421	135810989	1	NM_021467	9861	GO:0005861	GO:0006936,GO:0014883,GO:0060048,GO:0055010,GO:0006937,GO:0003009	GO:0046872,GO:0003779		Intron (NM_021467/21952, intron 7 of 8)
XX_TCF4_1_peak_705	chr1	135821854	135822861	11.0279	16763	Lad1	135818598	135833341	1	NM_133664	3256	GO:0015629,GO:0005604,GO:0005576		GO:0005198		Intron (NM_133664/16763, intron 1 of 9)
XX_TCF4_1_peak_706	chr1	135852085	135852683	9.4938	21956	Tnnt2	135836334	135852268	1	NM_001130174	15751	GO:0005737,GO:0005865,GO:0030017,GO:0030016,GO:0097512,GO:1990584,GO:0005861	GO:0007507,GO:0055009,GO:0045214,GO:0008016,GO:0051764,GO:0032780,GO:0006936,GO:0060048,GO:0051592,GO:0030049,GO:0055010,GO:0006937,GO:0032972,GO:0032781,GO:0009617	GO:0044877,GO:0042802,GO:0003779,GO:0005200,GO:0000146,GO:0030674,GO:0005523,GO:0031013,GO:0030172	4.26105e+18	3' UTR
XX_TCF4_1_peak_707	chr1	135880452	135880788	5.25745	18772	Pkp1	135871394	135919207	2	NM_001313701	38419	GO:0005737,GO:0005634,GO:0005654,GO:0030054,GO:0005912,GO:1990124,GO:0030057,GO:0005886	GO:0098609,GO:0007155,GO:0007043,GO:0010628,GO:1902373,GO:0045110	GO:0005515,GO:0045296,GO:0005521		Exon (NM_001313701/18772, exon 8 of 14)
XX_TCF4_1_peak_708	chr1	135893164	135893478	6.94406	18772	Pkp1	135871394	135919207	2	NM_001313701	25729	GO:0005737,GO:0005634,GO:0005654,GO:0030054,GO:0005912,GO:1990124,GO:0030057,GO:0005886	GO:0098609,GO:0007155,GO:0007043,GO:0010628,GO:1902373,GO:0045110	GO:0005515,GO:0045296,GO:0005521		Intron (NM_001313701/18772, intron 2 of 13)
XX_TCF4_1_peak_709	chr1	135905953	135906286	6.25166	18772	Pkp1	135871394	135919207	2	NM_001313701	12921	GO:0005737,GO:0005634,GO:0005654,GO:0030054,GO:0005912,GO:1990124,GO:0030057,GO:0005886	GO:0098609,GO:0007155,GO:0007043,GO:0010628,GO:1902373,GO:0045110	GO:0005515,GO:0045296,GO:0005521		Intron (NM_001313701/18772, intron 2 of 13)
XX_TCF4_1_peak_710	chr1	135931343	135931698	6.72458	18772	Pkp1	135871394	135919207	2	NM_019645	-12136	GO:0005737,GO:0005634,GO:0005654,GO:0030054,GO:0005912,GO:1990124,GO:0030057,GO:0005886	GO:0098609,GO:0007155,GO:0007043,GO:0010628,GO:1902373,GO:0045110	GO:0005515,GO:0045296,GO:0005521		Distal Intergenic
XX_TCF4_1_peak_711	chr1	135988221	135988617	6.60381	226438	Igfn1	135953578	136006342	2	NM_177642	17725	GO:0005737,GO:0005634,GO:0045202,GO:0030018	GO:0007416,GO:0010842,GO:0007156,GO:0008150	GO:0003674		Intron (NM_177642/226438, intron 3 of 26)
XX_TCF4_1_peak_712	chr1	136038767	136039094	9.7383	226439	Ascl5	136050804	136051370	1	NM_001270609	-11710	GO:0090575	GO:0045944,GO:0006357	GO:0003700,GO:0000977,GO:0000981,GO:0046983		Distal Intergenic
XX_TCF4_1_peak_713	chr1	136060594	136060921	7.11325	12292	Cacna1s	136052811	136119822	1	NM_001081023	7783	GO:0005737,GO:0042383,GO:0030315,GO:0005891,GO:0016529,GO:1990454,GO:0044327,GO:0031674,GO:0016020,GO:0016021,GO:0005886	GO:0006816,GO:0070588,GO:0007528,GO:0006811,GO:0070509,GO:0034765,GO:0071313,GO:0055085,GO:0002074,GO:0001501,GO:0055001,GO:0007519,GO:0007520,GO:0007029,GO:0048741,GO:0006936,GO:0043501,GO:0006941	GO:0046872,GO:0005516,GO:0005262,GO:0005216,GO:0005244,GO:0008331,GO:0005245	4.01005e+133	Intron (NM_001081023/12292, intron 2 of 43)
XX_TCF4_1_peak_714	chr1	136109095	136109612	8.07064	12292	Cacna1s	136052811	136119822	1	NM_001081023	56284	GO:0005737,GO:0042383,GO:0030315,GO:0005891,GO:0016529,GO:1990454,GO:0044327,GO:0031674,GO:0016020,GO:0016021,GO:0005886	GO:0006816,GO:0070588,GO:0007528,GO:0006811,GO:0070509,GO:0034765,GO:0071313,GO:0055085,GO:0002074,GO:0001501,GO:0055001,GO:0007519,GO:0007520,GO:0007029,GO:0048741,GO:0006936,GO:0043501,GO:0006941	GO:0046872,GO:0005516,GO:0005262,GO:0005216,GO:0005244,GO:0008331,GO:0005245	4.01005e+133	Intron (NM_001081023/12292, intron 34 of 43)
XX_TCF4_1_peak_715	chr1	136111158	136111517	7.46762	12292	Cacna1s	136052811	136119822	1	NM_001081023	58347	GO:0005737,GO:0042383,GO:0030315,GO:0005891,GO:0016529,GO:1990454,GO:0044327,GO:0031674,GO:0016020,GO:0016021,GO:0005886	GO:0006816,GO:0070588,GO:0007528,GO:0006811,GO:0070509,GO:0034765,GO:0071313,GO:0055085,GO:0002074,GO:0001501,GO:0055001,GO:0007519,GO:0007520,GO:0007029,GO:0048741,GO:0006936,GO:0043501,GO:0006941	GO:0046872,GO:0005516,GO:0005262,GO:0005216,GO:0005244,GO:0008331,GO:0005245	4.01005e+133	Intron (NM_001081023/12292, intron 35 of 43)
XX_TCF4_1_peak_716	chr1	136226915	136227287	8.33705	67313	Inava	136213522	136234280	2	NM_028872	6993	GO:0005737,GO:0005634	GO:0043410,GO:0000187,GO:0043123,GO:0032495,GO:0031398,GO:0032755,GO:0034334,GO:0032733,GO:0070431,GO:1903409,GO:0002720,GO:0032874,GO:0060729,GO:0002221,GO:0032494,GO:0032731,GO:0002376,GO:0045087	GO:0003674		Intron (NM_028872/67313, intron 2 of 9)
XX_TCF4_1_peak_717	chr1	136325706	136326078	7.08228	67886	Camsap2	136268123	136346104	2	NM_001347109	20026	GO:0005737,GO:0005856,GO:0005829,GO:0042995,GO:0005794,GO:0005874,GO:0015630,GO:0005813,GO:0036064,GO:1990752,GO:0036449	GO:0031175,GO:0007026,GO:0000226,GO:1903358,GO:0050773,GO:0031122,GO:0031113,GO:0033043,GO:0061564	GO:0005515,GO:0005516,GO:0008017,GO:0030507,GO:0051011		Intron (NM_001347109/67886, intron 1 of 17)
XX_TCF4_1_peak_718	chr1	136763420	136763736	6.60381	100503474	Platr22	136696211	136725728	1	NR_037986	67209	GO:0005634				Distal Intergenic
XX_TCF4_1_peak_719	chr1	136768617	136769018	9.48811	100503474	Platr22	136696211	136725728	1	NR_037986	72406	GO:0005634				Distal Intergenic
XX_TCF4_1_peak_720	chr1	136984933	136985230	5.98004	26424	Nr5a2	136843584	136960448	2	NM_030676	-24485	GO:0005737,GO:0005634,GO:0005829,GO:0090575	GO:0045893,GO:0045944,GO:0006357,GO:0006355,GO:0009888,GO:0042127,GO:0030522,GO:0045070,GO:0009755,GO:0042632,GO:0030855,GO:0097720,GO:0008206,GO:0061113,GO:1990830	GO:0003677,GO:0003682,GO:0003700,GO:0046872,GO:0043565,GO:1990837,GO:0000976,GO:0001228,GO:0000978,GO:0005543,GO:0004879,GO:0008270,GO:0003690,GO:0008289	4950	Distal Intergenic
XX_TCF4_1_peak_721	chr1	137407102	137407452	5.10085	26424	Nr5a2	136843584	136960448	2	NM_030676	-446654	GO:0005737,GO:0005634,GO:0005829,GO:0090575	GO:0045893,GO:0045944,GO:0006357,GO:0006355,GO:0009888,GO:0042127,GO:0030522,GO:0045070,GO:0009755,GO:0042632,GO:0030855,GO:0097720,GO:0008206,GO:0061113,GO:1990830	GO:0003677,GO:0003682,GO:0003700,GO:0046872,GO:0043565,GO:1990837,GO:0000976,GO:0001228,GO:0000978,GO:0005543,GO:0004879,GO:0008270,GO:0003690,GO:0008289	4950	Distal Intergenic
XX_TCF4_1_peak_722	chr1	137470821	137471288	6.08664	735252	Mir181a-1	137966455	137966541	1	NR_029795	-495167		GO:0007605,GO:0060291,GO:1990830,GO:0071222			Distal Intergenic
XX_TCF4_1_peak_723	chr1	137678300	137678616	10.8552	735252	Mir181a-1	137966455	137966541	1	NR_029795	-287839		GO:0007605,GO:0060291,GO:1990830,GO:0071222			Distal Intergenic
XX_TCF4_1_peak_724	chr1	138034892	138035382	7.95412	723890	Mir181b-1	137966639	137966718	1	NR_029820	68253		GO:0010629,GO:0045191,GO:1904322,GO:0060291,GO:0071241			Distal Intergenic
XX_TCF4_1_peak_725	chr1	138065512	138066042	8.19622	19264	Ptprc	138062859	138175126	2	NM_001111316	109084	GO:0005925,GO:0009898,GO:0045121,GO:0009986,GO:0032059,GO:0071944,GO:0098857,GO:0005887,GO:0009897,GO:0016020,GO:0016021,GO:0005886	GO:0043410,GO:0051726,GO:0043406,GO:0000187,GO:0006470,GO:0035335,GO:0035584,GO:0010468,GO:0070374,GO:0001779,GO:0016311,GO:0044770,GO:1905451,GO:0050731,GO:0006469,GO:0070373,GO:0050764,GO:0030217,GO:0032743,GO:0051209,GO:0048539,GO:0045588,GO:0042098,GO:0002244,GO:0030890,GO:0061097,GO:0046425,GO:2000473,GO:0046641,GO:2000648,GO:0045060,GO:0030183,GO:0031668,GO:0048864,GO:0050853,GO:0061099,GO:…	GO:0005515,GO:0019901,GO:0030506,GO:0004725,GO:0004721,GO:0016791,GO:0016787,GO:0030507,GO:0005102,GO:0008201,GO:0043395	5.13205e+23	Intron (NM_001111316/19264, intron 31 of 31)
XX_TCF4_1_peak_726	chr1	138195209	138195547	6.09184	19264	Ptprc	138062859	138175305	2	NM_011210	-19904	GO:0005925,GO:0009898,GO:0045121,GO:0009986,GO:0032059,GO:0071944,GO:0098857,GO:0005887,GO:0009897,GO:0016020,GO:0016021,GO:0005886	GO:0043410,GO:0051726,GO:0043406,GO:0000187,GO:0006470,GO:0035335,GO:0035584,GO:0010468,GO:0070374,GO:0001779,GO:0016311,GO:0044770,GO:1905451,GO:0050731,GO:0006469,GO:0070373,GO:0050764,GO:0030217,GO:0032743,GO:0051209,GO:0048539,GO:0045588,GO:0042098,GO:0002244,GO:0030890,GO:0061097,GO:0046425,GO:2000473,GO:0046641,GO:2000648,GO:0045060,GO:0030183,GO:0031668,GO:0048864,GO:0050853,GO:0061099,GO:…	GO:0005515,GO:0019901,GO:0030506,GO:0004725,GO:0004721,GO:0016791,GO:0016787,GO:0030507,GO:0005102,GO:0008201,GO:0043395	5.13205e+23	Distal Intergenic
XX_TCF4_1_peak_727	chr1	138258790	138259238	6.60381	338375	Atp6v1g3	138273738	138289462	1	NM_177397	-14500	GO:0005829,GO:0016471,GO:0016020,GO:0005886	GO:0006811,GO:1902600	GO:0051117,GO:0046961,GO:0042626	4.15005e+48	Distal Intergenic
XX_TCF4_1_peak_728	chr1	138451868	138452229	10.875	59125	Nek7	138483837	138619757	2	NM_001311148	167528	GO:0005737,GO:0005634,GO:0005654,GO:0005856,GO:0005815,GO:0000922	GO:0016310,GO:0006468,GO:0051973,GO:1904355,GO:0032212	GO:0005515,GO:0000166,GO:0005524,GO:0016740,GO:0016301,GO:0046872,GO:0004672,GO:0004674	4621	Distal Intergenic
XX_TCF4_1_peak_729	chr1	138459156	138459497	8.23607	59125	Nek7	138483837	138619757	2	NM_001311148	160260	GO:0005737,GO:0005634,GO:0005654,GO:0005856,GO:0005815,GO:0000922	GO:0016310,GO:0006468,GO:0051973,GO:1904355,GO:0032212	GO:0005515,GO:0000166,GO:0005524,GO:0016740,GO:0016301,GO:0046872,GO:0004672,GO:0004674	4621	Distal Intergenic
XX_TCF4_1_peak_730	chr1	138625379	138625774	9.7779	59125	Nek7	138483837	138619757	2	NM_021605	-5622	GO:0005737,GO:0005634,GO:0005654,GO:0005856,GO:0005815,GO:0000922	GO:0016310,GO:0006468,GO:0051973,GO:1904355,GO:0032212	GO:0005515,GO:0000166,GO:0005524,GO:0016740,GO:0016301,GO:0046872,GO:0004672,GO:0004674	4621	Distal Intergenic
XX_TCF4_1_peak_731	chr1	138832576	138833059	13.3679	16876	Lhx9	138825186	138842444	2	NM_001025565	9385	GO:0005634	GO:0006357,GO:0045892,GO:0006355,GO:0030182,GO:0008283,GO:0008584,GO:0008585,GO:0035262,GO:0097380	GO:0005515,GO:0003677,GO:0046872,GO:1990837,GO:0000977,GO:0000981		Exon (NM_001025565/16876, exon 4 of 5)
XX_TCF4_1_peak_732	chr1	138840483	138840822	11.2732	16876	Lhx9	138825186	138842444	2	NM_001025565	1622	GO:0005634	GO:0006357,GO:0045892,GO:0006355,GO:0030182,GO:0008283,GO:0008584,GO:0008585,GO:0035262,GO:0097380	GO:0005515,GO:0003677,GO:0046872,GO:1990837,GO:0000977,GO:0000981		Promoter (1-2kb)
XX_TCF4_1_peak_733	chr1	138850228	138850998	9.76058	16876	Lhx9	138825186	138847579	2	NM_010714	-2649	GO:0005634	GO:0006357,GO:0045892,GO:0006355,GO:0030182,GO:0008283,GO:0008584,GO:0008585,GO:0035262,GO:0097380	GO:0005515,GO:0003677,GO:0046872,GO:1990837,GO:0000977,GO:0000981		Promoter (2-3kb)
XX_TCF4_1_peak_734	chr1	138873755	138874150	9.09174	75546	1700019P21Rik	138876272	138876950	2	NR_138576	2800	GO:0005575	GO:0008150	GO:0003674		Promoter (2-3kb)
XX_TCF4_1_peak_735	chr1	139068074	139068502	5.60292	329260	Dennd1b	138963709	139176042	1	NM_001166501	104365	GO:0005737,GO:0005829,GO:0016607,GO:0043231,GO:0031410,GO:0030136	GO:0050790,GO:0043547,GO:0006897,GO:0015031,GO:0032456,GO:2000553,GO:0050852,GO:0050776	GO:0031267,GO:0005085,GO:1901981		Intron (NM_001166501/329260, intron 9 of 21)
XX_TCF4_1_peak_736	chr1	139202600	139203080	13.7015	170788	Crb1	139198254	139377076	2	NM_133239	173996	GO:0005737,GO:0030054,GO:0042995,GO:0032991,GO:0005912,GO:0005925,GO:0005911,GO:0016324,GO:0045177,GO:0005902,GO:0097386,GO:0001917,GO:0043296,GO:0001750,GO:0035003,GO:0016020,GO:0016021,GO:0005886,GO:0005576	GO:0001974,GO:0045197,GO:0007009,GO:0010842,GO:0034613,GO:0060041,GO:0007157,GO:0010467,GO:0042462,GO:0060060,GO:0045494,GO:0007601,GO:0060042,GO:0035845,GO:0061159,GO:0071482,GO:0050908,GO:0061024,GO:0010001	GO:0005515,GO:0005509	439004391	Intron (NM_133239/170788, intron 11 of 11)
XX_TCF4_1_peak_737	chr1	140473660	140474057	7.14898	240776	Kcnt2	140245718	140614045	1	NM_001081027	227942	GO:0016020,GO:0016021,GO:0005886	GO:0006811,GO:0071805,GO:0006813,GO:0097623	GO:0005267,GO:0015271,GO:0070089,GO:0005228		Intron (NM_001081027/240776, intron 13 of 27)
XX_TCF4_1_peak_738	chr1	140954575	140954928	5.83061	75910	4930590L20Rik	140570176	140656402	2	NR_040604	-298173	GO:0005575	GO:0008150	GO:0003674		Distal Intergenic
XX_TCF4_1_peak_739	chr1	141448838	141449242	5.33483	75910	4930590L20Rik	140570176	140656402	2	NR_040604	-792436	GO:0005575	GO:0008150	GO:0003674		Distal Intergenic
XX_TCF4_1_peak_740	chr1	141676807	141677126	8.16095	75910	4930590L20Rik	140570176	140656402	2	NR_040604	-1020405	GO:0005575	GO:0008150	GO:0003674		Distal Intergenic
XX_TCF4_1_peak_741	chr1	141962066	141962447	8.0331	75910	4930590L20Rik	140570176	140656402	2	NR_040604	-1305664	GO:0005575	GO:0008150	GO:0003674		Distal Intergenic
XX_TCF4_1_peak_742	chr1	141973748	141974040	6.8415	75910	4930590L20Rik	140570176	140656402	2	NR_040604	-1317346	GO:0005575	GO:0008150	GO:0003674		Distal Intergenic
XX_TCF4_1_peak_743	chr1	142061490	142061847	7.32315	102638756	Gm35244	143317855	143344585	2	NR_168345	1282738					Distal Intergenic
XX_TCF4_1_peak_744	chr1	143565944	143566241	5.25519	26878	B3galt2	143640697	143649937	1	NM_020025	-74456	GO:0005794,GO:0000139,GO:0016020,GO:0016021	GO:0006486,GO:0030311,GO:0009312,GO:0006682	GO:0016740,GO:0008375,GO:0016757,GO:0008376,GO:0008499,GO:0008532,GO:0047275,GO:0016758,GO:0008194	60101100	Distal Intergenic
XX_TCF4_1_peak_745	chr1	143680791	143681160	11.2552	214498	Cdc73	143603276	143702893	2	NM_145991	21733	GO:0005634,GO:0005654,GO:0005829,GO:0016593,GO:0016020,GO:0016021	GO:0000122,GO:0006357,GO:0007049,GO:0016055,GO:0008285,GO:0043066,GO:0019827,GO:0001558,GO:2000134,GO:0050680,GO:0030177,GO:0006378,GO:0031648,GO:0045638,GO:0048147,GO:0006368,GO:0010390,GO:0032968,GO:0001711,GO:0016570,GO:0034402,GO:1902808,GO:0033523,GO:0031442,GO:0071222	GO:0005515,GO:0000993		Intron (NM_145991/214498, intron 6 of 16)
XX_TCF4_1_peak_746	chr1	144004642	144005051	8.96148	19735	Rgs2	143999338	144004149	2	NM_009061	-493	GO:0005737,GO:0005634,GO:0005829,GO:0043005,GO:0005730,GO:0009898,GO:0016020,GO:0005886	GO:0007049,GO:0050790,GO:0007420,GO:0010976,GO:0006417,GO:0045471,GO:0017148,GO:0007283,GO:0043951,GO:0060087,GO:0001975,GO:0043407,GO:0055119,GO:0010614,GO:0008277,GO:0050873,GO:0061052,GO:0045744,GO:0009968,GO:0030728,GO:0140194,GO:1900924,GO:0010519,GO:0060135,GO:0060452,GO:0007186	GO:0005515,GO:0005096,GO:0001965,GO:0010855,GO:0048487	49210402204740	Promoter (<=1kb)
XX_TCF4_1_peak_747	chr1	144050186	144050549	5.08866	19735	Rgs2	143999338	144004149	2	NM_009061	-46037	GO:0005737,GO:0005634,GO:0005829,GO:0043005,GO:0005730,GO:0009898,GO:0016020,GO:0005886	GO:0007049,GO:0050790,GO:0007420,GO:0010976,GO:0006417,GO:0045471,GO:0017148,GO:0007283,GO:0043951,GO:0060087,GO:0001975,GO:0043407,GO:0055119,GO:0010614,GO:0008277,GO:0050873,GO:0061052,GO:0045744,GO:0009968,GO:0030728,GO:0140194,GO:1900924,GO:0010519,GO:0060135,GO:0060452,GO:0007186	GO:0005515,GO:0005096,GO:0001965,GO:0010855,GO:0048487	49210402204740	Distal Intergenic
XX_TCF4_1_peak_748	chr1	144367204	144367769	12.7003	50778	Rgs1	144244669	144249104	2	NM_015811	-118100	GO:0005737,GO:0005829,GO:0031234,GO:0016020,GO:0005886	GO:0050790,GO:0043547,GO:0008277,GO:0009968,GO:0061737,GO:0007165,GO:0007186,GO:0009617	GO:0005096,GO:0001965		Distal Intergenic
XX_TCF4_1_peak_749	chr1	144492733	144493150	7.46762	624910	Rgs21	144519690	144567667	2	NM_001290269	74517					Distal Intergenic
XX_TCF4_1_peak_750	chr1	145220187	145220798	7.92884	64214	Rgs18	144752683	144775427	2	NM_022881	-444760	GO:0005737	GO:0050790,GO:0043547,GO:0008277,GO:0009968,GO:0007186	GO:0005096		Distal Intergenic
XX_TCF4_1_peak_751	chr1	145229429	145229907	6.60381	64214	Rgs18	144752683	144775427	2	NM_022881	-454002	GO:0005737	GO:0050790,GO:0043547,GO:0008277,GO:0009968,GO:0007186	GO:0005096		Distal Intergenic
XX_TCF4_1_peak_752	chr1	145589201	145589532	5.25745	64214	Rgs18	144752683	144775427	2	NM_022881	-813774	GO:0005737	GO:0050790,GO:0043547,GO:0008277,GO:0009968,GO:0007186	GO:0005096		Distal Intergenic
XX_TCF4_1_peak_753	chr1	146491066	146491388	7.40623	102639375	Gm29514	146426893	146495162	2	NR_166158	3774					Intron (NR_166158/102639375, intron 1 of 4)
XX_TCF4_1_peak_754	chr1	146646984	146647328	5.60292	215378	Brinp3	146495629	146902471	1	NM_001357571	151355	GO:0043025,GO:0030425,GO:0005783,GO:0005739,GO:0016020,GO:0016021,GO:0005576	GO:0007399,GO:0007049,GO:0045666,GO:0051726,GO:0071300,GO:0007050,GO:0045786,GO:0045930	GO:0003674		Intron (NM_001357571/215378, intron 3 of 8)
XX_TCF4_1_peak_755	chr1	147147924	147148576	9.51781	215378	Brinp3	146497687	146902472	1	NM_001145807	650237	GO:0043025,GO:0030425,GO:0005783,GO:0005739,GO:0016020,GO:0016021,GO:0005576	GO:0007399,GO:0007049,GO:0045666,GO:0051726,GO:0071300,GO:0007050,GO:0045786,GO:0045930	GO:0003674		Distal Intergenic
XX_TCF4_1_peak_756	chr1	147225033	147225517	8.44986	215378	Brinp3	146497687	146902472	1	NM_001145807	727346	GO:0043025,GO:0030425,GO:0005783,GO:0005739,GO:0016020,GO:0016021,GO:0005576	GO:0007399,GO:0007049,GO:0045666,GO:0051726,GO:0071300,GO:0007050,GO:0045786,GO:0045930	GO:0003674		Distal Intergenic
XX_TCF4_1_peak_757	chr1	147633397	147633771	6.60381	215378	Brinp3	146497687	146902472	1	NM_001145807	1135710	GO:0043025,GO:0030425,GO:0005783,GO:0005739,GO:0016020,GO:0016021,GO:0005576	GO:0007399,GO:0007049,GO:0045666,GO:0051726,GO:0071300,GO:0007050,GO:0045786,GO:0045930	GO:0003674		Distal Intergenic
XX_TCF4_1_peak_758	chr1	147765969	147766450	7.4396	215378	Brinp3	146497687	146902472	1	NM_001145807	1268282	GO:0043025,GO:0030425,GO:0005783,GO:0005739,GO:0016020,GO:0016021,GO:0005576	GO:0007399,GO:0007049,GO:0045666,GO:0051726,GO:0071300,GO:0007050,GO:0045786,GO:0045930	GO:0003674		Distal Intergenic
XX_TCF4_1_peak_759	chr1	148210417	148211003	5.7571	18783	Pla2g4a	149829619	149922439	2	NM_001305632	1711436	GO:0005737,GO:0005634,GO:0005829,GO:0005794,GO:0048471,GO:0000139,GO:0005635,GO:0043231,GO:0005783,GO:0042588,GO:0016020	GO:0008284,GO:0043065,GO:0042127,GO:0006629,GO:0031340,GO:0050729,GO:0046697,GO:0010033,GO:0001516,GO:0010572,GO:0043032,GO:0006071,GO:0043129,GO:0034478,GO:0002827,GO:0001542,GO:0031394,GO:0032308,GO:0034638,GO:0006663,GO:0006631,GO:0051592,GO:0006650,GO:0016042,GO:0006633,GO:0071236,GO:0006693,GO:0046475,GO:0009395,GO:0036151,GO:0006640,GO:0050482,GO:0019370,GO:0046456,GO:0019369	GO:0046872,GO:0005509,GO:0005544,GO:0032266,GO:0016787,GO:0035035,GO:0008289,GO:0010314,GO:0102545,GO:0004622,GO:0004620,GO:1902387,GO:0047498,GO:0102567,GO:0102568,GO:0070273,GO:0047499,GO:0008374,GO:0004623	4.01004e+118	Distal Intergenic
XX_TCF4_1_peak_760	chr1	148730729	148731020	6.60381	18783	Pla2g4a	149829619	149922439	2	NM_001305632	1191419	GO:0005737,GO:0005634,GO:0005829,GO:0005794,GO:0048471,GO:0000139,GO:0005635,GO:0043231,GO:0005783,GO:0042588,GO:0016020	GO:0008284,GO:0043065,GO:0042127,GO:0006629,GO:0031340,GO:0050729,GO:0046697,GO:0010033,GO:0001516,GO:0010572,GO:0043032,GO:0006071,GO:0043129,GO:0034478,GO:0002827,GO:0001542,GO:0031394,GO:0032308,GO:0034638,GO:0006663,GO:0006631,GO:0051592,GO:0006650,GO:0016042,GO:0006633,GO:0071236,GO:0006693,GO:0046475,GO:0009395,GO:0036151,GO:0006640,GO:0050482,GO:0019370,GO:0046456,GO:0019369	GO:0046872,GO:0005509,GO:0005544,GO:0032266,GO:0016787,GO:0035035,GO:0008289,GO:0010314,GO:0102545,GO:0004622,GO:0004620,GO:1902387,GO:0047498,GO:0102567,GO:0102568,GO:0070273,GO:0047499,GO:0008374,GO:0004623	4.01004e+118	Distal Intergenic
XX_TCF4_1_peak_761	chr1	148923057	148923356	7.40623	18783	Pla2g4a	149829619	149922439	2	NM_001305632	999083	GO:0005737,GO:0005634,GO:0005829,GO:0005794,GO:0048471,GO:0000139,GO:0005635,GO:0043231,GO:0005783,GO:0042588,GO:0016020	GO:0008284,GO:0043065,GO:0042127,GO:0006629,GO:0031340,GO:0050729,GO:0046697,GO:0010033,GO:0001516,GO:0010572,GO:0043032,GO:0006071,GO:0043129,GO:0034478,GO:0002827,GO:0001542,GO:0031394,GO:0032308,GO:0034638,GO:0006663,GO:0006631,GO:0051592,GO:0006650,GO:0016042,GO:0006633,GO:0071236,GO:0006693,GO:0046475,GO:0009395,GO:0036151,GO:0006640,GO:0050482,GO:0019370,GO:0046456,GO:0019369	GO:0046872,GO:0005509,GO:0005544,GO:0032266,GO:0016787,GO:0035035,GO:0008289,GO:0010314,GO:0102545,GO:0004622,GO:0004620,GO:1902387,GO:0047498,GO:0102567,GO:0102568,GO:0070273,GO:0047499,GO:0008374,GO:0004623	4.01004e+118	Distal Intergenic
XX_TCF4_1_peak_762	chr1	148965260	148965659	6.60381	18783	Pla2g4a	149829619	149922439	2	NM_001305632	956780	GO:0005737,GO:0005634,GO:0005829,GO:0005794,GO:0048471,GO:0000139,GO:0005635,GO:0043231,GO:0005783,GO:0042588,GO:0016020	GO:0008284,GO:0043065,GO:0042127,GO:0006629,GO:0031340,GO:0050729,GO:0046697,GO:0010033,GO:0001516,GO:0010572,GO:0043032,GO:0006071,GO:0043129,GO:0034478,GO:0002827,GO:0001542,GO:0031394,GO:0032308,GO:0034638,GO:0006663,GO:0006631,GO:0051592,GO:0006650,GO:0016042,GO:0006633,GO:0071236,GO:0006693,GO:0046475,GO:0009395,GO:0036151,GO:0006640,GO:0050482,GO:0019370,GO:0046456,GO:0019369	GO:0046872,GO:0005509,GO:0005544,GO:0032266,GO:0016787,GO:0035035,GO:0008289,GO:0010314,GO:0102545,GO:0004622,GO:0004620,GO:1902387,GO:0047498,GO:0102567,GO:0102568,GO:0070273,GO:0047499,GO:0008374,GO:0004623	4.01004e+118	Distal Intergenic
XX_TCF4_1_peak_763	chr1	148970009	148970342	9.09174	18783	Pla2g4a	149829619	149922439	2	NM_001305632	952097	GO:0005737,GO:0005634,GO:0005829,GO:0005794,GO:0048471,GO:0000139,GO:0005635,GO:0043231,GO:0005783,GO:0042588,GO:0016020	GO:0008284,GO:0043065,GO:0042127,GO:0006629,GO:0031340,GO:0050729,GO:0046697,GO:0010033,GO:0001516,GO:0010572,GO:0043032,GO:0006071,GO:0043129,GO:0034478,GO:0002827,GO:0001542,GO:0031394,GO:0032308,GO:0034638,GO:0006663,GO:0006631,GO:0051592,GO:0006650,GO:0016042,GO:0006633,GO:0071236,GO:0006693,GO:0046475,GO:0009395,GO:0036151,GO:0006640,GO:0050482,GO:0019370,GO:0046456,GO:0019369	GO:0046872,GO:0005509,GO:0005544,GO:0032266,GO:0016787,GO:0035035,GO:0008289,GO:0010314,GO:0102545,GO:0004622,GO:0004620,GO:1902387,GO:0047498,GO:0102567,GO:0102568,GO:0070273,GO:0047499,GO:0008374,GO:0004623	4.01004e+118	Distal Intergenic
XX_TCF4_1_peak_764	chr1	149173893	149174195	7.50405	18783	Pla2g4a	149829619	149922439	2	NM_001305632	748244	GO:0005737,GO:0005634,GO:0005829,GO:0005794,GO:0048471,GO:0000139,GO:0005635,GO:0043231,GO:0005783,GO:0042588,GO:0016020	GO:0008284,GO:0043065,GO:0042127,GO:0006629,GO:0031340,GO:0050729,GO:0046697,GO:0010033,GO:0001516,GO:0010572,GO:0043032,GO:0006071,GO:0043129,GO:0034478,GO:0002827,GO:0001542,GO:0031394,GO:0032308,GO:0034638,GO:0006663,GO:0006631,GO:0051592,GO:0006650,GO:0016042,GO:0006633,GO:0071236,GO:0006693,GO:0046475,GO:0009395,GO:0036151,GO:0006640,GO:0050482,GO:0019370,GO:0046456,GO:0019369	GO:0046872,GO:0005509,GO:0005544,GO:0032266,GO:0016787,GO:0035035,GO:0008289,GO:0010314,GO:0102545,GO:0004622,GO:0004620,GO:1902387,GO:0047498,GO:0102567,GO:0102568,GO:0070273,GO:0047499,GO:0008374,GO:0004623	4.01004e+118	Distal Intergenic
XX_TCF4_1_peak_765	chr1	149563171	149563640	12.6607	18783	Pla2g4a	149829619	149922439	2	NM_001305632	358799	GO:0005737,GO:0005634,GO:0005829,GO:0005794,GO:0048471,GO:0000139,GO:0005635,GO:0043231,GO:0005783,GO:0042588,GO:0016020	GO:0008284,GO:0043065,GO:0042127,GO:0006629,GO:0031340,GO:0050729,GO:0046697,GO:0010033,GO:0001516,GO:0010572,GO:0043032,GO:0006071,GO:0043129,GO:0034478,GO:0002827,GO:0001542,GO:0031394,GO:0032308,GO:0034638,GO:0006663,GO:0006631,GO:0051592,GO:0006650,GO:0016042,GO:0006633,GO:0071236,GO:0006693,GO:0046475,GO:0009395,GO:0036151,GO:0006640,GO:0050482,GO:0019370,GO:0046456,GO:0019369	GO:0046872,GO:0005509,GO:0005544,GO:0032266,GO:0016787,GO:0035035,GO:0008289,GO:0010314,GO:0102545,GO:0004622,GO:0004620,GO:1902387,GO:0047498,GO:0102567,GO:0102568,GO:0070273,GO:0047499,GO:0008374,GO:0004623	4.01004e+118	Distal Intergenic
XX_TCF4_1_peak_766	chr1	149867021	149867468	7.82701	18783	Pla2g4a	149829619	149922439	2	NM_001305632	54971	GO:0005737,GO:0005634,GO:0005829,GO:0005794,GO:0048471,GO:0000139,GO:0005635,GO:0043231,GO:0005783,GO:0042588,GO:0016020	GO:0008284,GO:0043065,GO:0042127,GO:0006629,GO:0031340,GO:0050729,GO:0046697,GO:0010033,GO:0001516,GO:0010572,GO:0043032,GO:0006071,GO:0043129,GO:0034478,GO:0002827,GO:0001542,GO:0031394,GO:0032308,GO:0034638,GO:0006663,GO:0006631,GO:0051592,GO:0006650,GO:0016042,GO:0006633,GO:0071236,GO:0006693,GO:0046475,GO:0009395,GO:0036151,GO:0006640,GO:0050482,GO:0019370,GO:0046456,GO:0019369	GO:0046872,GO:0005509,GO:0005544,GO:0032266,GO:0016787,GO:0035035,GO:0008289,GO:0010314,GO:0102545,GO:0004622,GO:0004620,GO:1902387,GO:0047498,GO:0102567,GO:0102568,GO:0070273,GO:0047499,GO:0008374,GO:0004623	4.01004e+118	Intron (NM_001305632/18783, intron 9 of 16)
XX_TCF4_1_peak_767	chr1	149893714	149894183	10.6792	18783	Pla2g4a	149829619	149922439	2	NM_001305632	28256	GO:0005737,GO:0005634,GO:0005829,GO:0005794,GO:0048471,GO:0000139,GO:0005635,GO:0043231,GO:0005783,GO:0042588,GO:0016020	GO:0008284,GO:0043065,GO:0042127,GO:0006629,GO:0031340,GO:0050729,GO:0046697,GO:0010033,GO:0001516,GO:0010572,GO:0043032,GO:0006071,GO:0043129,GO:0034478,GO:0002827,GO:0001542,GO:0031394,GO:0032308,GO:0034638,GO:0006663,GO:0006631,GO:0051592,GO:0006650,GO:0016042,GO:0006633,GO:0071236,GO:0006693,GO:0046475,GO:0009395,GO:0036151,GO:0006640,GO:0050482,GO:0019370,GO:0046456,GO:0019369	GO:0046872,GO:0005509,GO:0005544,GO:0032266,GO:0016787,GO:0035035,GO:0008289,GO:0010314,GO:0102545,GO:0004622,GO:0004620,GO:1902387,GO:0047498,GO:0102567,GO:0102568,GO:0070273,GO:0047499,GO:0008374,GO:0004623	4.01004e+118	Intron (NM_001305632/18783, intron 4 of 16)
XX_TCF4_1_peak_768	chr1	150143734	150144065	5.60292	102639566	Ptgs2os2	150159043	150164948	2	NR_110420	20883		GO:0010468			Distal Intergenic
XX_TCF4_1_peak_769	chr1	150392734	150393040	5.36724	108989	Tpr	150392838	150449935	1	NM_133780	0	GO:0005737,GO:0005634,GO:0005856,GO:0005819,GO:0000776,GO:0019898,GO:0005694,GO:0072686,GO:0000775,GO:0005635,GO:0031965,GO:0044615,GO:0034399,GO:0005868,GO:0005643,GO:0042405,GO:0016020	GO:0000122,GO:0007049,GO:0051301,GO:0015031,GO:0006606,GO:0051028,GO:0045947,GO:0042307,GO:0006611,GO:0090316,GO:0032880,GO:0007094,GO:0031647,GO:0034605,GO:0046832,GO:0006405,GO:0006999,GO:0046827,GO:0042306,GO:0010965,GO:0043578,GO:0006404,GO:0031453,GO:0051292,GO:0090267,GO:1901673,GO:0031990,GO:0006406,GO:0070849,GO:0035457	GO:0005515,GO:0003682,GO:0003729,GO:0015631,GO:0042803,GO:0031072,GO:0051019,GO:0043495,GO:0017056,GO:0070840	5.20005e+18	Promoter (<=1kb)
XX_TCF4_1_peak_770	chr1	150603295	150603805	7.58813	545370	Hmcn1	150562502	150993435	2	NM_001024720	389630	GO:0005737,GO:0030054,GO:0005912,GO:0005938,GO:0005604,GO:0062023,GO:0032154,GO:0005576	GO:0007049,GO:0051301,GO:0007157,GO:0007156,GO:0009617	GO:0005201,GO:0005509		Exon (NM_001024720/545370, exon 89 of 107)
XX_TCF4_1_peak_771	chr1	150729902	150730444	8.23607	545370	Hmcn1	150562502	150993435	2	NM_001024720	262991	GO:0005737,GO:0030054,GO:0005912,GO:0005938,GO:0005604,GO:0062023,GO:0032154,GO:0005576	GO:0007049,GO:0051301,GO:0007157,GO:0007156,GO:0009617	GO:0005201,GO:0005509		Intron (NM_001024720/545370, intron 30 of 106)
XX_TCF4_1_peak_772	chr1	150879629	150880090	7.88843	545370	Hmcn1	150562502	150993435	2	NM_001024720	113345	GO:0005737,GO:0030054,GO:0005912,GO:0005938,GO:0005604,GO:0062023,GO:0032154,GO:0005576	GO:0007049,GO:0051301,GO:0007157,GO:0007156,GO:0009617	GO:0005201,GO:0005509		Intron (NM_001024720/545370, intron 1 of 106)
XX_TCF4_1_peak_773	chr1	151165931	151166604	7.43842	402734	C730036E19Rik	151138034	151144095	1	NR_038011	27897					Distal Intergenic
XX_TCF4_1_peak_774	chr1	151339631	151339987	6.53531	117198	Ivns1abp	151344486	151364444	1	NM_001359262	-4499	GO:0005737,GO:0005634,GO:0005856,GO:0005829	GO:0008380,GO:2001243,GO:0031397,GO:0009615	GO:0005515		Distal Intergenic
XX_TCF4_1_peak_775	chr1	151459612	151459954	8.23607	102466847	Mir7682	151442393	151442450	1	NR_106150	17219					Distal Intergenic
XX_TCF4_1_peak_776	chr1	151636919	151637277	5.60292	63913	Niban1	151571373	151719347	1	NM_022018	65546					Intron (NM_022018/63913, intron 2 of 13)
XX_TCF4_1_peak_777	chr1	151690984	151691459	11.4905	63913	Niban1	151571373	151719347	1	NM_022018	119611					Intron (NM_022018/63913, intron 6 of 13)
XX_TCF4_1_peak_778	chr1	151851034	151851447	8.23607	66967	Edem3	151755374	151822328	1	NM_001311166	95660	GO:0005783,GO:0005788,GO:0044322,GO:0016020	GO:0006486,GO:0043161,GO:0008152,GO:0005975,GO:0006986,GO:1904380,GO:1904382,GO:0006516	GO:0046872,GO:0005509,GO:0016787,GO:0016798,GO:0004571	4141	Distal Intergenic
XX_TCF4_1_peak_779	chr1	151859652	151860179	6.60381	66967	Edem3	151755374	151822328	1	NM_001311166	104278	GO:0005783,GO:0005788,GO:0044322,GO:0016020	GO:0006486,GO:0043161,GO:0008152,GO:0005975,GO:0006986,GO:1904380,GO:1904382,GO:0006516	GO:0046872,GO:0005509,GO:0016787,GO:0016798,GO:0004571	4141	Distal Intergenic
XX_TCF4_1_peak_780	chr1	151901338	151901624	9.09174	69399	1700025G04Rik	151884524	152090320	2	NM_197990	188696	GO:0005575	GO:0008150	GO:0003674		Intron (NM_197990/69399, intron 5 of 5)
XX_TCF4_1_peak_781	chr1	152119342	152119640	5.97534	69399	1700025G04Rik	151884524	152090320	2	NM_197990	-29022	GO:0005575	GO:0008150	GO:0003674		Distal Intergenic
XX_TCF4_1_peak_782	chr1	152182868	152183309	7.63757	69399	1700025G04Rik	151884524	152090320	2	NM_197990	-92548	GO:0005575	GO:0008150	GO:0003674		Distal Intergenic
XX_TCF4_1_peak_783	chr1	152570380	152570967	8.44986	19731	Rgl1	152516763	152625217	2	NM_016846	54250		GO:0050790,GO:0007264,GO:0007165	GO:0005085	4014	Intron (NM_016846/19731, intron 4 of 17)
XX_TCF4_1_peak_784	chr1	152789044	152789607	7.11491	17970	Ncf2	152800153	152836990	1	NM_010877	-10546	GO:0005737,GO:0005829,GO:0001669,GO:0043020,GO:0016020	GO:0050790,GO:0043525,GO:0032870,GO:0014070,GO:0006909,GO:0009749,GO:0045777,GO:0045730,GO:0006742,GO:0032496,GO:0006801,GO:0042554	GO:0005515,GO:0008022,GO:0031267,GO:0016176,GO:0016175	4.67004e+48	Distal Intergenic
XX_TCF4_1_peak_785	chr1	152804643	152805068	12.6606	17970	Ncf2	152800153	152836990	1	NM_010877	4490	GO:0005737,GO:0005829,GO:0001669,GO:0043020,GO:0016020	GO:0050790,GO:0043525,GO:0032870,GO:0014070,GO:0006909,GO:0009749,GO:0045777,GO:0045730,GO:0006742,GO:0032496,GO:0006801,GO:0042554	GO:0005515,GO:0008022,GO:0031267,GO:0016176,GO:0016175	4.67004e+48	Intron (NM_010877/17970, intron 1 of 15)
XX_TCF4_1_peak_786	chr1	152828246	152828533	9.4938	17970	Ncf2	152800153	152836990	1	NM_010877	28093	GO:0005737,GO:0005829,GO:0001669,GO:0043020,GO:0016020	GO:0050790,GO:0043525,GO:0032870,GO:0014070,GO:0006909,GO:0009749,GO:0045777,GO:0045730,GO:0006742,GO:0032496,GO:0006801,GO:0042554	GO:0005515,GO:0008022,GO:0031267,GO:0016176,GO:0016175	4.67004e+48	Intron (NM_010877/17970, intron 8 of 15)
XX_TCF4_1_peak_787	chr1	152997248	152997639	6.72727	226518	Nmnat2	152955101	153119261	1	NM_175460	42147	GO:0005737,GO:0005829,GO:0045202,GO:0042995,GO:0030424,GO:0005794,GO:0000139,GO:0005802,GO:0031410,GO:0030659,GO:0005770,GO:0016020	GO:0009058,GO:0019363,GO:0009435	GO:0000166,GO:0005524,GO:0016740,GO:0000309,GO:0004515,GO:0003824,GO:0016779	11000124000760	Intron (NM_175460/226518, intron 1 of 10)
XX_TCF4_1_peak_788	chr1	153001534	153001860	7.32315	226518	Nmnat2	152955101	153119261	1	NM_175460	46433	GO:0005737,GO:0005829,GO:0045202,GO:0042995,GO:0030424,GO:0005794,GO:0000139,GO:0005802,GO:0031410,GO:0030659,GO:0005770,GO:0016020	GO:0009058,GO:0019363,GO:0009435	GO:0000166,GO:0005524,GO:0016740,GO:0000309,GO:0004515,GO:0003824,GO:0016779	11000124000760	Intron (NM_175460/226518, intron 1 of 10)
XX_TCF4_1_peak_789	chr1	153240976	153241365	7.40623	226519	Lamc1	153218922	153332786	2	NM_010683	91421	GO:0031012,GO:0005604,GO:0062023,GO:0031594,GO:0043083,GO:0005606,GO:0043259,GO:0016020,GO:0005576	GO:0016477,GO:0009887,GO:0031175,GO:0007155,GO:0034446,GO:0009888,GO:0065003,GO:0031581,GO:0022617	GO:0005515,GO:0005201,GO:0043208	5.20004e+43	Intron (NM_010683/226519, intron 16 of 27)
XX_TCF4_1_peak_790	chr1	153268950	153269476	13.5372	226519	Lamc1	153218922	153332786	2	NM_010683	63310	GO:0031012,GO:0005604,GO:0062023,GO:0031594,GO:0043083,GO:0005606,GO:0043259,GO:0016020,GO:0005576	GO:0016477,GO:0009887,GO:0031175,GO:0007155,GO:0034446,GO:0009888,GO:0065003,GO:0031581,GO:0022617	GO:0005515,GO:0005201,GO:0043208	5.20004e+43	Intron (NM_010683/226519, intron 1 of 27)
XX_TCF4_1_peak_791	chr1	153404895	153405304	10.875	626058	E330020D12Rik	153404186	153414233	2	NR_033736	8929	GO:0005575	GO:0008150	GO:0003674		Exon (NR_033736/626058, exon 4 of 4)
XX_TCF4_1_peak_792	chr1	153425344	153425680	7.37876	71836	Shcbp1l	153425209	153452574	1	NM_001033162	135	GO:0005737,GO:0005856,GO:0005819,GO:0072687	GO:0030154,GO:0007283,GO:0007112,GO:2001252	GO:0005515		Promoter (<=1kb)
XX_TCF4_1_peak_793	chr1	153489017	153489657	11.5016	13211	Dhx9	153455758	153487660	2	NM_007842	-1357	GO:0005737,GO:0005634,GO:0005654,GO:0005856,GO:0032991,GO:0015629,GO:0005730,GO:0005815,GO:0005813,GO:0016604,GO:1990904,GO:0005726,GO:0036464,GO:0005844,GO:0005622,GO:0070937,GO:0042788,GO:0097165,GO:0070578,GO:0016442	GO:0045944,GO:0006357,GO:0048511,GO:0006417,GO:0006397,GO:0008380,GO:0007623,GO:0032508,GO:0045740,GO:0000380,GO:0050434,GO:2000637,GO:0048146,GO:0046833,GO:0050684,GO:0051028,GO:0050729,GO:0006353,GO:0031047,GO:0032755,GO:2000767,GO:0070934,GO:0045739,GO:0034622,GO:0051092,GO:0034605,GO:2000765,GO:0050691,GO:1903608,GO:0044806,GO:1904973,GO:0039695,GO:0070922,GO:0030423,GO:0071356,GO:0045089,GO:…	GO:0005515,GO:0003677,GO:0000166,GO:0005524,GO:0046872,GO:0003713,GO:0003723,GO:0003712,GO:0000978,GO:0003729,GO:0003676,GO:0061629,GO:0016887,GO:0001085,GO:0003690,GO:1990841,GO:0003697,GO:0004386,GO:0070063,GO:0016787,GO:0003678,GO:0031490,GO:0000993,GO:0035613,GO:0003727,GO:1905172,GO:0003725,GO:0061676,GO:0001069,GO:0043138,GO:0034458,GO:0003724,GO:1905538,GO:0045142,GO:0047429,GO:1990825,GO:…		Promoter (1-2kb)
XX_TCF4_1_peak_794	chr1	153616150	153616576	7.92884	67792	Rgs8	153653037	153697665	1	NM_026380	-36461	GO:0005634,GO:0045202,GO:0042995,GO:0030425,GO:0043204,GO:0031234,GO:0032809,GO:0016020,GO:0005886	GO:0050790,GO:0043547,GO:0007213,GO:0009968,GO:0060159,GO:0007186	GO:0005096,GO:0001965		Distal Intergenic
XX_TCF4_1_peak_795	chr1	154565217	154565526	9.78251	12290	Cacna1e	154392519	154725920	2	NM_009782	160394	GO:0099056,GO:0098982,GO:0099055,GO:0005891,GO:0043204,GO:0016020,GO:0016021	GO:0006816,GO:0070588,GO:0008542,GO:0007268,GO:0002027,GO:0001662,GO:0006811,GO:0007626,GO:0019233,GO:0070509,GO:0034765,GO:0055085,GO:0042596,GO:0061178,GO:0030317,GO:0042593,GO:0048266,GO:0099509,GO:0019226,GO:0090273,GO:0050877,GO:0048265	GO:0046872,GO:0005262,GO:0005216,GO:0005509,GO:0047485,GO:0005244,GO:0005245,GO:0099626,GO:0022843	40100402004930	Intron (NM_009782/12290, intron 6 of 46)
XX_TCF4_1_peak_796	chr1	154918551	154919050	7.95884	671336	Gm9530	155063447	155083264	2	NR_151545	164214	GO:0005575	GO:0008150	GO:0003674		Distal Intergenic
XX_TCF4_1_peak_797	chr1	154981146	154981682	10.6792	671336	Gm9530	155063447	155083264	2	NR_151545	101582	GO:0005575	GO:0008150	GO:0003674		Distal Intergenic
XX_TCF4_1_peak_798	chr1	155157067	155157560	7.63757	58244	Stx6	155158703	155203517	1	NM_021433	-1143	GO:0005654,GO:0005829,GO:0005794,GO:0048471,GO:0000139,GO:0005769,GO:0012505,GO:0045335,GO:0005802,GO:0055037,GO:0032588,GO:0008021,GO:0030285,GO:0031201,GO:0016020,GO:0016021	GO:0006886,GO:0015031,GO:0016192,GO:0048193,GO:0042147,GO:1903827,GO:0032880,GO:0016189,GO:0090161,GO:0032456,GO:0006906,GO:0061025,GO:0007032,GO:0048278	GO:0005515,GO:0019905,GO:0005484,GO:0000149	4130	Promoter (1-2kb)
XX_TCF4_1_peak_799	chr1	155188566	155188913	7.63757	58244	Stx6	155158703	155203517	1	NM_021433	29863	GO:0005654,GO:0005829,GO:0005794,GO:0048471,GO:0000139,GO:0005769,GO:0012505,GO:0045335,GO:0005802,GO:0055037,GO:0032588,GO:0008021,GO:0030285,GO:0031201,GO:0016020,GO:0016021	GO:0006886,GO:0015031,GO:0016192,GO:0048193,GO:0042147,GO:1903827,GO:0032880,GO:0016189,GO:0090161,GO:0032456,GO:0006906,GO:0061025,GO:0007032,GO:0048278	GO:0005515,GO:0019905,GO:0005484,GO:0000149	4130	Intron (NM_021433/58244, intron 4 of 7)
XX_TCF4_1_peak_800	chr1	155193007	155193612	9.89825	58244	Stx6	155158703	155203517	1	NM_021433	34304	GO:0005654,GO:0005829,GO:0005794,GO:0048471,GO:0000139,GO:0005769,GO:0012505,GO:0045335,GO:0005802,GO:0055037,GO:0032588,GO:0008021,GO:0030285,GO:0031201,GO:0016020,GO:0016021	GO:0006886,GO:0015031,GO:0016192,GO:0048193,GO:0042147,GO:1903827,GO:0032880,GO:0016189,GO:0090161,GO:0032456,GO:0006906,GO:0061025,GO:0007032,GO:0048278	GO:0005515,GO:0019905,GO:0005484,GO:0000149	4130	Exon (NM_021433/58244, exon 6 of 8)
XX_TCF4_1_peak_801	chr1	155335636	155336236	8.20644	19775	Xpr1	155275657	155417444	2	NM_011273	81208	GO:0005737,GO:0005794,GO:0031226,GO:0016020,GO:0016021,GO:0005886	GO:0016036,GO:0006817,GO:0009615,GO:0035435,GO:0046718,GO:0030643	GO:0015562,GO:0000822,GO:0015114,GO:0001618		Intron (NM_011273/19775, intron 3 of 14)
XX_TCF4_1_peak_802	chr1	155432940	155433380	9.1688	19775	Xpr1	155275657	155417444	2	NM_011273	-15496	GO:0005737,GO:0005794,GO:0031226,GO:0016020,GO:0016021,GO:0005886	GO:0016036,GO:0006817,GO:0009615,GO:0035435,GO:0046718,GO:0030643	GO:0015562,GO:0000822,GO:0015114,GO:0001618		Distal Intergenic
XX_TCF4_1_peak_803	chr1	155736163	155736913	5.36724	16872	Lhx4	155701694	155742027	2	NM_010712	5114	GO:0005634,GO:0005654,GO:0005622	GO:0045944,GO:0006357,GO:0009887,GO:0006355,GO:0030182,GO:0043066,GO:0008045,GO:0001890,GO:0021526	GO:0003677,GO:0046872,GO:0043565,GO:1990837,GO:0001228,GO:0000977,GO:0000981,GO:0008327		Intron (NM_010712/16872, intron 1 of 5)
XX_TCF4_1_peak_804	chr1	155753183	155753545	9.09174	16872	Lhx4	155701694	155742027	2	NM_010712	-11156	GO:0005634,GO:0005654,GO:0005622	GO:0045944,GO:0006357,GO:0009887,GO:0006355,GO:0030182,GO:0043066,GO:0008045,GO:0001890,GO:0021526	GO:0003677,GO:0046872,GO:0043565,GO:1990837,GO:0001228,GO:0000977,GO:0000981,GO:0008327		Distal Intergenic
XX_TCF4_1_peak_805	chr1	155885072	155885391	6.16032	74081	Cep350	155844964	155973255	2	NM_001039184	87864	GO:0005737,GO:0005634,GO:0005856,GO:0042995,GO:0005815,GO:0005819,GO:0005813,GO:0005814	GO:1905515,GO:0071539,GO:0034453	GO:0005515,GO:0008017		Intron (NM_001039184/74081, intron 28 of 37)
XX_TCF4_1_peak_806	chr1	156036248	156036660	15.7799	208263	Tor1aip1	156004599	156036480	2	NM_001160018	0	GO:0005634,GO:0005635,GO:0031965,GO:0005637,GO:0016020,GO:0016021	GO:0050790,GO:0061024,GO:0032781,GO:0071763,GO:0090435	GO:0005515,GO:0008092,GO:0005521,GO:0051117,GO:0001671		Promoter (<=1kb)
XX_TCF4_1_peak_807	chr1	156204832	156205345	10.6792	329274	Fam163a	156075956	156205026	2	NM_177838	0	GO:0016020,GO:0016021,GO:0005575	GO:0008150	GO:0003674		Promoter (<=1kb)
XX_TCF4_1_peak_808	chr1	156383420	156383783	16.3869	77352	Axdnd1	156330415	156420915	2	NM_001346967	37132	GO:0005575	GO:0008150	GO:0003674		Intron (NM_001346967/77352, intron 12 of 25)
XX_TCF4_1_peak_809	chr1	156472897	156473248	9.43207	20652	Soat1	156428108	156474328	2	NM_009230	1080	GO:0005783,GO:0005789,GO:0016020,GO:0016021	GO:0006629,GO:0042986,GO:0042632,GO:0034379,GO:0010878,GO:0034435,GO:0010742,GO:0008202,GO:0008203,GO:0033344	GO:0016740,GO:0042802,GO:0016746,GO:0015485,GO:0034736,GO:0004772,GO:0000062,GO:0008374	10004979	Promoter (1-2kb)
XX_TCF4_1_peak_810	chr1	156482298	156482990	5.83061	20652	Soat1	156428108	156474328	2	NM_009230	-7970	GO:0005783,GO:0005789,GO:0016020,GO:0016021	GO:0006629,GO:0042986,GO:0042632,GO:0034379,GO:0010878,GO:0034435,GO:0010742,GO:0008202,GO:0008203,GO:0033344	GO:0016740,GO:0042802,GO:0016746,GO:0015485,GO:0034736,GO:0004772,GO:0000062,GO:0008374	10004979	Distal Intergenic
XX_TCF4_1_peak_811	chr1	156601353	156601657	9.20777	11352	Abl2	156558787	156649619	1	NM_001136104	42566	GO:0005737,GO:0005856,GO:0098978,GO:0015629,GO:0043197,GO:0098794,GO:0030027,GO:0031410,GO:0001891	GO:0016310,GO:0006468,GO:0018108,GO:0010976,GO:0030182,GO:0030036,GO:0007155,GO:0050885,GO:0001843,GO:0008542,GO:0007015,GO:0009791,GO:0035264,GO:0048813,GO:0032092,GO:2000096,GO:0070374,GO:0022408,GO:0072359,GO:0071300,GO:0007204,GO:0034613,GO:0007612,GO:0048008,GO:0021587,GO:0060074,GO:0046632,GO:0060563,GO:0043123,GO:0007628,GO:0006909,GO:0031223,GO:0051017,GO:0035024,GO:0032743,GO:0010863,GO:…	GO:0005515,GO:0000166,GO:0005524,GO:0016740,GO:0016301,GO:0046872,GO:0004672,GO:0004714,GO:0004713,GO:0004715,GO:0000287,GO:0001784,GO:0030145	4.01404e+18	Intron (NM_001136104/11352, intron 1 of 12)
XX_TCF4_1_peak_812	chr1	156622191	156622640	15.5998	11352	Abl2	156558787	156649619	1	NM_001136104	63404	GO:0005737,GO:0005856,GO:0098978,GO:0015629,GO:0043197,GO:0098794,GO:0030027,GO:0031410,GO:0001891	GO:0016310,GO:0006468,GO:0018108,GO:0010976,GO:0030182,GO:0030036,GO:0007155,GO:0050885,GO:0001843,GO:0008542,GO:0007015,GO:0009791,GO:0035264,GO:0048813,GO:0032092,GO:2000096,GO:0070374,GO:0022408,GO:0072359,GO:0071300,GO:0007204,GO:0034613,GO:0007612,GO:0048008,GO:0021587,GO:0060074,GO:0046632,GO:0060563,GO:0043123,GO:0007628,GO:0006909,GO:0031223,GO:0051017,GO:0035024,GO:0032743,GO:0010863,GO:…	GO:0005515,GO:0000166,GO:0005524,GO:0016740,GO:0016301,GO:0046872,GO:0004672,GO:0004714,GO:0004713,GO:0004715,GO:0000287,GO:0001784,GO:0030145	4.01404e+18	Exon (NM_001136104/11352, exon 3 of 13)
XX_TCF4_1_peak_813	chr1	156624005	156624549	7.63757	11352	Abl2	156558787	156649619	1	NM_001136104	65218	GO:0005737,GO:0005856,GO:0098978,GO:0015629,GO:0043197,GO:0098794,GO:0030027,GO:0031410,GO:0001891	GO:0016310,GO:0006468,GO:0018108,GO:0010976,GO:0030182,GO:0030036,GO:0007155,GO:0050885,GO:0001843,GO:0008542,GO:0007015,GO:0009791,GO:0035264,GO:0048813,GO:0032092,GO:2000096,GO:0070374,GO:0022408,GO:0072359,GO:0071300,GO:0007204,GO:0034613,GO:0007612,GO:0048008,GO:0021587,GO:0060074,GO:0046632,GO:0060563,GO:0043123,GO:0007628,GO:0006909,GO:0031223,GO:0051017,GO:0035024,GO:0032743,GO:0010863,GO:…	GO:0005515,GO:0000166,GO:0005524,GO:0016740,GO:0016301,GO:0046872,GO:0004672,GO:0004714,GO:0004713,GO:0004715,GO:0000287,GO:0001784,GO:0030145	4.01404e+18	Intron (NM_001136104/11352, intron 3 of 12)
XX_TCF4_1_peak_814	chr1	156650572	156651077	8.65731	30935	Tor3a	156653617	156674339	2	NM_023141	23262	GO:0005737,GO:0005635,GO:0005783,GO:0005788		GO:0005515,GO:0000166,GO:0005524,GO:0016887		Distal Intergenic
XX_TCF4_1_peak_815	chr1	156794597	156795156	9.80797	72713	Angptl1	156839023	156861079	1	NM_028333	-43867	GO:0062023,GO:0005615,GO:0005576	GO:0001525,GO:0007169	GO:0005102		Distal Intergenic
XX_TCF4_1_peak_816	chr1	156924223	156924521	6.81224	78255	Ralgps2	156804166	156939387	2	NM_001159966	14866	GO:0005737,GO:0016020,GO:0005575,GO:0005886	GO:0050790,GO:0007264,GO:0032485,GO:0008150	GO:0005085,GO:0003674		Intron (NM_001159966/78255, intron 1 of 19)
XX_TCF4_1_peak_817	chr1	156963143	156963489	8.7004	78255	Ralgps2	156804166	156939626	2	NM_023884	-23517	GO:0005737,GO:0016020,GO:0005575,GO:0005886	GO:0050790,GO:0007264,GO:0032485,GO:0008150	GO:0005085,GO:0003674		Distal Intergenic
XX_TCF4_1_peak_818	chr1	157038414	157038803	7.91698	73435	Tex35	157099147	157108650	2	NM_001305059	69847	GO:0005634,GO:0015630,GO:0016020,GO:0016021	GO:0008150	GO:0003674		Distal Intergenic
XX_TCF4_1_peak_819	chr1	157080142	157080452	6.60381	73435	Tex35	157099147	157108650	2	NM_001305059	28198	GO:0005634,GO:0015630,GO:0016020,GO:0016021	GO:0008150	GO:0003674		Distal Intergenic
XX_TCF4_1_peak_820	chr1	157254178	157254711	7.21787	226525	Rasal2	157135183	157412595	2	NM_177644	157884		GO:0043547,GO:0043087,GO:0007165	GO:0005096	4014	Intron (NM_177644/226525, intron 3 of 17)
XX_TCF4_1_peak_821	chr1	157425396	157425999	7.77783	226525	Rasal2	157135183	157412595	2	NM_177644	-12801		GO:0043547,GO:0043087,GO:0007165	GO:0005096	4014	Distal Intergenic
XX_TCF4_1_peak_822	chr1	157452539	157452971	9.09174	226527	Cryzl2	157458568	157489062	1	NM_001033284	-5597	GO:0005739,GO:0016020,GO:0016021		GO:0016491		Distal Intergenic
XX_TCF4_1_peak_823	chr1	157467810	157468756	7.11491	226527	Cryzl2	157458568	157489062	1	NM_001033284	9242	GO:0005739,GO:0016020,GO:0016021		GO:0016491		Intron (NM_001033284/226527, intron 7 of 9)
XX_TCF4_1_peak_824	chr1	157525654	157526162	6.60381	89867	Sec16b	157506796	157568424	1	NM_033354	18858	GO:0005794,GO:0000139,GO:0012507,GO:0043231,GO:0005783,GO:0005789,GO:0070971,GO:0016020	GO:0010628,GO:0007030,GO:0015031,GO:0016192,GO:0006914,GO:0070973,GO:0006888,GO:0007029,GO:0070863,GO:0048208,GO:0016559,GO:0007031	GO:0003674		Intron (NM_033354/89867, intron 3 of 27)
XX_TCF4_1_peak_825	chr1	157535194	157535659	11.7479	89867	Sec16b	157506796	157568424	1	NM_033354	28398	GO:0005794,GO:0000139,GO:0012507,GO:0043231,GO:0005783,GO:0005789,GO:0070971,GO:0016020	GO:0010628,GO:0007030,GO:0015031,GO:0016192,GO:0006914,GO:0070973,GO:0006888,GO:0007029,GO:0070863,GO:0048208,GO:0016559,GO:0007031	GO:0003674		Exon (NM_033354/89867, exon 9 of 28)
XX_TCF4_1_peak_826	chr1	158058864	158059320	6.60381	240843	Brinp2	158245269	158356260	2	NM_207583	296940	GO:0043025,GO:0030425,GO:0005783,GO:0005576	GO:0007049,GO:0045666,GO:0051726,GO:0071300,GO:0007050,GO:0045786,GO:0045930	GO:0003674		Distal Intergenic
XX_TCF4_1_peak_827	chr1	159121361	159122025	12.6606	26374	Cop1	159232200	159354872	1	NM_001360878	-110175	GO:0005737,GO:0005634,GO:0000139,GO:0016607,GO:0031464	GO:0016567,GO:0043161,GO:0032436,GO:0010212	GO:0005515,GO:0016740,GO:0046872,GO:0061630	41200471204115	Distal Intergenic
XX_TCF4_1_peak_828	chr1	159264274	159264580	6.24221	26374	Cop1	159232200	159354872	1	NM_001360878	32074	GO:0005737,GO:0005634,GO:0000139,GO:0016607,GO:0031464	GO:0016567,GO:0043161,GO:0032436,GO:0010212	GO:0005515,GO:0016740,GO:0046872,GO:0061630	41200471204115	Intron (NM_001360878/26374, intron 6 of 19)
XX_TCF4_1_peak_829	chr1	159511111	159511633	9.12469	21960	Tnr	159523769	159924922	1	NM_022312	-12136	GO:0098978,GO:0031012,GO:0098685,GO:0062023,GO:0045121,GO:0098686,GO:0009986,GO:0098966,GO:0072534,GO:0005615,GO:0005576	GO:0050804,GO:0030198,GO:0007155,GO:0050885,GO:0050808,GO:0010977,GO:0022408,GO:0007162,GO:0030517,GO:0022029,GO:0007158,GO:0035641,GO:0050767,GO:0048692,GO:0008306,GO:0050805,GO:0051968,GO:0051971,GO:0060291	GO:0005178,GO:0005102,GO:0046625	4.15105e+23	Distal Intergenic
XX_TCF4_1_peak_830	chr1	159942923	159943235	5.83061	105243991	Gm37294	160041701	160044317	2	NR_168324	101082					Distal Intergenic
XX_TCF4_1_peak_831	chr1	160083351	160083664	9.98335	75255	4930562F07Rik	160074735	160077985	2	NR_038031	-5366	GO:0005575	GO:0008150	GO:0003674		Distal Intergenic
XX_TCF4_1_peak_832	chr1	160111349	160111783	6.60381	329278	Tnn	160085032	160153575	2	NM_177839	41792	GO:0043025,GO:0043005,GO:0031012,GO:0062023,GO:0009986,GO:1990026,GO:0097442,GO:0005615,GO:0005576	GO:0001764,GO:0007409,GO:0045668,GO:0070593,GO:1990138,GO:0033689,GO:0007160,GO:2001223,GO:0002076,GO:1905240	GO:0042802,GO:0005178	4.15105e+23	Intron (NM_177839/329278, intron 14 of 21)
XX_TCF4_1_peak_833	chr1	160212665	160213722	18.6769	12301	Cacybp	160202367	160212892	2	NM_009786	0	GO:0005737,GO:0005634,GO:0005654,GO:0005829,GO:0043005,GO:0044297,GO:0030877,GO:0019005,GO:0005641	GO:0007507,GO:0071277,GO:0055007,GO:0060548,GO:0045740,GO:0007568,GO:0060416,GO:1990830	GO:0005515,GO:0019904,GO:0031625,GO:0015631,GO:0042803,GO:0044548	4310	Promoter (<=1kb)
XX_TCF4_1_peak_834	chr1	160348798	160349349	11.2127	29809	Rabgap1l	160219174	160351571	2	NM_001038621	2222	GO:0005634,GO:0005794,GO:0005768,GO:0005769,GO:0005929	GO:0043547,GO:0090630,GO:0006886,GO:0006897,GO:0015031,GO:0035855,GO:0032880	GO:0005096,GO:0031267		Promoter (2-3kb)
XX_TCF4_1_peak_835	chr1	160555007	160555391	11.0878	29809	Rabgap1l	160256572	160792938	2	NM_013862	237547	GO:0005634,GO:0005794,GO:0005768,GO:0005769,GO:0005929	GO:0043547,GO:0090630,GO:0006886,GO:0006897,GO:0015031,GO:0035855,GO:0032880	GO:0005096,GO:0031267		Intron (NM_013862/29809, intron 13 of 20)
XX_TCF4_1_peak_836	chr1	160717424	160717834	7.50125	29809	Rabgap1l	160256572	160792938	2	NM_013862	75104	GO:0005634,GO:0005794,GO:0005768,GO:0005769,GO:0005929	GO:0043547,GO:0090630,GO:0006886,GO:0006897,GO:0015031,GO:0035855,GO:0032880	GO:0005096,GO:0031267		Intron (NM_013862/29809, intron 7 of 20)
XX_TCF4_1_peak_837	chr1	160906442	160907016	13.7872	381305	Rc3h1	160906411	160974976	1	NM_001024952	31	GO:0005737,GO:0000932,GO:0010494,GO:0016020,GO:0016021	GO:0033962,GO:0010468,GO:0016567,GO:0048536,GO:0001782,GO:0061014,GO:0000956,GO:0006511,GO:0000209,GO:0043488,GO:0010608,GO:0030889,GO:0042098,GO:0061158,GO:0002635,GO:2000628,GO:2000320,GO:0061470,GO:0045623,GO:1900151,GO:0048535,GO:0002634,GO:0050852,GO:0000288,GO:0043029,GO:0050863,GO:1901224,GO:0071347,GO:0050856,GO:0046007,GO:0042129	GO:0005515,GO:0016740,GO:0046872,GO:0003723,GO:0003729,GO:0003730,GO:0008270,GO:0035613,GO:0004842,GO:0003725,GO:0035198,GO:0061630,GO:1905762		Promoter (<=1kb)
XX_TCF4_1_peak_838	chr1	161024148	161024466	6.11371	240869	Zbtb37	161008792	161034849	2	NR_151478	10383	GO:0005654	GO:0000122,GO:0006357	GO:1990837,GO:0000978,GO:0001227		Intron (NR_151478/240869, intron 4 of 6)
XX_TCF4_1_peak_839	chr1	161125522	161125894	7.30396	226541	Klhl20	161088378	161131479	2	NM_001039482	5585	GO:0005737,GO:0005634,GO:0005829,GO:0042995,GO:0030424,GO:0005794,GO:0030425,GO:0048471,GO:0005802,GO:0016605,GO:0031463	GO:0043066,GO:0015031,GO:0016567,GO:0043161,GO:1990390,GO:0006895	GO:0003779,GO:0004842,GO:0019964		Intron (NM_001039482/226541, intron 2 of 11)
XX_TCF4_1_peak_840	chr1	161171876	161172366	6.94406	100502590	Tex50	161156843	161159314	2	NM_001195189	-12562	GO:0016020,GO:0016021,GO:0005575	GO:0008150	GO:0003674		Distal Intergenic
XX_TCF4_1_peak_841	chr1	161378768	161379109	5.58442	22164	Tnfsf4	161395438	161418206	1	NM_009452	-16329	GO:0009986,GO:0016020,GO:0016021,GO:0005615	GO:0045892,GO:0043433,GO:0001568,GO:0050729,GO:0032743,GO:0032755,GO:2001237,GO:0042098,GO:0035783,GO:0035709,GO:0046641,GO:0032735,GO:0032736,GO:0043372,GO:0042104,GO:0001818,GO:0045630,GO:0032733,GO:0050727,GO:2000572,GO:1900281,GO:0035712,GO:0035714,GO:0035713,GO:0002699,GO:0032729,GO:2000525,GO:0070236,GO:0032689,GO:0045590,GO:0002830,GO:0045626,GO:0002215,GO:0002819,GO:0032753,GO:2000568,GO:…	GO:0005515,GO:0005164,GO:0032813,GO:0005125	4060	Distal Intergenic
XX_TCF4_1_peak_842	chr1	161688743	161689100	8.71601	14103	Fasl	161780692	161788495	2	NM_001205243	99395	GO:0005634,GO:0048471,GO:0045121,GO:0009986,GO:0031410,GO:0005901,GO:0005764,GO:0070062,GO:0043202,GO:0009897,GO:0060205,GO:0016020,GO:0016021,GO:0005615,GO:0005886,GO:0005576	GO:0000122,GO:0006915,GO:0008284,GO:0043065,GO:0043525,GO:0016525,GO:0043123,GO:0070848,GO:0046666,GO:0070266,GO:0030644,GO:0006919,GO:0008625,GO:1903514,GO:1905782,GO:0097190,GO:0045742,GO:0032496,GO:2000353,GO:0070231,GO:0048388,GO:0071346,GO:0006925,GO:0097191,GO:0097527,GO:0007165,GO:0006955	GO:0005164,GO:0005123,GO:0005125	5.20004e+153	Distal Intergenic
XX_TCF4_1_peak_843	chr1	161744808	161745147	7.30396	14103	Fasl	161780692	161788495	2	NM_001205243	43348	GO:0005634,GO:0048471,GO:0045121,GO:0009986,GO:0031410,GO:0005901,GO:0005764,GO:0070062,GO:0043202,GO:0009897,GO:0060205,GO:0016020,GO:0016021,GO:0005615,GO:0005886,GO:0005576	GO:0000122,GO:0006915,GO:0008284,GO:0043065,GO:0043525,GO:0016525,GO:0043123,GO:0070848,GO:0046666,GO:0070266,GO:0030644,GO:0006919,GO:0008625,GO:1903514,GO:1905782,GO:0097190,GO:0045742,GO:0032496,GO:2000353,GO:0070231,GO:0048388,GO:0071346,GO:0006925,GO:0097191,GO:0097527,GO:0007165,GO:0006955	GO:0005164,GO:0005123,GO:0005125	5.20004e+153	Distal Intergenic
XX_TCF4_1_peak_844	chr1	162081728	162082167	6.63651	103967	Dnm3	161987302	162478034	2	NM_001038619	395867	GO:0005737,GO:0005856,GO:0098978,GO:0045202,GO:0014069,GO:0030424,GO:0005794,GO:0005874,GO:0048471,GO:0043197,GO:0098793,GO:0015630,GO:0031410,GO:0043083,GO:0001917,GO:0061828,GO:0044327,GO:0098844,GO:0005739,GO:0061829,GO:0031966,GO:0016020,GO:0005886	GO:0007416,GO:0006897,GO:0048488,GO:0031623,GO:1903423,GO:0099173,GO:0000266,GO:0051491,GO:0046847,GO:0050803,GO:0061001,GO:0098884,GO:0061025,GO:0016185,GO:0061002,GO:0003374	GO:0005515,GO:0000166,GO:0042802,GO:0008017,GO:0016787,GO:0005525,GO:0003924,GO:0050998,GO:0099186,GO:0031802,GO:0031798	4.07205e+23	Intron (NM_001038619/103967, intron 16 of 20)
XX_TCF4_1_peak_845	chr1	162221049	162221503	8.90317	103967	Dnm3	161987302	162478034	2	NM_001038619	256531	GO:0005737,GO:0005856,GO:0098978,GO:0045202,GO:0014069,GO:0030424,GO:0005794,GO:0005874,GO:0048471,GO:0043197,GO:0098793,GO:0015630,GO:0031410,GO:0043083,GO:0001917,GO:0061828,GO:0044327,GO:0098844,GO:0005739,GO:0061829,GO:0031966,GO:0016020,GO:0005886	GO:0007416,GO:0006897,GO:0048488,GO:0031623,GO:1903423,GO:0099173,GO:0000266,GO:0051491,GO:0046847,GO:0050803,GO:0061001,GO:0098884,GO:0061025,GO:0016185,GO:0061002,GO:0003374	GO:0005515,GO:0000166,GO:0042802,GO:0008017,GO:0016787,GO:0005525,GO:0003924,GO:0050998,GO:0099186,GO:0031802,GO:0031798	4.07205e+23	Exon (NR_002870/474332, exon 1 of 1)
XX_TCF4_1_peak_846	chr1	162231537	162232061	11.3016	103967	Dnm3	161987302	162478034	2	NM_001038619	245973	GO:0005737,GO:0005856,GO:0098978,GO:0045202,GO:0014069,GO:0030424,GO:0005794,GO:0005874,GO:0048471,GO:0043197,GO:0098793,GO:0015630,GO:0031410,GO:0043083,GO:0001917,GO:0061828,GO:0044327,GO:0098844,GO:0005739,GO:0061829,GO:0031966,GO:0016020,GO:0005886	GO:0007416,GO:0006897,GO:0048488,GO:0031623,GO:1903423,GO:0099173,GO:0000266,GO:0051491,GO:0046847,GO:0050803,GO:0061001,GO:0098884,GO:0061025,GO:0016185,GO:0061002,GO:0003374	GO:0005515,GO:0000166,GO:0042802,GO:0008017,GO:0016787,GO:0005525,GO:0003924,GO:0050998,GO:0099186,GO:0031802,GO:0031798	4.07205e+23	Exon (NM_001038619/103967, exon 14 of 21)
XX_TCF4_1_peak_847	chr1	162235484	162235797	8.63863	103967	Dnm3	161987302	162478034	2	NM_001038619	242237	GO:0005737,GO:0005856,GO:0098978,GO:0045202,GO:0014069,GO:0030424,GO:0005794,GO:0005874,GO:0048471,GO:0043197,GO:0098793,GO:0015630,GO:0031410,GO:0043083,GO:0001917,GO:0061828,GO:0044327,GO:0098844,GO:0005739,GO:0061829,GO:0031966,GO:0016020,GO:0005886	GO:0007416,GO:0006897,GO:0048488,GO:0031623,GO:1903423,GO:0099173,GO:0000266,GO:0051491,GO:0046847,GO:0050803,GO:0061001,GO:0098884,GO:0061025,GO:0016185,GO:0061002,GO:0003374	GO:0005515,GO:0000166,GO:0042802,GO:0008017,GO:0016787,GO:0005525,GO:0003924,GO:0050998,GO:0099186,GO:0031802,GO:0031798	4.07205e+23	Intron (NM_001038619/103967, intron 13 of 20)
XX_TCF4_1_peak_848	chr1	162240261	162240747	7.75513	103967	Dnm3	161987302	162478034	2	NM_001038619	237287	GO:0005737,GO:0005856,GO:0098978,GO:0045202,GO:0014069,GO:0030424,GO:0005794,GO:0005874,GO:0048471,GO:0043197,GO:0098793,GO:0015630,GO:0031410,GO:0043083,GO:0001917,GO:0061828,GO:0044327,GO:0098844,GO:0005739,GO:0061829,GO:0031966,GO:0016020,GO:0005886	GO:0007416,GO:0006897,GO:0048488,GO:0031623,GO:1903423,GO:0099173,GO:0000266,GO:0051491,GO:0046847,GO:0050803,GO:0061001,GO:0098884,GO:0061025,GO:0016185,GO:0061002,GO:0003374	GO:0005515,GO:0000166,GO:0042802,GO:0008017,GO:0016787,GO:0005525,GO:0003924,GO:0050998,GO:0099186,GO:0031802,GO:0031798	4.07205e+23	Intron (NM_001038619/103967, intron 13 of 20)
XX_TCF4_1_peak_849	chr1	162329798	162330127	10.9833	103967	Dnm3	161987302	162478034	2	NM_001038619	147907	GO:0005737,GO:0005856,GO:0098978,GO:0045202,GO:0014069,GO:0030424,GO:0005794,GO:0005874,GO:0048471,GO:0043197,GO:0098793,GO:0015630,GO:0031410,GO:0043083,GO:0001917,GO:0061828,GO:0044327,GO:0098844,GO:0005739,GO:0061829,GO:0031966,GO:0016020,GO:0005886	GO:0007416,GO:0006897,GO:0048488,GO:0031623,GO:1903423,GO:0099173,GO:0000266,GO:0051491,GO:0046847,GO:0050803,GO:0061001,GO:0098884,GO:0061025,GO:0016185,GO:0061002,GO:0003374	GO:0005515,GO:0000166,GO:0042802,GO:0008017,GO:0016787,GO:0005525,GO:0003924,GO:0050998,GO:0099186,GO:0031802,GO:0031798	4.07205e+23	Intron (NM_001038619/103967, intron 4 of 20)
XX_TCF4_1_peak_850	chr1	162649883	162650250	5.25519	100038657	Myocos	162647243	162658219	2	NM_001177581	7969	GO:0005575	GO:0008150	GO:0003674		Intron (NM_001177581/100038657, intron 3 of 3)
XX_TCF4_1_peak_851	chr1	162720398	162720905	8.65731	226562	Prrc2c	162671785	162740556	2	NM_001081290	19651	GO:0005737,GO:0005829,GO:0010494	GO:0030154,GO:0034063,GO:0002244	GO:0008022		Exon (NM_001081290/226562, exon 5 of 35)
XX_TCF4_1_peak_852	chr1	162774374	162774758	5.87603	226562	Prrc2c	162671785	162740556	2	NM_001081290	-33818	GO:0005737,GO:0005829,GO:0010494	GO:0030154,GO:0034063,GO:0002244	GO:0008022		Distal Intergenic
XX_TCF4_1_peak_853	chr1	162961198	162961668	7.27679	14262	Fmo3	162953799	162984528	2	NM_008030	22860	GO:0043231,GO:0005783,GO:0005789,GO:0016020,GO:0016021	GO:0017144,GO:0006805	GO:0016597,GO:0034899,GO:0050661,GO:0004499,GO:0050660,GO:0016491,GO:0004497	982	Intron (NM_008030/14262, intron 6 of 8)
XX_TCF4_1_peak_854	chr1	163723213	163723620	9.24569	240879	Mettl11b	163702993	163725232	2	NM_001143956	1612					Promoter (1-2kb)
XX_TCF4_1_peak_855	chr1	164013049	164013346	9.1688	69962	Mettl18	163994889	163997246	1	NM_027279	18160	GO:0005634,GO:0005829,GO:0032991,GO:0005730	GO:0006417,GO:0018026,GO:0032259,GO:2000232,GO:0042038,GO:0090069	GO:0016740,GO:0031072,GO:0008168,GO:0018064		Distal Intergenic
XX_TCF4_1_peak_856	chr1	164014007	164014366	7.88843	69962	Mettl18	163994889	163997246	1	NM_027279	19118	GO:0005634,GO:0005829,GO:0032991,GO:0005730	GO:0006417,GO:0018026,GO:0032259,GO:2000232,GO:0042038,GO:0090069	GO:0016740,GO:0031072,GO:0008168,GO:0018064		Distal Intergenic
XX_TCF4_1_peak_857	chr1	164113713	164114087	5.08546	20344	Selp	164115264	164150026	1	NM_011347	-1177	GO:0005887,GO:0031092,GO:0009897,GO:0016020,GO:0016021,GO:0005615,GO:0005886	GO:0098609,GO:0007155,GO:0016339,GO:0035584,GO:0007157,GO:0045785,GO:0033623,GO:0010572,GO:0034097,GO:0014068,GO:0071354,GO:0002691,GO:0007159,GO:1903238,GO:0050900,GO:0050901,GO:0002687,GO:0006954	GO:0005515,GO:0046872,GO:0005509,GO:0008201,GO:0001530,GO:0042806,GO:0033691,GO:0048306,GO:0030246,GO:0070492	5.41705e+28	Promoter (1-2kb)
XX_TCF4_1_peak_858	chr1	164135436	164135724	5.7571	20344	Selp	164115264	164150026	1	NM_011347	20172	GO:0005887,GO:0031092,GO:0009897,GO:0016020,GO:0016021,GO:0005615,GO:0005886	GO:0098609,GO:0007155,GO:0016339,GO:0035584,GO:0007157,GO:0045785,GO:0033623,GO:0010572,GO:0034097,GO:0014068,GO:0071354,GO:0002691,GO:0007159,GO:1903238,GO:0050900,GO:0050901,GO:0002687,GO:0006954	GO:0005515,GO:0046872,GO:0005509,GO:0008201,GO:0001530,GO:0042806,GO:0033691,GO:0048306,GO:0030246,GO:0070492	5.41705e+28	Intron (NM_011347/20344, intron 8 of 15)
XX_TCF4_1_peak_859	chr1	164931730	164932282	9.9718	16963	Xcl1	164931644	164935522	2	NM_008510	3240	GO:0005615,GO:0005576	GO:0045892,GO:0043547,GO:0043433,GO:0070374,GO:0071560,GO:0007267,GO:0051209,GO:2000538,GO:0071353,GO:0032733,GO:0050727,GO:2000553,GO:0032703,GO:2000518,GO:2000513,GO:0035782,GO:0071356,GO:0045089,GO:0032689,GO:0002725,GO:2000556,GO:2000412,GO:0010820,GO:2000558,GO:0002726,GO:0051281,GO:0009615,GO:2000503,GO:0002839,GO:2000563,GO:0030593,GO:0071347,GO:0071663,GO:0060326,GO:0071346,GO:0090023,GO:…	GO:0042803,GO:0042379,GO:0005125,GO:0008009,GO:0048020	40620406004061	3' UTR
XX_TCF4_1_peak_860	chr1	165007678	165007993	7.20736	69476	1700029M03Rik	164960887	164962837	1	NR_166148	46791					Distal Intergenic
XX_TCF4_1_peak_861	chr1	165119972	165120259	5.60292	75857	4930568G15Rik	165066617	165091930	2	NR_040480	-28042	GO:0005575	GO:0008150	GO:0003674		Distal Intergenic
XX_TCF4_1_peak_862	chr1	165193828	165194156	8.95492	108735	Sft2d2	165174341	165194433	2	NM_145512	277	GO:0016020,GO:0016021	GO:0015031,GO:0016192	GO:0003674		Promoter (<=1kb)
XX_TCF4_1_peak_863	chr1	165214140	165214476	6.25166	226591	Tiprl	165212286	165236958	2	NM_145513	22482	GO:0005737,GO:0005829	GO:0031929,GO:0043666,GO:0032515,GO:0000077	GO:0003674	4138	3' UTR
XX_TCF4_1_peak_864	chr1	165394871	165395430	6.78737	74106	Dcaf6	165329501	165460463	2	NM_028759	65033	GO:0005737,GO:0005634,GO:0005654,GO:0005829,GO:0005925,GO:0080008	GO:0045944,GO:0016567	GO:0030374		Intron (NM_028759/74106, intron 7 of 18)
XX_TCF4_1_peak_865	chr1	165488999	165489329	9.09174	271639	Adcy10	165485183	165576773	1	NM_001357427	3816	GO:0005737,GO:0005634,GO:0005856,GO:0005829,GO:0042995,GO:0030424,GO:0043025,GO:0030425,GO:0048471,GO:0015630,GO:0030426,GO:0005929,GO:0016324,GO:0045177,GO:0031514,GO:0005739,GO:0045178,GO:0016020,GO:0005886,GO:0005576	GO:0035556,GO:0043065,GO:0007283,GO:0006171,GO:0009190,GO:0003351,GO:0071241	GO:0005515,GO:0000166,GO:0005524,GO:0046872,GO:0004016,GO:0051117,GO:0000287,GO:0016829,GO:0071890,GO:0030145	4.71304e+33	Intron (NM_001357427/271639, intron 2 of 33)
XX_TCF4_1_peak_866	chr1	165668411	165668808	12.3688	226594	Rcsd1	165648945	165708094	2	NM_001038846	39286	GO:0005575	GO:0071474,GO:0003009	GO:0051015		Intron (NM_001038846/226594, intron 1 of 5)
XX_TCF4_1_peak_867	chr1	165763786	165764175	9.13343	433375	Creg1	165763758	165775309	1	NM_011804	28	GO:0005667,GO:0005615,GO:0005576	GO:0006355,GO:0040008	GO:0008134		Promoter (<=1kb)
XX_TCF4_1_peak_868	chr1	165878268	165878659	5.16024	18986	Pou2f1	165865154	165934948	2	NM_198933	56289	GO:0005634,GO:0005654,GO:0005667,GO:0090575,GO:0043231,GO:0005783	GO:0045944,GO:0006357,GO:0045892,GO:0006355,GO:0010629,GO:0030910,GO:0060235	GO:0005515,GO:0003677,GO:0003682,GO:0003700,GO:0043565,GO:0042802,GO:0000976,GO:0000978,GO:0000981,GO:0000979,GO:0005102	541705168	Intron (NM_198933/18986, intron 14 of 15)
XX_TCF4_1_peak_869	chr1	166065145	166065600	10.1462	240892	Dusp27	166098148	166127898	2	NM_001033344	62298					Distal Intergenic
XX_TCF4_1_peak_870	chr1	166239593	166239976	6.60381	98558	Mael	166201385	166238744	2	NM_175296	-849	GO:0005737,GO:0005634,GO:0005654,GO:0005829,GO:0048471,GO:0000785,GO:0030849,GO:0071547,GO:0001741,GO:0043186,GO:0033391	GO:0000122,GO:0007275,GO:0030154,GO:0045892,GO:0010629,GO:0043066,GO:0006974,GO:0000902,GO:0007283,GO:0031047,GO:0007140,GO:0060964,GO:0046620,GO:0008630,GO:0009566,GO:0034587,GO:0007129,GO:0043046,GO:0051321	GO:0005515,GO:0003677,GO:0043565,GO:0003723		Promoter (<=1kb)
XX_TCF4_1_peak_871	chr1	166242574	166243057	7.40623	98558	Mael	166201385	166238744	2	NM_175296	-3830	GO:0005737,GO:0005634,GO:0005654,GO:0005829,GO:0048471,GO:0000785,GO:0030849,GO:0071547,GO:0001741,GO:0043186,GO:0033391	GO:0000122,GO:0007275,GO:0030154,GO:0045892,GO:0010629,GO:0043066,GO:0006974,GO:0000902,GO:0007283,GO:0031047,GO:0007140,GO:0060964,GO:0046620,GO:0008630,GO:0009566,GO:0034587,GO:0007129,GO:0043046,GO:0051321	GO:0005515,GO:0003677,GO:0043565,GO:0003723		Distal Intergenic
XX_TCF4_1_peak_872	chr1	166284449	166284747	8.56233	100039795	Ildr2	166254139	166316832	1	NM_001164528	30310	GO:0005783,GO:0005789,GO:0016020,GO:0016021	GO:0030154,GO:0031016,GO:0048873,GO:0009749,GO:0030073			Intron (NM_001164528/100039795, intron 3 of 9)
XX_TCF4_1_peak_873	chr1	166379519	166379863	7.74618	27878	Tada1	166379167	166393620	1	NM_030245	352	GO:0005634,GO:0005654,GO:0005829,GO:0005925,GO:0070461,GO:0000124,GO:0030914	GO:0045893,GO:0006357,GO:0043966	GO:0003713		Promoter (<=1kb)
XX_TCF4_1_peak_874	chr1	166453542	166453902	8.30657	102636226	Gm33354	166448252	166455488	2	NR_151518	1586					Promoter (1-2kb)
XX_TCF4_1_peak_875	chr1	166674432	166674737	9.09174	240894	Fmo9	166662055	166681845	2	NM_001347135	7108	GO:0043231,GO:0005783,GO:0005789,GO:0016020,GO:0016021,GO:0005575		GO:0050661,GO:0016174,GO:0004499,GO:0050660,GO:0016491,GO:0004497	982	Exon (NM_001347135/240894, exon 4 of 8)
XX_TCF4_1_peak_876	chr1	167136272	167136559	7.18025	226610	Fam78b	167001417	167091302	1	NM_175461	134855	GO:0005575	GO:0008150	GO:0003674		Distal Intergenic
XX_TCF4_1_peak_877	chr1	167327107	167327574	7.50405	68944	Tmco1	167308670	167333978	1	NM_001039483	18437	GO:0005737,GO:0005794,GO:0000139,GO:0005783,GO:0005789,GO:0030176,GO:0016020,GO:0016021	GO:0006816,GO:0070588,GO:0006874,GO:0006811,GO:0006983,GO:0032469	GO:0005262,GO:0043022		Intron (NM_001039483/68944, intron 6 of 6)
XX_TCF4_1_peak_878	chr1	167362982	167363322	5.25745	56752	Aldh9a1	167349991	167368530	1	NM_019993	12991	GO:0005737,GO:0005829,GO:0005739	GO:0042136,GO:0009437,GO:0051289,GO:0006081,GO:0045329	GO:0042802,GO:0019145,GO:0047105,GO:0043878,GO:0043176,GO:0016620,GO:0051287,GO:0004029,GO:0016491	3.10006e+72	Intron (NM_019993/56752, intron 8 of 10)
XX_TCF4_1_peak_879	chr1	167489924	167490382	9.9718	240899	Lrrc52	167445675	167466780	2	NM_001013382	-23144	GO:0008076,GO:0016020,GO:0016021,GO:0005886	GO:0006811,GO:0071805,GO:0006813,GO:0022414,GO:1903818	GO:0044325,GO:0005267,GO:0005249,GO:0099104		Distal Intergenic
XX_TCF4_1_peak_880	chr1	167527973	167528295	10.4045	240899	Lrrc52	167445675	167466780	2	NM_001013382	-61193	GO:0008076,GO:0016020,GO:0016021,GO:0005886	GO:0006811,GO:0071805,GO:0006813,GO:0022414,GO:1903818	GO:0044325,GO:0005267,GO:0005249,GO:0099104		Distal Intergenic
XX_TCF4_1_peak_881	chr1	167626110	167626576	5.97534	20183	Rxrg	167598362	167639623	1	NM_009107	27748	GO:0005737,GO:0005634,GO:0090575	GO:0045944,GO:0030154,GO:0006357,GO:0006355,GO:0048856,GO:0032526,GO:1901522,GO:0048384,GO:0031641,GO:0043401	GO:0003677,GO:0003700,GO:0046872,GO:0043565,GO:0042802,GO:1990837,GO:0000978,GO:0000977,GO:0004879,GO:0008270,GO:0044323,GO:0003707	5.20005e+63	Intron (NM_009107/20183, intron 3 of 9)
XX_TCF4_1_peak_882	chr1	167783734	167784211	6.5413	110648	Lmx1a	167689558	167848733	1	NM_033652	94176	GO:0005634	GO:0007275,GO:0045944,GO:0007411,GO:0006357,GO:0007420,GO:0006355,GO:0030182,GO:0007417,GO:0090263,GO:0050808,GO:0007613,GO:0010468,GO:0045665,GO:0007626,GO:0001558,GO:0021549,GO:0030901,GO:0021953,GO:1904948,GO:0021766,GO:0021542,GO:1905426,GO:0071542,GO:0042048	GO:0003677,GO:0046872,GO:1990837,GO:0001228,GO:0000977,GO:0000981		Intron (NM_033652/110648, intron 2 of 7)
XX_TCF4_1_peak_883	chr1	167797233	167797966	7.08515	110648	Lmx1a	167689558	167848733	1	NM_033652	107675	GO:0005634	GO:0007275,GO:0045944,GO:0007411,GO:0006357,GO:0007420,GO:0006355,GO:0030182,GO:0007417,GO:0090263,GO:0050808,GO:0007613,GO:0010468,GO:0045665,GO:0007626,GO:0001558,GO:0021549,GO:0030901,GO:0021953,GO:1904948,GO:0021766,GO:0021542,GO:1905426,GO:0071542,GO:0042048	GO:0003677,GO:0046872,GO:1990837,GO:0001228,GO:0000977,GO:0000981		Intron (NM_033652/110648, intron 3 of 7)
XX_TCF4_1_peak_884	chr1	167982164	167982540	5.25684	110648	Lmx1a	167689558	167848733	1	NM_033652	292606	GO:0005634	GO:0007275,GO:0045944,GO:0007411,GO:0006357,GO:0007420,GO:0006355,GO:0030182,GO:0007417,GO:0090263,GO:0050808,GO:0007613,GO:0010468,GO:0045665,GO:0007626,GO:0001558,GO:0021549,GO:0030901,GO:0021953,GO:1904948,GO:0021766,GO:0021542,GO:1905426,GO:0071542,GO:0042048	GO:0003677,GO:0046872,GO:1990837,GO:0001228,GO:0000977,GO:0000981		Distal Intergenic
XX_TCF4_1_peak_885	chr1	168150934	168151249	7.92884	18514	Pbx1	168119364	168432169	2	NM_008783	280920	GO:0005737,GO:0005634,GO:0005654,GO:0005667,GO:0090575	GO:0007275,GO:0045944,GO:0030154,GO:0006357,GO:0007420,GO:0009887,GO:0006355,GO:0008284,GO:0048568,GO:0043433,GO:0045665,GO:0048706,GO:0042127,GO:0001779,GO:0009952,GO:0035162,GO:0048536,GO:0001655,GO:0001658,GO:0030278,GO:0048538,GO:0030326,GO:0030325,GO:0048666,GO:0010971,GO:0001654,GO:0009954,GO:0007548,GO:0006694	GO:0005515,GO:0003677,GO:0003700,GO:0043565,GO:0008134,GO:1990837,GO:0000976,GO:0001228,GO:0000978,GO:0000977,GO:0000981		Intron (NM_008783/18514, intron 7 of 7)
XX_TCF4_1_peak_886	chr1	168196140	168196739	9.13343	18514	Pbx1	168119364	168432169	2	NM_008783	235430	GO:0005737,GO:0005634,GO:0005654,GO:0005667,GO:0090575	GO:0007275,GO:0045944,GO:0030154,GO:0006357,GO:0007420,GO:0009887,GO:0006355,GO:0008284,GO:0048568,GO:0043433,GO:0045665,GO:0048706,GO:0042127,GO:0001779,GO:0009952,GO:0035162,GO:0048536,GO:0001655,GO:0001658,GO:0030278,GO:0048538,GO:0030326,GO:0030325,GO:0048666,GO:0010971,GO:0001654,GO:0009954,GO:0007548,GO:0006694	GO:0005515,GO:0003677,GO:0003700,GO:0043565,GO:0008134,GO:1990837,GO:0000976,GO:0001228,GO:0000978,GO:0000977,GO:0000981		Intron (NM_008783/18514, intron 4 of 7)
XX_TCF4_1_peak_887	chr1	168233573	168234062	8.33705	18514	Pbx1	168119364	168432169	2	NM_008783	198107	GO:0005737,GO:0005634,GO:0005654,GO:0005667,GO:0090575	GO:0007275,GO:0045944,GO:0030154,GO:0006357,GO:0007420,GO:0009887,GO:0006355,GO:0008284,GO:0048568,GO:0043433,GO:0045665,GO:0048706,GO:0042127,GO:0001779,GO:0009952,GO:0035162,GO:0048536,GO:0001655,GO:0001658,GO:0030278,GO:0048538,GO:0030326,GO:0030325,GO:0048666,GO:0010971,GO:0001654,GO:0009954,GO:0007548,GO:0006694	GO:0005515,GO:0003677,GO:0003700,GO:0043565,GO:0008134,GO:1990837,GO:0000976,GO:0001228,GO:0000978,GO:0000977,GO:0000981		Intron (NM_008783/18514, intron 2 of 7)
XX_TCF4_1_peak_888	chr1	168274058	168274435	9.9718	18514	Pbx1	168119364	168432169	2	NM_008783	157734	GO:0005737,GO:0005634,GO:0005654,GO:0005667,GO:0090575	GO:0007275,GO:0045944,GO:0030154,GO:0006357,GO:0007420,GO:0009887,GO:0006355,GO:0008284,GO:0048568,GO:0043433,GO:0045665,GO:0048706,GO:0042127,GO:0001779,GO:0009952,GO:0035162,GO:0048536,GO:0001655,GO:0001658,GO:0030278,GO:0048538,GO:0030326,GO:0030325,GO:0048666,GO:0010971,GO:0001654,GO:0009954,GO:0007548,GO:0006694	GO:0005515,GO:0003677,GO:0003700,GO:0043565,GO:0008134,GO:1990837,GO:0000976,GO:0001228,GO:0000978,GO:0000977,GO:0000981		Intron (NM_008783/18514, intron 2 of 7)
XX_TCF4_1_peak_889	chr1	168292381	168292921	20.4172	18514	Pbx1	168119364	168432169	2	NM_008783	139248	GO:0005737,GO:0005634,GO:0005654,GO:0005667,GO:0090575	GO:0007275,GO:0045944,GO:0030154,GO:0006357,GO:0007420,GO:0009887,GO:0006355,GO:0008284,GO:0048568,GO:0043433,GO:0045665,GO:0048706,GO:0042127,GO:0001779,GO:0009952,GO:0035162,GO:0048536,GO:0001655,GO:0001658,GO:0030278,GO:0048538,GO:0030326,GO:0030325,GO:0048666,GO:0010971,GO:0001654,GO:0009954,GO:0007548,GO:0006694	GO:0005515,GO:0003677,GO:0003700,GO:0043565,GO:0008134,GO:1990837,GO:0000976,GO:0001228,GO:0000978,GO:0000977,GO:0000981		Intron (NM_008783/18514, intron 2 of 7)
XX_TCF4_1_peak_890	chr1	168307258	168307581	13.474	18514	Pbx1	168119364	168432169	2	NM_008783	124588	GO:0005737,GO:0005634,GO:0005654,GO:0005667,GO:0090575	GO:0007275,GO:0045944,GO:0030154,GO:0006357,GO:0007420,GO:0009887,GO:0006355,GO:0008284,GO:0048568,GO:0043433,GO:0045665,GO:0048706,GO:0042127,GO:0001779,GO:0009952,GO:0035162,GO:0048536,GO:0001655,GO:0001658,GO:0030278,GO:0048538,GO:0030326,GO:0030325,GO:0048666,GO:0010971,GO:0001654,GO:0009954,GO:0007548,GO:0006694	GO:0005515,GO:0003677,GO:0003700,GO:0043565,GO:0008134,GO:1990837,GO:0000976,GO:0001228,GO:0000978,GO:0000977,GO:0000981		Intron (NM_008783/18514, intron 2 of 7)
XX_TCF4_1_peak_891	chr1	168350281	168350598	5.21837	18514	Pbx1	168119364	168432169	2	NM_008783	81571	GO:0005737,GO:0005634,GO:0005654,GO:0005667,GO:0090575	GO:0007275,GO:0045944,GO:0030154,GO:0006357,GO:0007420,GO:0009887,GO:0006355,GO:0008284,GO:0048568,GO:0043433,GO:0045665,GO:0048706,GO:0042127,GO:0001779,GO:0009952,GO:0035162,GO:0048536,GO:0001655,GO:0001658,GO:0030278,GO:0048538,GO:0030326,GO:0030325,GO:0048666,GO:0010971,GO:0001654,GO:0009954,GO:0007548,GO:0006694	GO:0005515,GO:0003677,GO:0003700,GO:0043565,GO:0008134,GO:1990837,GO:0000976,GO:0001228,GO:0000978,GO:0000977,GO:0000981		Intron (NM_008783/18514, intron 2 of 7)
XX_TCF4_1_peak_892	chr1	168400065	168400370	10.875	18514	Pbx1	168119364	168432169	2	NM_008783	31799	GO:0005737,GO:0005634,GO:0005654,GO:0005667,GO:0090575	GO:0007275,GO:0045944,GO:0030154,GO:0006357,GO:0007420,GO:0009887,GO:0006355,GO:0008284,GO:0048568,GO:0043433,GO:0045665,GO:0048706,GO:0042127,GO:0001779,GO:0009952,GO:0035162,GO:0048536,GO:0001655,GO:0001658,GO:0030278,GO:0048538,GO:0030326,GO:0030325,GO:0048666,GO:0010971,GO:0001654,GO:0009954,GO:0007548,GO:0006694	GO:0005515,GO:0003677,GO:0003700,GO:0043565,GO:0008134,GO:1990837,GO:0000976,GO:0001228,GO:0000978,GO:0000977,GO:0000981		Intron (NM_008783/18514, intron 2 of 7)
XX_TCF4_1_peak_893	chr1	168429985	168430279	6.63651	18514	Pbx1	168119364	168432169	2	NM_008783	1890	GO:0005737,GO:0005634,GO:0005654,GO:0005667,GO:0090575	GO:0007275,GO:0045944,GO:0030154,GO:0006357,GO:0007420,GO:0009887,GO:0006355,GO:0008284,GO:0048568,GO:0043433,GO:0045665,GO:0048706,GO:0042127,GO:0001779,GO:0009952,GO:0035162,GO:0048536,GO:0001655,GO:0001658,GO:0030278,GO:0048538,GO:0030326,GO:0030325,GO:0048666,GO:0010971,GO:0001654,GO:0009954,GO:0007548,GO:0006694	GO:0005515,GO:0003677,GO:0003700,GO:0043565,GO:0008134,GO:1990837,GO:0000976,GO:0001228,GO:0000978,GO:0000977,GO:0000981		Promoter (1-2kb)
XX_TCF4_1_peak_894	chr1	168437479	168437946	7.39539	18514	Pbx1	168153527	168432169	2	NM_183355	-5310	GO:0005737,GO:0005634,GO:0005654,GO:0005667,GO:0090575	GO:0007275,GO:0045944,GO:0030154,GO:0006357,GO:0007420,GO:0009887,GO:0006355,GO:0008284,GO:0048568,GO:0043433,GO:0045665,GO:0048706,GO:0042127,GO:0001779,GO:0009952,GO:0035162,GO:0048536,GO:0001655,GO:0001658,GO:0030278,GO:0048538,GO:0030326,GO:0030325,GO:0048666,GO:0010971,GO:0001654,GO:0009954,GO:0007548,GO:0006694	GO:0005515,GO:0003677,GO:0003700,GO:0043565,GO:0008134,GO:1990837,GO:0000976,GO:0001228,GO:0000978,GO:0000977,GO:0000981		Distal Intergenic
XX_TCF4_1_peak_895	chr1	168702252	168702586	5.25017	102465178	Mir6348	168490643	168490762	1	NR_105766	211609					Distal Intergenic
XX_TCF4_1_peak_896	chr1	168749791	168750337	6.60381	102465178	Mir6348	168490643	168490762	1	NR_105766	259148					Distal Intergenic
XX_TCF4_1_peak_897	chr1	168787760	168788107	10.5953	102466632	Mir6354	169018974	169019089	2	NR_105772	230982					Distal Intergenic
XX_TCF4_1_peak_898	chr1	168806092	168806579	7.50405	102466632	Mir6354	169018974	169019089	2	NR_105772	212510					Distal Intergenic
XX_TCF4_1_peak_899	chr1	168971326	168971690	7.1833	102466632	Mir6354	169018974	169019089	2	NR_105772	47399					Distal Intergenic
XX_TCF4_1_peak_900	chr1	169040709	169041455	7.43842	102466632	Mir6354	169018974	169019089	2	NR_105772	-21620					Distal Intergenic
XX_TCF4_1_peak_901	chr1	169343344	169343699	8.1291	66977	Nuf2	169497934	169531464	2	NM_001355159	187765	GO:0005634,GO:0005654,GO:0005829,GO:0000776,GO:0005694,GO:0000775,GO:0000778,GO:0031262	GO:0007049,GO:0051301,GO:0051315,GO:0008608,GO:0007052,GO:0051383,GO:0045132	GO:0044877		Distal Intergenic
XX_TCF4_1_peak_902	chr1	169550195	169550494	5.83061	66977	Nuf2	169497934	169531464	2	NM_023284	-18731	GO:0005634,GO:0005654,GO:0005829,GO:0000776,GO:0005694,GO:0000775,GO:0000778,GO:0031262	GO:0007049,GO:0051301,GO:0051315,GO:0008608,GO:0007052,GO:0051383,GO:0045132	GO:0044877		Distal Intergenic
XX_TCF4_1_peak_903	chr1	169587850	169588218	7.30334	66977	Nuf2	169497934	169531464	2	NM_023284	-56386	GO:0005634,GO:0005654,GO:0005829,GO:0000776,GO:0005694,GO:0000775,GO:0000778,GO:0031262	GO:0007049,GO:0051301,GO:0051315,GO:0008608,GO:0007052,GO:0051383,GO:0045132	GO:0044877		Distal Intergenic
XX_TCF4_1_peak_904	chr1	170321885	170322201	5.60292	70729	Nos1ap	170315467	170557110	2	NR_154593	234909	GO:0005737,GO:0005634,GO:0005829,GO:0098978,GO:0098793,GO:0098794,GO:0030018,GO:0030315,GO:0031965,GO:0005901,GO:0005739,GO:0033017	GO:1901215,GO:0098974,GO:0060307,GO:1902514,GO:0003062,GO:2000170,GO:1901841	GO:0030165,GO:0050998,GO:0002020	4713	Intron (NR_154593/70729, intron 8 of 9)
XX_TCF4_1_peak_905	chr1	170440301	170440647	11.3417	70729	Nos1ap	170315467	170557110	2	NR_154593	116463	GO:0005737,GO:0005634,GO:0005829,GO:0098978,GO:0098793,GO:0098794,GO:0030018,GO:0030315,GO:0031965,GO:0005901,GO:0005739,GO:0033017	GO:1901215,GO:0098974,GO:0060307,GO:1902514,GO:0003062,GO:2000170,GO:1901841	GO:0030165,GO:0050998,GO:0002020	4713	Intron (NR_154593/70729, intron 2 of 9)
XX_TCF4_1_peak_906	chr1	170445598	170445966	7.27114	70729	Nos1ap	170315467	170557110	2	NR_154593	111144	GO:0005737,GO:0005634,GO:0005829,GO:0098978,GO:0098793,GO:0098794,GO:0030018,GO:0030315,GO:0031965,GO:0005901,GO:0005739,GO:0033017	GO:1901215,GO:0098974,GO:0060307,GO:1902514,GO:0003062,GO:2000170,GO:1901841	GO:0030165,GO:0050998,GO:0002020	4713	Intron (NR_154593/70729, intron 2 of 9)
XX_TCF4_1_peak_907	chr1	170480467	170480765	8.02216	70729	Nos1ap	170315467	170557110	2	NR_154593	76345	GO:0005737,GO:0005634,GO:0005829,GO:0098978,GO:0098793,GO:0098794,GO:0030018,GO:0030315,GO:0031965,GO:0005901,GO:0005739,GO:0033017	GO:1901215,GO:0098974,GO:0060307,GO:1902514,GO:0003062,GO:2000170,GO:1901841	GO:0030165,GO:0050998,GO:0002020	4713	Intron (NR_154593/70729, intron 2 of 9)
XX_TCF4_1_peak_908	chr1	170599314	170599616	5.08546	70729	Nos1ap	170315467	170589849	2	NM_001109985	-9465	GO:0005737,GO:0005634,GO:0005829,GO:0098978,GO:0098793,GO:0098794,GO:0030018,GO:0030315,GO:0031965,GO:0005901,GO:0005739,GO:0033017	GO:1901215,GO:0098974,GO:0060307,GO:1902514,GO:0003062,GO:2000170,GO:1901841	GO:0030165,GO:0050998,GO:0002020	4713	Distal Intergenic
XX_TCF4_1_peak_909	chr1	170617748	170618151	11.7479	320078	Olfml2b	170644532	170682789	1	NM_177068	-26381	GO:0031012,GO:0005576	GO:0030198	GO:0042802,GO:0050840		Distal Intergenic
XX_TCF4_1_peak_910	chr1	170641654	170641985	7.08109	320078	Olfml2b	170644532	170682789	1	NM_177068	-2547	GO:0031012,GO:0005576	GO:0030198	GO:0042802,GO:0050840		Promoter (2-3kb)
XX_TCF4_1_peak_911	chr1	170665217	170665683	8.82949	320078	Olfml2b	170644532	170682789	1	NM_177068	20685	GO:0031012,GO:0005576	GO:0030198	GO:0042802,GO:0050840		Intron (NM_177068/320078, intron 4 of 7)
XX_TCF4_1_peak_912	chr1	170669119	170669516	9.73954	320078	Olfml2b	170644532	170682789	1	NM_177068	24587	GO:0031012,GO:0005576	GO:0030198	GO:0042802,GO:0050840		Exon (NM_177068/320078, exon 6 of 8)
XX_TCF4_1_peak_913	chr1	170720181	170720478	9.30968	226641	Atf6	170704457	170867771	2	NM_001081304	147293	GO:0005737,GO:0005634,GO:0005794,GO:0000139,GO:0005783,GO:0005789,GO:0030176,GO:0016020,GO:0016021	GO:0045944,GO:0006357,GO:0006355,GO:0043065,GO:0001654,GO:0010508,GO:1990440,GO:0007601,GO:0006986,GO:1903893,GO:0030968	GO:0005515,GO:0003677,GO:0003700,GO:0043565,GO:0042802,GO:1990837,GO:0000976,GO:0001228,GO:0000978,GO:0031625,GO:0000977,GO:0000981,GO:0046982,GO:0035497	5.02205e+28	Intron (NM_001081304/226641, intron 15 of 15)
XX_TCF4_1_peak_914	chr1	170990075	170990404	5.88935	14130	Fcgr2b	170960559	170976071	2	NM_010187	-14004	GO:0005737,GO:0005856,GO:0005794,GO:0043197,GO:0045121,GO:0044297,GO:0009986,GO:0055037,GO:0005887,GO:0009897,GO:0016020,GO:0016021,GO:0005886,GO:0005576	GO:0006898,GO:1904646,GO:0046330,GO:0051091,GO:0002865,GO:0007166,GO:0021549,GO:0048169,GO:1901216,GO:0030889,GO:0006911,GO:0050766,GO:0032456,GO:1905898,GO:0016358,GO:0050777,GO:0016064,GO:0050859,GO:0001811,GO:0019886,GO:0033030,GO:1902950,GO:0050776,GO:0002862,GO:0002924,GO:0038096,GO:0045576,GO:0002638,GO:0002434,GO:0050765,GO:0032693,GO:0071219,GO:0006952,GO:0009617	GO:0005515,GO:0044877,GO:0001540,GO:0019772,GO:0019865,GO:0019864,GO:0004888	4.66605e+33	Distal Intergenic
XX_TCF4_1_peak_915	chr1	171049800	171050100	6.01678	14131	Fcgr3	171051169	171059394	2	NM_001356511	9294	GO:0005794,GO:0009986,GO:0005887,GO:0009897,GO:0016020,GO:0016021,GO:0005886	GO:0007166,GO:0001798,GO:0006911,GO:0050766,GO:0001805,GO:0001788,GO:0001812,GO:0006910,GO:0050776,GO:0038094,GO:0001820,GO:0042590,GO:0032760,GO:0045576,GO:0030593	GO:0019770,GO:0019864,GO:0034987,GO:0004888	4.38005e+23	Distal Intergenic
XX_TCF4_1_peak_916	chr1	171063484	171063848	6.60381	102466998	Mir6546	171064591	171064652	2	NR_106103	804					Promoter (<=1kb)
XX_TCF4_1_peak_917	chr1	171150855	171151206	8.0834	17528	Mpz	171150713	171161130	1	NM_008623	142	GO:0016323,GO:0005791,GO:0043209,GO:0005764,GO:0005887,GO:0016020,GO:0016021,GO:0005886	GO:0043066,GO:0098742,GO:0042552,GO:0098743,GO:0045217	GO:0005515		Promoter (<=1kb)
XX_TCF4_1_peak_918	chr1	171176858	171177477	6.76839	66425	Pcp4l1	171173264	171196268	2	NM_025557	18791	GO:0005575	GO:0008150	GO:0003674		Intron (NM_025557/66425, intron 1 of 2)
XX_TCF4_1_peak_919	chr1	171195430	171196159	8.18199	66425	Pcp4l1	171173264	171196268	2	NM_025557	109	GO:0005575	GO:0008150	GO:0003674		Promoter (<=1kb)
XX_TCF4_1_peak_920	chr1	171230053	171230550	8.83417	14127	Fcer1g	171229572	171234349	2	NM_010185	3799	GO:0045121,GO:0009986,GO:0005887,GO:0032998,GO:0009897,GO:0016020,GO:0016021,GO:0005886	GO:0007229,GO:0072659,GO:0031623,GO:0007166,GO:0001798,GO:0038156,GO:0006911,GO:0032755,GO:0032765,GO:0071404,GO:0050766,GO:0001805,GO:0033026,GO:2000010,GO:0043306,GO:0030316,GO:0032623,GO:0016064,GO:0032733,GO:0019886,GO:0001812,GO:0010543,GO:0050776,GO:0002283,GO:0038094,GO:0002554,GO:0042590,GO:0032760,GO:0032753,GO:0045576,GO:0030593,GO:0038095,GO:0002431,GO:0050778,GO:0002292,GO:0007165,GO:…	GO:0005515,GO:0046872,GO:0042802,GO:0019864,GO:0019767,GO:0004888,GO:0019863	4.07204e+38	Exon (NM_010185/14127, exon 4 of 5)
XX_TCF4_1_peak_921	chr1	171250417	171251529	6.12001	240913	Adamts4	171250129	171262267	1	NM_172845	288	GO:0031012,GO:0062023,GO:0016607,GO:0005615,GO:0005576	GO:0030198,GO:0006508,GO:0042742	GO:0005515,GO:0046872,GO:0016787,GO:0004222,GO:0008237,GO:0002020,GO:0008233		Promoter (<=1kb)
XX_TCF4_1_peak_922	chr1	171270396	171270866	11.6117	57370	B4galt3	171270328	171276895	1	NM_020579	68	GO:0005829,GO:0005794,GO:0032580,GO:0016020,GO:0016021	GO:0006486,GO:0005975,GO:0006682,GO:0070085	GO:0016740,GO:0046872,GO:0016757,GO:0003945,GO:0003831,GO:0008378	5.14005e+32	Promoter (<=1kb)
XX_TCF4_1_peak_923	chr1	171294340	171294791	14.6284	66155	Ufc1	171288564	171295002	2	NM_001360931	211		GO:0007420,GO:0034976,GO:0061709,GO:0071569,GO:1990592	GO:0005515,GO:0061657,GO:0071568		Promoter (<=1kb)
XX_TCF4_1_peak_924	chr1	171323137	171323434	7.75513	21945	Dedd	171328808	171342352	1	NM_001357550	-5374	GO:0005737,GO:0005634,GO:0005730	GO:0006915,GO:0042981,GO:0007283,GO:0042177,GO:0046697,GO:1901837,GO:0008625	GO:0005515,GO:0003677		Distal Intergenic
XX_TCF4_1_peak_925	chr1	171392437	171392964	7.14442	226652	Arhgap30	171388960	171410239	1	NM_001005508	3477	GO:0043231,GO:0031410	GO:0050790,GO:0007264,GO:0007165	GO:0005096		Intron (NM_001005508/226652, intron 1 of 11)
XX_TCF4_1_peak_926	chr1	171515411	171515738	8.1291	56009	Alyref2	171503478	171504750	1	NM_019484	11933	GO:0005737,GO:0005634,GO:0005681,GO:0071013,GO:0035145,GO:0000346,GO:0000781	GO:0006397,GO:0008380,GO:0051028,GO:0032786,GO:0000018,GO:0006405,GO:0031297,GO:0046784,GO:0006406	GO:0003723,GO:0003729,GO:0003676,GO:0003697	3.04005e+23	Distal Intergenic
XX_TCF4_1_peak_927	chr1	171798605	171798981	7.21787	27218	Slamf1	171767132	171801184	1	NM_013730	31473	GO:0009986,GO:0045335,GO:0009897,GO:0016020,GO:0016021,GO:0005886	GO:0050790,GO:0007155,GO:0070374,GO:0046330,GO:0001779,GO:0006909,GO:0001787,GO:0042104,GO:0010759,GO:0032729,GO:0031338,GO:0046649,GO:0032689,GO:0002725,GO:2000556,GO:0002277,GO:0002232,GO:2000349,GO:0032715,GO:0032720,GO:2000510,GO:0032695,GO:0002250,GO:0002376,GO:0045087	GO:0005515,GO:0042802,GO:0042169,GO:0038023	5162	Intron (NM_013730/27218, intron 6 of 6)
XX_TCF4_1_peak_928	chr1	171906476	171906833	5.83061	30925	Slamf6	171917462	171943910	1	NM_030710	-10629	GO:0005887,GO:0009897,GO:0016020,GO:0016021,GO:0005886	GO:0001779,GO:0001787,GO:0072540,GO:0032729,GO:0032740,GO:0042110,GO:0045954,GO:0002250,GO:0002376,GO:0045087			Distal Intergenic
XX_TCF4_1_peak_929	chr1	171911026	171911554	7.40623	30925	Slamf6	171917462	171943910	1	NM_030710	-5908	GO:0005887,GO:0009897,GO:0016020,GO:0016021,GO:0005886	GO:0001779,GO:0001787,GO:0072540,GO:0032729,GO:0032740,GO:0042110,GO:0045954,GO:0002250,GO:0002376,GO:0045087			Distal Intergenic
XX_TCF4_1_peak_930	chr1	171943900	171944497	7.01418	30925	Slamf6	171917462	171943910	1	NM_030710	26438	GO:0005887,GO:0009897,GO:0016020,GO:0016021,GO:0005886	GO:0001779,GO:0001787,GO:0072540,GO:0032729,GO:0032740,GO:0042110,GO:0045954,GO:0002250,GO:0002376,GO:0045087			3' UTR
XX_TCF4_1_peak_931	chr1	172010251	172010586	5.29026	93840	Vangl2	172000960	172027295	2	NM_033509	16709	GO:0005911,GO:0001725,GO:0016324,GO:0016328,GO:0016323,GO:0071944,GO:0090651,GO:0060187,GO:0030134,GO:0016020,GO:0016021,GO:0005886	GO:0007275,GO:0001843,GO:0003148,GO:0045197,GO:0007266,GO:0090162,GO:0001942,GO:0035019,GO:0042060,GO:0009952,GO:0015012,GO:0032956,GO:0035567,GO:0090102,GO:0090103,GO:0032835,GO:0001736,GO:0060993,GO:0060071,GO:0036342,GO:1905515,GO:1904938,GO:0003149,GO:0043507,GO:0036514,GO:0036515,GO:0003402,GO:0001947,GO:0060028,GO:0001569,GO:0090179,GO:0048105,GO:0048103,GO:0060122,GO:0003150,GO:0030111,GO:…	GO:0005515	4310	Intron (NM_033509/93840, intron 3 of 7)
XX_TCF4_1_peak_932	chr1	172014784	172015130	6.18141	93840	Vangl2	172000960	172027295	2	NM_033509	12165	GO:0005911,GO:0001725,GO:0016324,GO:0016328,GO:0016323,GO:0071944,GO:0090651,GO:0060187,GO:0030134,GO:0016020,GO:0016021,GO:0005886	GO:0007275,GO:0001843,GO:0003148,GO:0045197,GO:0007266,GO:0090162,GO:0001942,GO:0035019,GO:0042060,GO:0009952,GO:0015012,GO:0032956,GO:0035567,GO:0090102,GO:0090103,GO:0032835,GO:0001736,GO:0060993,GO:0060071,GO:0036342,GO:1905515,GO:1904938,GO:0003149,GO:0043507,GO:0036514,GO:0036515,GO:0003402,GO:0001947,GO:0060028,GO:0001569,GO:0090179,GO:0048105,GO:0048103,GO:0060122,GO:0003150,GO:0030111,GO:…	GO:0005515	4310	Intron (NM_033509/93840, intron 1 of 7)
XX_TCF4_1_peak_933	chr1	172146863	172147239	8.40649	98193	Dcaf8	172148015	172196393	1	NM_001357204	-776	GO:0005737,GO:0005634,GO:0005654,GO:0005829,GO:0080008,GO:0005739	GO:0016567,GO:0008150	GO:0003674		Promoter (<=1kb)
XX_TCF4_1_peak_934	chr1	172148224	172149391	11.1498	98193	Dcaf8	172148015	172196393	1	NM_001357204	209	GO:0005737,GO:0005634,GO:0005654,GO:0005829,GO:0080008,GO:0005739	GO:0016567,GO:0008150	GO:0003674		Promoter (<=1kb)
XX_TCF4_1_peak_935	chr1	172166666	172166957	6.27978	98193	Dcaf8	172148015	172196393	1	NM_001357204	18651	GO:0005737,GO:0005634,GO:0005654,GO:0005829,GO:0080008,GO:0005739	GO:0016567,GO:0008150	GO:0003674		Intron (NM_001357204/98193, intron 3 of 13)
XX_TCF4_1_peak_936	chr1	172278212	172278537	7.33576	98660	Atp1a2	172271709	172298064	2	NM_178405	19527	GO:0005737,GO:0045202,GO:0042995,GO:0043025,GO:0043005,GO:0043197,GO:0005768,GO:0042383,GO:0030315,GO:0014704,GO:0005901,GO:0043209,GO:0031090,GO:0005890,GO:0016020,GO:0016021,GO:0005886	GO:0008542,GO:0001662,GO:0006811,GO:0008344,GO:0051481,GO:0035725,GO:0071805,GO:0086004,GO:0006813,GO:0008217,GO:0040011,GO:0098655,GO:0035094,GO:0019229,GO:0035641,GO:0006814,GO:1990573,GO:0045822,GO:0002026,GO:0045988,GO:1903170,GO:1903416,GO:0071383,GO:0002087,GO:0010996,GO:0021764,GO:1903280,GO:0021989,GO:0030007,GO:0036376,GO:0006883,GO:0046034,GO:0006937,GO:0010248,GO:0001504,GO:0006942,GO:…	GO:0005515,GO:0000166,GO:0005524,GO:0046872,GO:0016887,GO:0046982,GO:1990239,GO:0051087,GO:0019829,GO:0031402,GO:0005391,GO:0008556,GO:0030955,GO:0005496	4.91904e+88	Exon (NM_178405/98660, exon 19 of 23)
XX_TCF4_1_peak_937	chr1	172388728	172389037	7.40623	67556	Pigm	172376531	172384099	1	NM_026234	12197	GO:0005783,GO:0005789,GO:1990529,GO:0016020,GO:0016021	GO:0006506,GO:0097502	GO:0016740,GO:0016757,GO:0051751,GO:0000030,GO:0004376	110000563	Distal Intergenic
XX_TCF4_1_peak_938	chr1	172393420	172393803	11.5344	67556	Pigm	172376531	172384099	1	NM_026234	16889	GO:0005783,GO:0005789,GO:1990529,GO:0016020,GO:0016021	GO:0006506,GO:0097502	GO:0016740,GO:0016757,GO:0051751,GO:0000030,GO:0004376	110000563	Distal Intergenic
XX_TCF4_1_peak_939	chr1	172501828	172502123	7.78601	21346	Tagln2	172500246	172507375	1	NM_178598	1582	GO:0005856	GO:0030855			Promoter (1-2kb)
XX_TCF4_1_peak_940	chr1	172543376	172543855	7.43842	71319	4933439K11Rik	172541620	172550806	2	NR_040558	6951	GO:0005575	GO:0008150	GO:0003674		Intron (NM_027972/71870, intron 10 of 11)
XX_TCF4_1_peak_941	chr1	172573793	172574097	9.05346	240916	Vsig8	172559906	172563717	1	NR_027644	13887	GO:0005622,GO:0016020,GO:0016021	GO:0008150			Distal Intergenic
XX_TCF4_1_peak_942	chr1	172699727	172700087	8.75511	12944	Crp	172698056	172699966	1	NM_007768	1671	GO:0030426,GO:0030175,GO:0005615,GO:0005576	GO:0010628,GO:0071277,GO:1900006,GO:0042060,GO:0045429,GO:0032930,GO:0010745,GO:0032945,GO:0010988,GO:0042310,GO:0051258,GO:0032677,GO:0010888,GO:0032929,GO:0044793,GO:0006953,GO:0045087,GO:0006958	GO:0046872,GO:0042802,GO:0005509,GO:0030169,GO:0050750,GO:0015485,GO:0001849		Promoter (1-2kb)
XX_TCF4_1_peak_943	chr1	174493089	174493518	9.98335	54418	Fmn2	174501825	174822729	1	NM_019445	-8307	GO:0005737,GO:0005634,GO:0005856,GO:0005829,GO:0048471,GO:0015629,GO:0005730,GO:0005938,GO:0005819,GO:0005884,GO:0031410,GO:0030659,GO:0005783,GO:0005902,GO:0005789,GO:0016020,GO:0005886	GO:0007275,GO:0043066,GO:0015031,GO:0006974,GO:0016192,GO:0071456,GO:0042177,GO:0051017,GO:0016344,GO:0048477,GO:0051295,GO:0046907,GO:0045010,GO:0051758,GO:2000781,GO:0070649,GO:0040038	GO:0003779,GO:0008017	4320	Distal Intergenic
XX_TCF4_1_peak_944	chr1	174640777	174641154	10.0625	54418	Fmn2	174501825	174822729	1	NM_019445	138952	GO:0005737,GO:0005634,GO:0005856,GO:0005829,GO:0048471,GO:0015629,GO:0005730,GO:0005938,GO:0005819,GO:0005884,GO:0031410,GO:0030659,GO:0005783,GO:0005902,GO:0005789,GO:0016020,GO:0005886	GO:0007275,GO:0043066,GO:0015031,GO:0006974,GO:0016192,GO:0071456,GO:0042177,GO:0051017,GO:0016344,GO:0048477,GO:0051295,GO:0046907,GO:0045010,GO:0051758,GO:2000781,GO:0070649,GO:0040038	GO:0003779,GO:0008017	4320	Intron (NM_019445/54418, intron 6 of 17)
XX_TCF4_1_peak_945	chr1	175117439	175117762	6.26145	24012	Rgs7	175059076	175492545	2	NM_001199003	374783	GO:0005737,GO:0005634,GO:0005829,GO:0098978,GO:0032991,GO:0098793,GO:0045211,GO:0045121,GO:0005635,GO:0044292,GO:0016020,GO:0005886	GO:0035556,GO:0043547,GO:0060078,GO:0008277,GO:0009968,GO:1901381,GO:0007186	GO:0005515,GO:0005096,GO:0001965,GO:0031681		Intron (NM_001199003/24012, intron 9 of 17)
XX_TCF4_1_peak_946	chr1	175141302	175141734	11.8001	24012	Rgs7	175059076	175492545	2	NM_001199003	350811	GO:0005737,GO:0005634,GO:0005829,GO:0098978,GO:0032991,GO:0098793,GO:0045211,GO:0045121,GO:0005635,GO:0044292,GO:0016020,GO:0005886	GO:0035556,GO:0043547,GO:0060078,GO:0008277,GO:0009968,GO:1901381,GO:0007186	GO:0005515,GO:0005096,GO:0001965,GO:0031681		Intron (NM_001199003/24012, intron 6 of 17)
XX_TCF4_1_peak_947	chr1	175245825	175246115	5.7571	24012	Rgs7	175059076	175492545	2	NM_001199003	246430	GO:0005737,GO:0005634,GO:0005829,GO:0098978,GO:0032991,GO:0098793,GO:0045211,GO:0045121,GO:0005635,GO:0044292,GO:0016020,GO:0005886	GO:0035556,GO:0043547,GO:0060078,GO:0008277,GO:0009968,GO:1901381,GO:0007186	GO:0005515,GO:0005096,GO:0001965,GO:0031681		Intron (NM_001199003/24012, intron 3 of 17)
XX_TCF4_1_peak_948	chr1	175812321	175812938	6.60381	75820	Wdr64	175698593	175815733	1	NM_029453	113728	GO:0005575	GO:0008150	GO:0003674		Intron (NM_029453/75820, intron 27 of 27)
XX_TCF4_1_peak_949	chr1	176083524	176083899	14.6975	319455	Pld5	175962306	176213942	2	NM_001195816	130043	GO:0016020,GO:0016021,GO:0005575	GO:0008150	GO:0003824,GO:0003674		Intron (NM_001195816/319455, intron 3 of 9)
XX_TCF4_1_peak_950	chr1	176130682	176130993	5.08866	319455	Pld5	175962306	176213942	2	NM_001195816	82949	GO:0016020,GO:0016021,GO:0005575	GO:0008150	GO:0003824,GO:0003674		Intron (NM_001195816/319455, intron 2 of 9)
XX_TCF4_1_peak_951	chr1	176281024	176281391	5.05569	319455	Pld5	175962306	176275312	2	NM_176916	-5712	GO:0016020,GO:0016021,GO:0005575	GO:0008150	GO:0003824,GO:0003674		Distal Intergenic
XX_TCF4_1_peak_952	chr1	176366584	176366936	5.60292	319455	Pld5	175962306	176275312	2	NM_176916	-91272	GO:0016020,GO:0016021,GO:0005575	GO:0008150	GO:0003824,GO:0003674		Distal Intergenic
XX_TCF4_1_peak_953	chr1	176370332	176370665	9.7383	319455	Pld5	175962306	176275312	2	NM_176916	-95020	GO:0016020,GO:0016021,GO:0005575	GO:0008150	GO:0003824,GO:0003674		Distal Intergenic
XX_TCF4_1_peak_954	chr1	176391007	176391451	6.60381	319455	Pld5	175962306	176275312	2	NM_176916	-115695	GO:0016020,GO:0016021,GO:0005575	GO:0008150	GO:0003824,GO:0003674		Distal Intergenic
XX_TCF4_1_peak_955	chr1	176585223	176585542	10.6737	102640488	Gm36536	176430111	176527269	2	NR_151528	-57954					Distal Intergenic
XX_TCF4_1_peak_956	chr1	176784056	176784556	6.86214	545389	Cep170	176733653	176797308	2	NM_001368873	12752	GO:0005737,GO:0005856,GO:0005829,GO:0005874,GO:0005815,GO:0005819,GO:0005813,GO:0072686,GO:0005814,GO:0120103	GO:0008150	GO:0005515		Intron (NM_001368873/545389, intron 4 of 18)
XX_TCF4_1_peak_957	chr1	177561632	177561942	10.7107	114483345	Gm51282	177579452	177579529	2	NR_162777	17587					Distal Intergenic
XX_TCF4_1_peak_958	chr1	177784046	177784608	7.11374	11566	Adss	177763178	177796509	2	NM_007422	11901	GO:0005737,GO:0005829,GO:0005739	GO:0046040,GO:0006531,GO:0014074,GO:0071257,GO:0044209,GO:0060359,GO:0006167,GO:0044208,GO:0006164	GO:0000166,GO:0046872,GO:0005525,GO:0016874,GO:0000287,GO:0004019	2.50002e+17	Exon (NM_007422/11566, exon 3 of 13)
XX_TCF4_1_peak_959	chr1	177795911	177796225	6.14975	11566	Adss	177763178	177796509	2	NM_007422	284	GO:0005737,GO:0005829,GO:0005739	GO:0046040,GO:0006531,GO:0014074,GO:0071257,GO:0044209,GO:0060359,GO:0006167,GO:0044208,GO:0006164	GO:0000166,GO:0046872,GO:0005525,GO:0016874,GO:0000287,GO:0004019	2.50002e+17	Promoter (<=1kb)
XX_TCF4_1_peak_960	chr1	177805735	177806085	5.46011	631584	Catspere1	177808419	177962253	1	NM_001368823	-2334	GO:0097228,GO:0036128,GO:0016020,GO:0016021	GO:0008150	GO:0003674		Promoter (2-3kb)
XX_TCF4_1_peak_961	chr1	177976711	177977085	8.56233	545391	Catspere2	177991398	178172705	1	NM_001368822	-14313	GO:0097228,GO:0036128,GO:0016020,GO:0016021	GO:0008150	GO:0003674		Distal Intergenic
XX_TCF4_1_peak_962	chr1	178267640	178267985	11.8001	66359	Cox20	178319153	178322693	1	NM_025511	-51168	GO:0005743,GO:0005739,GO:0016020,GO:0016021	GO:0033617	GO:0003674	4714	Distal Intergenic
XX_TCF4_1_peak_963	chr1	178318295	178319152	31.9493	66359	Cox20	178319153	178322693	1	NM_025511	-1	GO:0005743,GO:0005739,GO:0016020,GO:0016021	GO:0033617	GO:0003674	4714	Promoter (<=1kb)
XX_TCF4_1_peak_964	chr1	178330148	178330436	8.16249	51810	Hnrnpu	178321108	178337815	2	NR_149827	7379	GO:0005737,GO:0005634,GO:0005654,GO:0005856,GO:0032991,GO:0005815,GO:0005819,GO:0016607,GO:0016363,GO:0000776,GO:0005813,GO:0005694,GO:0009986,GO:0005681,GO:0072686,GO:0000777,GO:0090575,GO:1990904,GO:0000775,GO:0030496,GO:0036464,GO:0071013,GO:0000228,GO:0000922,GO:0070937,GO:0032839,GO:0099524,GO:1990023,GO:0005697,GO:0098577,GO:1990498	GO:0000122,GO:0007275,GO:0045944,GO:0030154,GO:0006325,GO:0007049,GO:0048511,GO:0051301,GO:0006397,GO:0008380,GO:0032922,GO:0010628,GO:0000381,GO:0098963,GO:0055013,GO:0016071,GO:0070934,GO:0009048,GO:0090336,GO:1990845,GO:0032211,GO:0071385,GO:0007346,GO:2000737,GO:2000648,GO:1902889,GO:1990280,GO:0034244,GO:0033673,GO:1902275,GO:1901673,GO:0071549,GO:0048255,GO:1902425,GO:0051457,GO:2000373,GO:…	GO:0005515,GO:0003677,GO:0000166,GO:0003682,GO:0005524,GO:0043565,GO:0044877,GO:0042802,GO:0003779,GO:1990837,GO:0003723,GO:0000978,GO:0003714,GO:0003730,GO:0003690,GO:1990841,GO:0003697,GO:0008143,GO:0031490,GO:0000993,GO:0003727,GO:0099122,GO:0003725,GO:0017069,GO:0070034,GO:0043021,GO:0034046,GO:0017130,GO:0001097,GO:0036002	3040	Exon (NR_149827/51810, exon 12 of 17)
XX_TCF4_1_peak_965	chr1	178337046	178337568	10.077	51810	Hnrnpu	178321108	178337815	2	NR_149827	247	GO:0005737,GO:0005634,GO:0005654,GO:0005856,GO:0032991,GO:0005815,GO:0005819,GO:0016607,GO:0016363,GO:0000776,GO:0005813,GO:0005694,GO:0009986,GO:0005681,GO:0072686,GO:0000777,GO:0090575,GO:1990904,GO:0000775,GO:0030496,GO:0036464,GO:0071013,GO:0000228,GO:0000922,GO:0070937,GO:0032839,GO:0099524,GO:1990023,GO:0005697,GO:0098577,GO:1990498	GO:0000122,GO:0007275,GO:0045944,GO:0030154,GO:0006325,GO:0007049,GO:0048511,GO:0051301,GO:0006397,GO:0008380,GO:0032922,GO:0010628,GO:0000381,GO:0098963,GO:0055013,GO:0016071,GO:0070934,GO:0009048,GO:0090336,GO:1990845,GO:0032211,GO:0071385,GO:0007346,GO:2000737,GO:2000648,GO:1902889,GO:1990280,GO:0034244,GO:0033673,GO:1902275,GO:1901673,GO:0071549,GO:0048255,GO:1902425,GO:0051457,GO:2000373,GO:…	GO:0005515,GO:0003677,GO:0000166,GO:0003682,GO:0005524,GO:0043565,GO:0044877,GO:0042802,GO:0003779,GO:1990837,GO:0003723,GO:0000978,GO:0003714,GO:0003730,GO:0003690,GO:1990841,GO:0003697,GO:0008143,GO:0031490,GO:0000993,GO:0003727,GO:0099122,GO:0003725,GO:0017069,GO:0070034,GO:0043021,GO:0034046,GO:0017130,GO:0001097,GO:0036002	3040	Promoter (<=1kb)
XX_TCF4_1_peak_966	chr1	178405683	178406805	16.8237	68226	Efcab2	178406018	178484513	1	NM_026626	0	GO:0005737,GO:0005856,GO:0042995,GO:0005929,GO:0031514,GO:0097228	GO:0008150	GO:0005509		Promoter (<=1kb)
XX_TCF4_1_peak_967	chr1	178538767	178539060	9.1688	269152	Kif26b	178529125	178932857	1	NM_001161665	9642	GO:0005737,GO:0005856,GO:0005874,GO:0005871	GO:0007275,GO:0007018,GO:0022409,GO:0030010,GO:0072092	GO:0005515,GO:0000166,GO:0005524,GO:0008017,GO:0016887,GO:0003777,GO:0003774,GO:1990939		Intron (NM_001161665/269152, intron 2 of 14)
XX_TCF4_1_peak_968	chr1	178625718	178626531	9.57073	269152	Kif26b	178529125	178932857	1	NM_001161665	96593	GO:0005737,GO:0005856,GO:0005874,GO:0005871	GO:0007275,GO:0007018,GO:0022409,GO:0030010,GO:0072092	GO:0005515,GO:0000166,GO:0005524,GO:0008017,GO:0016887,GO:0003777,GO:0003774,GO:1990939		Intron (NM_001161665/269152, intron 2 of 14)
XX_TCF4_1_peak_969	chr1	178712087	178712382	11.7901	269152	Kif26b	178529125	178932857	1	NM_001161665	182962	GO:0005737,GO:0005856,GO:0005874,GO:0005871	GO:0007275,GO:0007018,GO:0022409,GO:0030010,GO:0072092	GO:0005515,GO:0000166,GO:0005524,GO:0008017,GO:0016887,GO:0003777,GO:0003774,GO:1990939		Intron (NM_001161665/269152, intron 3 of 14)
XX_TCF4_1_peak_970	chr1	178746521	178746814	6.94822	269152	Kif26b	178529125	178932857	1	NM_001161665	217396	GO:0005737,GO:0005856,GO:0005874,GO:0005871	GO:0007275,GO:0007018,GO:0022409,GO:0030010,GO:0072092	GO:0005515,GO:0000166,GO:0005524,GO:0008017,GO:0016887,GO:0003777,GO:0003774,GO:1990939		Intron (NM_001161665/269152, intron 4 of 14)
XX_TCF4_1_peak_971	chr1	178908604	178908897	10.1885	269152	Kif26b	178529125	178932857	1	NM_001161665	379479	GO:0005737,GO:0005856,GO:0005874,GO:0005871	GO:0007275,GO:0007018,GO:0022409,GO:0030010,GO:0072092	GO:0005515,GO:0000166,GO:0005524,GO:0008017,GO:0016887,GO:0003777,GO:0003774,GO:1990939		Intron (NM_001161665/269152, intron 10 of 14)
XX_TCF4_1_peak_972	chr1	179120409	179120696	7.92884	69726	Smyd3	178951960	179518041	2	NM_027188	397345	GO:0005737,GO:0005634,GO:0005654,GO:0005829	GO:0045944,GO:0006325,GO:0006469,GO:0033138,GO:0032259,GO:0034968,GO:0045184,GO:0014904,GO:0006334,GO:0071549	GO:0005515,GO:0016740,GO:0046872,GO:0000978,GO:0042054,GO:0000993,GO:0018024,GO:0008168,GO:0001162	31001100	Intron (NM_027188/69726, intron 5 of 11)
XX_TCF4_1_peak_973	chr1	179190514	179190890	10.5239	69726	Smyd3	178951960	179518041	2	NM_027188	327151	GO:0005737,GO:0005634,GO:0005654,GO:0005829	GO:0045944,GO:0006325,GO:0006469,GO:0033138,GO:0032259,GO:0034968,GO:0045184,GO:0014904,GO:0006334,GO:0071549	GO:0005515,GO:0016740,GO:0046872,GO:0000978,GO:0042054,GO:0000993,GO:0018024,GO:0008168,GO:0001162	31001100	Intron (NM_027188/69726, intron 5 of 11)
XX_TCF4_1_peak_974	chr1	179264666	179264971	7.04751	69726	Smyd3	178951960	179518041	2	NM_027188	253070	GO:0005737,GO:0005634,GO:0005654,GO:0005829	GO:0045944,GO:0006325,GO:0006469,GO:0033138,GO:0032259,GO:0034968,GO:0045184,GO:0014904,GO:0006334,GO:0071549	GO:0005515,GO:0016740,GO:0046872,GO:0000978,GO:0042054,GO:0000993,GO:0018024,GO:0008168,GO:0001162	31001100	Intron (NM_027188/69726, intron 5 of 11)
XX_TCF4_1_peak_975	chr1	179265825	179266131	8.37674	69726	Smyd3	178951960	179518041	2	NM_027188	251910	GO:0005737,GO:0005634,GO:0005654,GO:0005829	GO:0045944,GO:0006325,GO:0006469,GO:0033138,GO:0032259,GO:0034968,GO:0045184,GO:0014904,GO:0006334,GO:0071549	GO:0005515,GO:0016740,GO:0046872,GO:0000978,GO:0042054,GO:0000993,GO:0018024,GO:0008168,GO:0001162	31001100	Intron (NM_027188/69726, intron 5 of 11)
XX_TCF4_1_peak_976	chr1	179302490	179302849	6.60381	69726	Smyd3	178951960	179518041	2	NM_027188	215192	GO:0005737,GO:0005634,GO:0005654,GO:0005829	GO:0045944,GO:0006325,GO:0006469,GO:0033138,GO:0032259,GO:0034968,GO:0045184,GO:0014904,GO:0006334,GO:0071549	GO:0005515,GO:0016740,GO:0046872,GO:0000978,GO:0042054,GO:0000993,GO:0018024,GO:0008168,GO:0001162	31001100	Intron (NM_027188/69726, intron 5 of 11)
XX_TCF4_1_peak_977	chr1	179373102	179373470	5.49938	69726	Smyd3	178951960	179518041	2	NM_027188	144571	GO:0005737,GO:0005634,GO:0005654,GO:0005829	GO:0045944,GO:0006325,GO:0006469,GO:0033138,GO:0032259,GO:0034968,GO:0045184,GO:0014904,GO:0006334,GO:0071549	GO:0005515,GO:0016740,GO:0046872,GO:0000978,GO:0042054,GO:0000993,GO:0018024,GO:0008168,GO:0001162	31001100	Intron (NM_027188/69726, intron 5 of 11)
XX_TCF4_1_peak_978	chr1	179402878	179403180	13.7242	69726	Smyd3	178951960	179518041	2	NM_027188	114861	GO:0005737,GO:0005634,GO:0005654,GO:0005829	GO:0045944,GO:0006325,GO:0006469,GO:0033138,GO:0032259,GO:0034968,GO:0045184,GO:0014904,GO:0006334,GO:0071549	GO:0005515,GO:0016740,GO:0046872,GO:0000978,GO:0042054,GO:0000993,GO:0018024,GO:0008168,GO:0001162	31001100	Intron (NM_027188/69726, intron 5 of 11)
XX_TCF4_1_peak_979	chr1	179581280	179581609	5.10085	226744	Cnst	179546529	179627473	1	NM_146105	34751	GO:0005794,GO:0032991,GO:0005802,GO:0043231,GO:0031410,GO:0030133,GO:0016020,GO:0016021,GO:0005886	GO:0010923,GO:0042998	GO:0005515,GO:0019902,GO:0071253		Intron (NM_146105/226744, intron 2 of 10)
XX_TCF4_1_peak_980	chr1	179816427	179816723	7.7072	226747	Ahctf1	179744904	179804015	2	NM_026375	-12412	GO:0005737,GO:0005634,GO:0005654,GO:0000785,GO:0016363,GO:0000776,GO:0005694,GO:0000777,GO:0000775,GO:0031965,GO:0031080,GO:0005643	GO:0007275,GO:0007049,GO:0051301,GO:0015031,GO:0030097,GO:0051028,GO:0032465,GO:0051292	GO:0003677	3013	Distal Intergenic
XX_TCF4_1_peak_981	chr1	179832756	179833119	7.18025	226747	Ahctf1	179744904	179804015	2	NM_026375	-28741	GO:0005737,GO:0005634,GO:0005654,GO:0000785,GO:0016363,GO:0000776,GO:0005694,GO:0000777,GO:0000775,GO:0031965,GO:0031080,GO:0005643	GO:0007275,GO:0007049,GO:0051301,GO:0015031,GO:0030097,GO:0051028,GO:0032465,GO:0051292	GO:0003677	3013	Distal Intergenic
XX_TCF4_1_peak_982	chr1	179854213	179854556	8.57889	226747	Ahctf1	179744904	179804015	2	NM_026375	-50198	GO:0005737,GO:0005634,GO:0005654,GO:0000785,GO:0016363,GO:0000776,GO:0005694,GO:0000777,GO:0000775,GO:0031965,GO:0031080,GO:0005643	GO:0007275,GO:0007049,GO:0051301,GO:0015031,GO:0030097,GO:0051028,GO:0032465,GO:0051292	GO:0003677	3013	Distal Intergenic
XX_TCF4_1_peak_983	chr1	179869243	179869652	10.3607	226747	Ahctf1	179744904	179804015	2	NM_026375	-65228	GO:0005737,GO:0005634,GO:0005654,GO:0000785,GO:0016363,GO:0000776,GO:0005694,GO:0000777,GO:0000775,GO:0031965,GO:0031080,GO:0005643	GO:0007275,GO:0007049,GO:0051301,GO:0015031,GO:0030097,GO:0051028,GO:0032465,GO:0051292	GO:0003677	3013	Distal Intergenic
XX_TCF4_1_peak_984	chr1	179925603	179925956	11.5623	226751	Cdc42bpa	179960760	180165603	1	NM_001346804	-34804	GO:0005737,GO:0005856,GO:0042995,GO:0005911,GO:0031252,GO:0030027,GO:0042641,GO:0016020	GO:0016310,GO:0006468,GO:0035556,GO:0016477,GO:0030036,GO:0051056,GO:0031532,GO:0018107,GO:0000226,GO:0007010,GO:0007097,GO:0031032	GO:0005515,GO:0000166,GO:0005524,GO:0016740,GO:0016301,GO:0046872,GO:0004672,GO:0042802,GO:0004674,GO:0000287		Distal Intergenic
XX_TCF4_1_peak_985	chr1	180163130	180163489	5.7571	226751	Cdc42bpa	179960760	180165603	1	NM_001346804	202370	GO:0005737,GO:0005856,GO:0042995,GO:0005911,GO:0031252,GO:0030027,GO:0042641,GO:0016020	GO:0016310,GO:0006468,GO:0035556,GO:0016477,GO:0030036,GO:0051056,GO:0031532,GO:0018107,GO:0000226,GO:0007010,GO:0007097,GO:0031032	GO:0005515,GO:0000166,GO:0005524,GO:0016740,GO:0016301,GO:0046872,GO:0004672,GO:0042802,GO:0004674,GO:0000287		3' UTR
XX_TCF4_1_peak_986	chr1	180258354	180258687	7.78777	102634049	Gm31728	180256405	180265550	1	NR_168339	1949					Promoter (1-2kb)
XX_TCF4_1_peak_987	chr1	180262438	180262851	6.72555	102634049	Gm31728	180256405	180265550	1	NR_168339	6033					Intron (NR_168339/102634049, intron 2 of 2)
XX_TCF4_1_peak_988	chr1	180287835	180288253	10.6792	102634049	Gm31728	180256405	180265550	1	NR_168339	31430					Distal Intergenic
XX_TCF4_1_peak_989	chr1	180292775	180293116	7.08228	102634049	Gm31728	180256405	180265550	1	NR_168339	36370					Distal Intergenic
XX_TCF4_1_peak_990	chr1	180565040	180565340	5.36724	11545	Parp1	180568891	180600999	1	NM_007415	-3551	GO:0005737,GO:0005634,GO:0005654,GO:0032991,GO:0005667,GO:0005730,GO:0032993,GO:0016604,GO:0005694,GO:0005635,GO:0090734,GO:0035861,GO:0005739	GO:0045944,GO:0050790,GO:0006915,GO:0006974,GO:0007179,GO:0010613,GO:0023019,GO:1904646,GO:0071560,GO:0032869,GO:0007005,GO:0006281,GO:0034599,GO:0048148,GO:1901216,GO:0034644,GO:1900182,GO:0042769,GO:0050882,GO:1903827,GO:0006302,GO:0000723,GO:2000679,GO:0044030,GO:0032880,GO:0033148,GO:0006259,GO:0070212,GO:1905168,GO:0060391,GO:0043504,GO:1904357,GO:0070213,GO:0010990,GO:0018424,GO:1904762,GO:…	GO:0005515,GO:0003677,GO:0003682,GO:0016740,GO:0046872,GO:0042802,GO:0008134,GO:0019901,GO:0046332,GO:0019899,GO:0042826,GO:0008270,GO:0030331,GO:0047485,GO:0016757,GO:0070412,GO:1990404,GO:0003950,GO:0051287	4.21004e+33	Distal Intergenic
XX_TCF4_1_peak_991	chr1	180586072	180586371	8.72073	11545	Parp1	180568891	180600999	1	NM_007415	17181	GO:0005737,GO:0005634,GO:0005654,GO:0032991,GO:0005667,GO:0005730,GO:0032993,GO:0016604,GO:0005694,GO:0005635,GO:0090734,GO:0035861,GO:0005739	GO:0045944,GO:0050790,GO:0006915,GO:0006974,GO:0007179,GO:0010613,GO:0023019,GO:1904646,GO:0071560,GO:0032869,GO:0007005,GO:0006281,GO:0034599,GO:0048148,GO:1901216,GO:0034644,GO:1900182,GO:0042769,GO:0050882,GO:1903827,GO:0006302,GO:0000723,GO:2000679,GO:0044030,GO:0032880,GO:0033148,GO:0006259,GO:0070212,GO:1905168,GO:0060391,GO:0043504,GO:1904357,GO:0070213,GO:0010990,GO:0018424,GO:1904762,GO:…	GO:0005515,GO:0003677,GO:0003682,GO:0016740,GO:0046872,GO:0042802,GO:0008134,GO:0019901,GO:0046332,GO:0019899,GO:0042826,GO:0008270,GO:0030331,GO:0047485,GO:0016757,GO:0070412,GO:1990404,GO:0003950,GO:0051287	4.21004e+33	Intron (NM_007415/11545, intron 8 of 22)
XX_TCF4_1_peak_992	chr1	180685906	180686371	5.49437	72568	Lin9	180641150	180690687	1	NM_001103182	44756	GO:0005634,GO:0005654,GO:0017053	GO:0006357,GO:0007049,GO:0051726,GO:0006351,GO:0071897,GO:0000003	GO:0003677	4218	Intron (NM_001103182/72568, intron 12 of 14)
XX_TCF4_1_peak_993	chr1	180704810	180705179	8.72073	27217	Mixl1	180693048	180697034	2	NM_013729	-7776	GO:0005634,GO:0005654,GO:0000785	GO:0007275,GO:0045944,GO:0030154,GO:0006357,GO:0007507,GO:0006355,GO:0030097,GO:0048565,GO:0035987,GO:0001706,GO:0002244,GO:0007492,GO:0042074,GO:0007369,GO:2000382,GO:1901533	GO:0005515,GO:0003677,GO:0042802,GO:1990837,GO:0001228,GO:0000978,GO:0000981,GO:0061629,GO:0001085,GO:0000987,GO:0042803,GO:0001103		Distal Intergenic
XX_TCF4_1_peak_994	chr1	180720909	180721223	12.7462	170760	Acbd3	180726043	180754204	1	NM_133225	-4820	GO:0005794,GO:0000139,GO:0005739,GO:0016020	GO:0006629,GO:0006694	GO:0034237,GO:0000062	5132	Distal Intergenic
XX_TCF4_1_peak_995	chr1	180738623	180739033	8.30657	170760	Acbd3	180726043	180754204	1	NM_133225	12580	GO:0005794,GO:0000139,GO:0005739,GO:0016020	GO:0006629,GO:0006694	GO:0034237,GO:0000062	5132	Exon (NM_133225/170760, exon 5 of 8)
XX_TCF4_1_peak_996	chr1	180778956	180779242	8.9269	15078	H3f3a	180802560	180813605	2	NM_008210	34363	GO:0005634,GO:0005654,GO:0032991,GO:0000228,GO:0001740,GO:0000781,GO:0000786	GO:0001649,GO:0035264,GO:0008283,GO:0008584,GO:0007283,GO:0030307,GO:0042692,GO:0031508,GO:0048477,GO:1902340,GO:0090230,GO:0006336,GO:0007566,GO:0006334,GO:0031509,GO:0006997,GO:0007338,GO:0007286	GO:0003677,GO:0000978,GO:0046982,GO:0000979,GO:0031492		Distal Intergenic
XX_TCF4_1_peak_997	chr1	180846111	180846637	9.48311	208768	Sde2	180851151	180868114	1	NM_145943	-4514	GO:0005634,GO:0005654,GO:0005829,GO:0005794,GO:0016607,GO:0005886	GO:0007049,GO:0051301,GO:0016567,GO:0031571,GO:0006260,GO:0034644,GO:0016485,GO:0071156	GO:0003677,GO:0003684		Distal Intergenic
XX_TCF4_1_peak_998	chr1	180848929	180849313	6.12001	208768	Sde2	180851151	180868114	1	NM_145943	-1838	GO:0005634,GO:0005654,GO:0005829,GO:0005794,GO:0016607,GO:0005886	GO:0007049,GO:0051301,GO:0016567,GO:0031571,GO:0006260,GO:0034644,GO:0016485,GO:0071156	GO:0003677,GO:0003684		Promoter (1-2kb)
XX_TCF4_1_peak_999	chr1	180857118	180857584	5.49437	208768	Sde2	180851151	180868114	1	NM_145943	5967	GO:0005634,GO:0005654,GO:0005829,GO:0005794,GO:0016607,GO:0005886	GO:0007049,GO:0051301,GO:0016567,GO:0031571,GO:0006260,GO:0034644,GO:0016485,GO:0071156	GO:0003677,GO:0003684		Intron (NM_145943/208768, intron 2 of 6)
XX_TCF4_1_peak_1000	chr1	180888431	180888763	7.18025	320202	Lefty2	180893108	180899107	1	NM_177099	-4345	GO:0005615,GO:0005576	GO:0007275,GO:0060395,GO:0030509,GO:0010862	GO:0008083,GO:0005160,GO:0005125	455004350	Distal Intergenic
XX_TCF4_1_peak_1001	chr1	180915465	180915835	10.0267	69051	Pycr2	180904274	180908088	1	NM_133705	11191	GO:0005737,GO:0005739	GO:0034599,GO:0055129,GO:0008652,GO:0006561	GO:0004735,GO:0016491	1.23001e+18	Distal Intergenic
XX_TCF4_1_peak_1002	chr1	180937528	180938028	5.82142	13590	Lefty1	180935022	180938401	1	NM_010094	2506	GO:0005615,GO:0005576	GO:0000122,GO:0007275,GO:0008285,GO:0003007,GO:0032526,GO:0007368,GO:0060395,GO:0042074,GO:1900124,GO:0009948,GO:0030509,GO:1900108,GO:0010862	GO:0038100,GO:0008083,GO:0005160,GO:0005125	455004350	Promoter (2-3kb)
XX_TCF4_1_peak_1003	chr1	180948135	180948681	10.5245	208795	Tmem63a	180942518	180975104	1	NM_144794	5617	GO:0043231,GO:0034451,GO:0005764,GO:0005765,GO:0016020,GO:0016021,GO:0005886	GO:0006811,GO:0034220,GO:0098655	GO:0003676,GO:0005227,GO:0008381,GO:1990760		Intron (NM_144794/208795, intron 2 of 22)
XX_TCF4_1_peak_1004	chr1	180971875	180972373	7.1833	208795	Tmem63a	180942518	180975104	1	NM_144794	29357	GO:0043231,GO:0034451,GO:0005764,GO:0005765,GO:0016020,GO:0016021,GO:0005886	GO:0006811,GO:0034220,GO:0098655	GO:0003676,GO:0005227,GO:0008381,GO:1990760		Exon (NM_144794/208795, exon 20 of 23)
XX_TCF4_1_peak_1005	chr1	181144966	181145291	7.21269	67459	Nvl	181087138	181144204	2	NM_026171	-762	GO:0005634,GO:0005654,GO:0005730,GO:0005697,GO:0000176	GO:0032092,GO:0051973,GO:0042273,GO:0006364,GO:0042254,GO:1904749	GO:0000166,GO:0005524,GO:0016887,GO:1990275	3008	Promoter (<=1kb)
XX_TCF4_1_peak_1006	chr1	181455956	181456260	5.91417	72978	Cnih3	181352628	181460641	1	NM_001160211	103328	GO:0098978,GO:0030054,GO:0045202,GO:0030425,GO:0045211,GO:0043198,GO:0032281,GO:0016020,GO:0016021,GO:0005886	GO:0016192,GO:0042391,GO:0035249,GO:2000311,GO:0051668,GO:0099645	GO:0016247		Intron (NM_001160211/72978, intron 5 of 5)
XX_TCF4_1_peak_1007	chr1	181475593	181476005	7.14251	403180	Ccdc121	181509633	181511451	2	NM_207280	35446					Distal Intergenic
XX_TCF4_1_peak_1008	chr1	181477147	181477556	8.30657	403180	Ccdc121	181509633	181511451	2	NM_207280	33895					Distal Intergenic
XX_TCF4_1_peak_1009	chr1	181514825	181515144	7.40623	403180	Ccdc121	181509633	181511451	2	NM_207280	-3374					Distal Intergenic
XX_TCF4_1_peak_1010	chr1	181533813	181534145	6.75587	403180	Ccdc121	181509633	181511451	2	NM_207280	-22362					Distal Intergenic
XX_TCF4_1_peak_1011	chr1	181789811	181790276	13.7123	240960	Dnah14	181576593	181814741	1	NM_001377039	213218					Intron (NM_001377039/240960, intron 76 of 85)
XX_TCF4_1_peak_1012	chr1	181840045	181840417	6.27978	98386	Lbr	181815315	181842401	2	NM_133815	1984	GO:0005737,GO:0005634,GO:0005635,GO:0031965,GO:0005783,GO:0005789,GO:0005652,GO:0005643,GO:0005637,GO:0016020,GO:0016021	GO:0006629,GO:0030223,GO:0016126,GO:0006695,GO:0008202,GO:0008203,GO:0006694	GO:0005515,GO:0003677,GO:0008139,GO:0070087,GO:0050613,GO:0051087,GO:0070402,GO:0016628,GO:0016627,GO:0016491	1000110001110	Promoter (1-2kb)
XX_TCF4_1_peak_1013	chr1	181888199	181888625	5.60292	98386	Lbr	181815315	181842401	2	NM_133815	-45798	GO:0005737,GO:0005634,GO:0005635,GO:0031965,GO:0005783,GO:0005789,GO:0005652,GO:0005643,GO:0005637,GO:0016020,GO:0016021	GO:0006629,GO:0030223,GO:0016126,GO:0006695,GO:0008202,GO:0008203,GO:0006694	GO:0005515,GO:0003677,GO:0008139,GO:0070087,GO:0050613,GO:0051087,GO:0070402,GO:0016628,GO:0016627,GO:0016491	1000110001110	Distal Intergenic
XX_TCF4_1_peak_1014	chr1	182184793	182185121	7.40623	625823	Vmn1r1	182157178	182158098	2	NM_001166728	-26695	GO:0016020,GO:0016021,GO:0005575,GO:0005886	GO:0019236,GO:0007165,GO:0008150,GO:0007186	GO:0016503,GO:0003674,GO:0004930		Distal Intergenic
XX_TCF4_1_peak_1015	chr1	182314307	182314631	11.6981	67948	Fbxo28	182313102	182341606	2	NM_175127	26975	GO:0000776,GO:0005694,GO:0000777,GO:0000775	GO:0000209	GO:0042802		3' UTR
XX_TCF4_1_peak_1016	chr1	182413680	182414279	13.0441	209456	Trp53bp2	182409167	182462436	1	NM_173378	4513	GO:0005737,GO:0005634,GO:0005829,GO:0030054,GO:0048471	GO:0007049,GO:0007507,GO:0006915,GO:0007417,GO:1901216,GO:0009792,GO:1900119,GO:0010212,GO:0072332	GO:0042802,GO:0002039,GO:0017124,GO:0051059	4390	Intron (NM_173378/209456, intron 1 of 17)
XX_TCF4_1_peak_1017	chr1	182445075	182445450	5.73047	209456	Trp53bp2	182409167	182462436	1	NM_173378	35908	GO:0005737,GO:0005634,GO:0005829,GO:0030054,GO:0048471	GO:0007049,GO:0007507,GO:0006915,GO:0007417,GO:1901216,GO:0009792,GO:1900119,GO:0010212,GO:0072332	GO:0042802,GO:0002039,GO:0017124,GO:0051059	4390	Intron (NM_173378/209456, intron 11 of 17)
XX_TCF4_1_peak_1018	chr1	182558363	182558705	7.41579	170725	Capn8	182565007	182606526	1	NM_001145806	-6302	GO:0005737,GO:0005794	GO:1990092,GO:0006508,GO:0007586	GO:0046872,GO:0042802,GO:0005509,GO:0016787,GO:0008234,GO:0008233,GO:0004198		Distal Intergenic
XX_TCF4_1_peak_1019	chr1	182783164	182783620	9.81775	96935	Susd4	182764044	182896589	1	NM_001356462	19120	GO:0016020,GO:0016021,GO:0005575	GO:0045957,GO:0045959,GO:0030449	GO:0003674		Intron (NM_001356462/96935, intron 2 of 8)
XX_TCF4_1_peak_1020	chr1	182811261	182811672	7.50405	96935	Susd4	182764044	182896589	1	NM_001356462	47217	GO:0016020,GO:0016021,GO:0005575	GO:0045957,GO:0045959,GO:0030449	GO:0003674		Intron (NM_001356462/96935, intron 2 of 8)
XX_TCF4_1_peak_1021	chr1	182876953	182877495	10.875	96935	Susd4	182764044	182896589	1	NM_001356462	112909	GO:0016020,GO:0016021,GO:0005575	GO:0045957,GO:0045959,GO:0030449	GO:0003674		Intron (NM_001356462/96935, intron 5 of 8)
XX_TCF4_1_peak_1022	chr1	182891753	182892253	9.9718	96935	Susd4	182764044	182896589	1	NM_001356462	127709	GO:0016020,GO:0016021,GO:0005575	GO:0045957,GO:0045959,GO:0030449	GO:0003674		Exon (NM_001356462/96935, exon 8 of 9)
XX_TCF4_1_peak_1023	chr1	183053983	183054475	8.23607	68897	Disp1	183086264	183147557	2	NM_001278220	93082	GO:0016020,GO:0016021	GO:0007275,GO:0007224,GO:0007389,GO:0009953,GO:0007368,GO:0055085,GO:0060539,GO:0009880,GO:0007225,GO:0042886,GO:0015833	GO:1904680	434004341	Distal Intergenic
XX_TCF4_1_peak_1024	chr1	183064867	183065567	13.288	68897	Disp1	183086264	183147557	2	NM_001278220	81990	GO:0016020,GO:0016021	GO:0007275,GO:0007224,GO:0007389,GO:0009953,GO:0007368,GO:0055085,GO:0060539,GO:0009880,GO:0007225,GO:0042886,GO:0015833	GO:1904680	434004341	Distal Intergenic
XX_TCF4_1_peak_1025	chr1	183080331	183080930	7.21787	68897	Disp1	183086264	183147557	2	NM_001278220	66627	GO:0016020,GO:0016021	GO:0007275,GO:0007224,GO:0007389,GO:0009953,GO:0007368,GO:0055085,GO:0060539,GO:0009880,GO:0007225,GO:0042886,GO:0015833	GO:1904680	434004341	Distal Intergenic
XX_TCF4_1_peak_1026	chr1	183192090	183192415	12.5575	68897	Disp1	183086264	183221529	2	NM_001278218	29114	GO:0016020,GO:0016021	GO:0007275,GO:0007224,GO:0007389,GO:0009953,GO:0007368,GO:0055085,GO:0060539,GO:0009880,GO:0007225,GO:0042886,GO:0015833	GO:1904680	434004341	Intron (NM_001278218/68897, intron 1 of 8)
XX_TCF4_1_peak_1027	chr1	183931192	183931511	6.60381	73363	1700056E22Rik	184033032	184033998	2	NM_028516	102487	GO:0005575	GO:0008150	GO:0003674		Distal Intergenic
XX_TCF4_1_peak_1028	chr1	184905004	184905311	7.40623	226778	Mark1	184896424	184999549	2	NM_145515	94238	GO:0005737,GO:0005856,GO:0042995,GO:0030425,GO:0016020,GO:0005886	GO:0016310,GO:0006468,GO:0035556,GO:0016055,GO:0001764,GO:0000226,GO:0007010,GO:0050773,GO:0010975,GO:0051654	GO:0000166,GO:0005524,GO:0016740,GO:0016301,GO:0046872,GO:0004672,GO:0004674,GO:0005546,GO:0008289,GO:0070300,GO:0000287,GO:0001786,GO:0050321		Intron (NM_145515/226778, intron 16 of 17)
XX_TCF4_1_peak_1029	chr1	184946552	184946871	5.31346	226778	Mark1	184896424	184999549	2	NM_145515	52678	GO:0005737,GO:0005856,GO:0042995,GO:0030425,GO:0016020,GO:0005886	GO:0016310,GO:0006468,GO:0035556,GO:0016055,GO:0001764,GO:0000226,GO:0007010,GO:0050773,GO:0010975,GO:0051654	GO:0000166,GO:0005524,GO:0016740,GO:0016301,GO:0046872,GO:0004672,GO:0004674,GO:0005546,GO:0008289,GO:0070300,GO:0000287,GO:0001786,GO:0050321		Intron (NM_145515/226778, intron 1 of 17)
XX_TCF4_1_peak_1030	chr1	185142714	185143239	6.01678	98732	Rab3gap2	185204168	185286746	1	NM_001163754	-60929	GO:0005737,GO:0005829,GO:0032991,GO:0005886	GO:0043547,GO:0043087,GO:2000786,GO:1903061,GO:1903373,GO:0097051	GO:0005515,GO:0005096,GO:0031267,GO:0005085,GO:0030234		Distal Intergenic
XX_TCF4_1_peak_1031	chr1	185353009	185353488	5.25745	23827	Bpnt1	185332159	185357769	1	NM_011794	20850		GO:0046855,GO:0046854	GO:0046872,GO:0016787,GO:0000287,GO:0004441,GO:0008441	9200110001120	Intron (NM_011794/23827, intron 7 of 8)
XX_TCF4_1_peak_1032	chr1	185356291	185356668	6.5413	23827	Bpnt1	185332159	185357769	1	NM_011794	24132		GO:0046855,GO:0046854	GO:0046872,GO:0016787,GO:0000287,GO:0004441,GO:0008441	9200110001120	3' UTR
XX_TCF4_1_peak_1033	chr1	185391991	185392288	5.60292	107508	Eprs	185363044	185428360	1	NM_001357474	28947	GO:0005737,GO:0005829,GO:1990904,GO:0017101,GO:0097452,GO:0016020,GO:0005886	GO:0006417,GO:0017148,GO:0032869,GO:0008152,GO:0140212,GO:0043039,GO:0006418,GO:0006424,GO:0006433,GO:0071346,GO:0006412	GO:0005515,GO:0000166,GO:0005524,GO:0046872,GO:0042802,GO:0003723,GO:0008270,GO:0035613,GO:0042803,GO:0016874,GO:0003824,GO:0051020,GO:0004812,GO:0004818,GO:0004827	8.60011e+27	Intron (NM_001357474/107508, intron 13 of 32)
XX_TCF4_1_peak_1034	chr1	185410206	185410687	8.23607	107508	Eprs	185363044	185428360	1	NM_001357474	47162	GO:0005737,GO:0005829,GO:1990904,GO:0017101,GO:0097452,GO:0016020,GO:0005886	GO:0006417,GO:0017148,GO:0032869,GO:0008152,GO:0140212,GO:0043039,GO:0006418,GO:0006424,GO:0006433,GO:0071346,GO:0006412	GO:0005515,GO:0000166,GO:0005524,GO:0046872,GO:0042802,GO:0003723,GO:0008270,GO:0035613,GO:0042803,GO:0016874,GO:0003824,GO:0051020,GO:0004812,GO:0004818,GO:0004827	8.60011e+27	Exon (NM_001357474/107508, exon 22 of 33)
XX_TCF4_1_peak_1035	chr1	185503634	185504110	5.83061	114668	5033404E19Rik	185497306	185498014	1	NR_033600	6328					Distal Intergenic
XX_TCF4_1_peak_1036	chr1	185573367	185573751	5.98004	100124483	Mir297c	185537336	185988795	1	NR_030555	36031		GO:1990830			Intron (NR_030555/100124483, intron 2 of 6)
XX_TCF4_1_peak_1037	chr1	185633742	185634052	7.64952	100124483	Mir297c	185537336	185988795	1	NR_030555	96406		GO:1990830			Intron (NR_030555/100124483, intron 4 of 6)
XX_TCF4_1_peak_1038	chr1	185829222	185829576	5.72467	100124483	Mir297c	185537336	185988795	1	NR_030555	291886		GO:1990830			Intron (NR_030555/100124483, intron 4 of 6)
XX_TCF4_1_peak_1039	chr1	185850279	185850607	8.0911	100124483	Mir297c	185537336	185988795	1	NR_030555	312943		GO:1990830			Intron (NR_030555/100124483, intron 4 of 6)
XX_TCF4_1_peak_1040	chr1	185932656	185933342	8.23607	100124483	Mir297c	185537336	185988795	1	NR_030555	395320		GO:1990830			Intron (NR_030555/100124483, intron 5 of 6)
XX_TCF4_1_peak_1041	chr1	185988031	185988456	5.80655	100124483	Mir297c	185537336	185988795	1	NR_030555	450695		GO:1990830			Intron (NR_030555/100124483, intron 5 of 6)
XX_TCF4_1_peak_1042	chr1	186195328	186195672	5.38825	226791	Lyplal1	186087732	186117310	2	NM_146106	-78018	GO:0005737,GO:0005829	GO:0042997,GO:0002084	GO:0016787,GO:0052689,GO:0008474		Distal Intergenic
XX_TCF4_1_peak_1043	chr1	186232120	186232691	7.1945	226791	Lyplal1	186087732	186117310	2	NM_146106	-114810	GO:0005737,GO:0005829	GO:0042997,GO:0002084	GO:0016787,GO:0052689,GO:0008474		Distal Intergenic
XX_TCF4_1_peak_1044	chr1	186290019	186290397	15.701	226791	Lyplal1	186087732	186117310	2	NM_146106	-172709	GO:0005737,GO:0005829	GO:0042997,GO:0002084	GO:0016787,GO:0052689,GO:0008474		Distal Intergenic
XX_TCF4_1_peak_1045	chr1	186355655	186356129	7.40623	320449	A730004F24Rik	186511838	186558681	2	NR_131124	202552	GO:0005575	GO:0008150	GO:0003674		Distal Intergenic
XX_TCF4_1_peak_1046	chr1	186772297	186772825	8.23607	67223	Rrp15	186721087	186749358	2	NM_026041	-22939	GO:0030687	GO:0000460,GO:0006364,GO:0000470	GO:0003674		Distal Intergenic
XX_TCF4_1_peak_1047	chr1	186973835	186974232	7.99583	110957	D1Pas1	186967416	186970627	1	NM_033077	6419	GO:0005737,GO:0005634,GO:0005654,GO:0005829,GO:0010494,GO:0031252,GO:0005813,GO:0022627,GO:0043186,GO:0005852,GO:0005886	GO:0007275,GO:0045944,GO:0030154,GO:0035556,GO:0016055,GO:0043065,GO:0010628,GO:0043066,GO:0090263,GO:0007059,GO:0045727,GO:0031954,GO:0017148,GO:0032508,GO:0045070,GO:0031333,GO:0034063,GO:2001243,GO:0007283,GO:0030308,GO:0030307,GO:0043154,GO:1900087,GO:0008625,GO:1903608,GO:0071902,GO:1901223,GO:0098586,GO:0045948,GO:0006413,GO:0034161,GO:0000239,GO:0071470,GO:1902523,GO:0036493,GO:0071243,GO:…	GO:0003677,GO:0000166,GO:0005524,GO:0008134,GO:0003723,GO:0003729,GO:0003676,GO:0016887,GO:0004386,GO:0016787,GO:0003678,GO:0008143,GO:0035613,GO:0048027,GO:0003924,GO:0003724,GO:0043539,GO:0033592,GO:0031369,GO:0043024,GO:0008190,GO:0017111,GO:0043273,GO:0043015	52030516104622	Distal Intergenic
XX_TCF4_1_peak_1048	chr1	187145262	187145628	7.40623	74717	Spata17	187048407	187215446	2	NM_028848	69818	GO:0005737,GO:0005575	GO:0008150	GO:0005516		Intron (NM_028848/74717, intron 5 of 9)
XX_TCF4_1_peak_1049	chr1	187983773	187984070	7.46762	26381	Esrrg	187609006	188214884	1	NM_001243792	374767	GO:0005634	GO:0007275,GO:0045893,GO:0045944,GO:0006357,GO:0006355,GO:0120162,GO:0048384,GO:0043401	GO:0005515,GO:0003677,GO:0003700,GO:0046872,GO:0043565,GO:0042802,GO:1990837,GO:0005516,GO:0001228,GO:0000978,GO:0000977,GO:0004879,GO:0008270,GO:0003707,GO:0005496		Intron (NM_001243792/26381, intron 2 of 7)
XX_TCF4_1_peak_1050	chr1	188507156	188507528	8.23607	22283	Ush2a	188262838	188965039	1	NM_021408	244318	GO:0005737,GO:0045202,GO:0042995,GO:0043025,GO:0005604,GO:0043195,GO:0032420,GO:0016324,GO:0036064,GO:1990696,GO:0002141,GO:0001917,GO:0032391,GO:1990075,GO:0002142,GO:0060171,GO:0032421,GO:0016020,GO:0016021,GO:0005886,GO:0005576	GO:0016477,GO:0009887,GO:0034446,GO:0009888,GO:0050953,GO:0060113,GO:0045184,GO:0045494,GO:0007601,GO:0035315,GO:0048496,GO:0007605,GO:0050896	GO:0005515,GO:0042802,GO:0017022,GO:0005518		Intron (NM_021408/22283, intron 20 of 70)
XX_TCF4_1_peak_1051	chr1	188554493	188554954	5.67138	22283	Ush2a	188262838	188965039	1	NM_021408	291655	GO:0005737,GO:0045202,GO:0042995,GO:0043025,GO:0005604,GO:0043195,GO:0032420,GO:0016324,GO:0036064,GO:1990696,GO:0002141,GO:0001917,GO:0032391,GO:1990075,GO:0002142,GO:0060171,GO:0032421,GO:0016020,GO:0016021,GO:0005886,GO:0005576	GO:0016477,GO:0009887,GO:0034446,GO:0009888,GO:0050953,GO:0060113,GO:0045184,GO:0045494,GO:0007601,GO:0035315,GO:0048496,GO:0007605,GO:0050896	GO:0005515,GO:0042802,GO:0017022,GO:0005518		Intron (NM_021408/22283, intron 29 of 70)
XX_TCF4_1_peak_1052	chr1	188649910	188650420	8.23607	22283	Ush2a	188262838	188965039	1	NM_021408	387072	GO:0005737,GO:0045202,GO:0042995,GO:0043025,GO:0005604,GO:0043195,GO:0032420,GO:0016324,GO:0036064,GO:1990696,GO:0002141,GO:0001917,GO:0032391,GO:1990075,GO:0002142,GO:0060171,GO:0032421,GO:0016020,GO:0016021,GO:0005886,GO:0005576	GO:0016477,GO:0009887,GO:0034446,GO:0009888,GO:0050953,GO:0060113,GO:0045184,GO:0045494,GO:0007601,GO:0035315,GO:0048496,GO:0007605,GO:0050896	GO:0005515,GO:0042802,GO:0017022,GO:0005518		Intron (NM_021408/22283, intron 35 of 70)
XX_TCF4_1_peak_1053	chr1	188655943	188656334	6.60381	22283	Ush2a	188262838	188965039	1	NM_021408	393105	GO:0005737,GO:0045202,GO:0042995,GO:0043025,GO:0005604,GO:0043195,GO:0032420,GO:0016324,GO:0036064,GO:1990696,GO:0002141,GO:0001917,GO:0032391,GO:1990075,GO:0002142,GO:0060171,GO:0032421,GO:0016020,GO:0016021,GO:0005886,GO:0005576	GO:0016477,GO:0009887,GO:0034446,GO:0009888,GO:0050953,GO:0060113,GO:0045184,GO:0045494,GO:0007601,GO:0035315,GO:0048496,GO:0007605,GO:0050896	GO:0005515,GO:0042802,GO:0017022,GO:0005518		Intron (NM_021408/22283, intron 36 of 70)
XX_TCF4_1_peak_1054	chr1	189192542	189193024	5.08866	115487348	A430027H14Rik	189343051	189344892	1	NR_165462	-150027					Distal Intergenic
XX_TCF4_1_peak_1055	chr1	189353765	189354087	8.91438	16526	Kcnk2	189207930	189402273	2	NM_001281848	48186	GO:0005634,GO:0030424,GO:0043025,GO:0043005,GO:0009986,GO:0016324,GO:0005783,GO:0097449,GO:0008076,GO:0043679,GO:0005887,GO:0044305,GO:0016020,GO:0016021,GO:0005886	GO:0007613,GO:0042391,GO:0006811,GO:0071805,GO:0090102,GO:0071456,GO:0006813,GO:0009612,GO:0048678,GO:0060044,GO:0010942,GO:0003231,GO:1900039,GO:2000279,GO:0030322,GO:0007186	GO:0005515,GO:0005267,GO:0019870,GO:0005249,GO:0015271,GO:0022841	49340497104927	Intron (NM_001281848/16526, intron 1 of 5)
XX_TCF4_1_peak_1056	chr1	189408952	189409314	5.73047	16526	Kcnk2	189207930	189402273	2	NM_001281848	-6679	GO:0005634,GO:0030424,GO:0043025,GO:0043005,GO:0009986,GO:0016324,GO:0005783,GO:0097449,GO:0008076,GO:0043679,GO:0005887,GO:0044305,GO:0016020,GO:0016021,GO:0005886	GO:0007613,GO:0042391,GO:0006811,GO:0071805,GO:0090102,GO:0071456,GO:0006813,GO:0009612,GO:0048678,GO:0060044,GO:0010942,GO:0003231,GO:1900039,GO:2000279,GO:0030322,GO:0007186	GO:0005515,GO:0005267,GO:0019870,GO:0005249,GO:0015271,GO:0022841	49340497104927	Distal Intergenic
XX_TCF4_1_peak_1057	chr1	190004599	190004959	6.5413	226830	Smyd2	189880492	189922291	2	NM_026796	-82308	GO:0005737,GO:0005634,GO:0005829	GO:0000122,GO:0006325,GO:0007507,GO:0008285,GO:0016571,GO:0018026,GO:0018027,GO:0032259,GO:0034968,GO:0010452,GO:0043516	GO:0005515,GO:0016740,GO:0046872,GO:0002039,GO:0042054,GO:0000993,GO:0018024,GO:0008168,GO:0016279,GO:0046975	31001100	Distal Intergenic
XX_TCF4_1_peak_1058	chr1	190199484	190199889	8.23607	102632463	Prox1os	190170296	190217279	1	NR_151620	29188					Intron (NR_151620/102632463, intron 1 of 1)
XX_TCF4_1_peak_1059	chr1	190248279	190248601	7.93674	19130	Prox1	190118035	190170827	2	NM_008937	-77452	GO:0005737,GO:0005634,GO:0005654,GO:0005829	GO:0000122,GO:0007275,GO:0045944,GO:0006357,GO:0045892,GO:0048511,GO:0007420,GO:0006355,GO:0008285,GO:0008284,GO:0042752,GO:0001822,GO:0007623,GO:0030324,GO:0001889,GO:0043433,GO:0010468,GO:0097150,GO:0002089,GO:0060412,GO:0048839,GO:0001709,GO:0001945,GO:0010595,GO:0048845,GO:0021707,GO:0045787,GO:0045446,GO:0055009,GO:0031016,GO:0070858,GO:0055005,GO:0001946,GO:0021542,GO:2000179,GO:0001938,GO:…	GO:0005515,GO:0003677,GO:0003700,GO:0043565,GO:1990837,GO:0000976,GO:0000978,GO:0000981,GO:0001227,GO:0016922,GO:0050693,GO:0050692	4013	Distal Intergenic
XX_TCF4_1_peak_1060	chr1	190437661	190438130	8.23607	433390	Gm29678	190403648	190417145	1	NR_151624	34013					Distal Intergenic
XX_TCF4_1_peak_1061	chr1	190619718	190620016	7.40623	433390	Gm29678	190403648	190417145	1	NR_151624	216070					Distal Intergenic
XX_TCF4_1_peak_1062	chr1	190627398	190627889	7.40623	433390	Gm29678	190403648	190417145	1	NR_151624	223750					Distal Intergenic
XX_TCF4_1_peak_1063	chr1	190721657	190722175	9.9718	320119	Rps6kc1	190772879	190911770	2	NM_178775	189595	GO:0005737,GO:0014069,GO:0005768,GO:0005769,GO:0005764,GO:0016020	GO:0016310,GO:0006468	GO:0000166,GO:0005524,GO:0016740,GO:0016301,GO:0004672,GO:0004674,GO:0035091,GO:0008289		Distal Intergenic
XX_TCF4_1_peak_1064	chr1	190829911	190830306	5.25519	320119	Rps6kc1	190772879	190911770	2	NM_178775	81464	GO:0005737,GO:0014069,GO:0005768,GO:0005769,GO:0005764,GO:0016020	GO:0016310,GO:0006468	GO:0000166,GO:0005524,GO:0016740,GO:0016301,GO:0004672,GO:0004674,GO:0035091,GO:0008289		Intron (NM_178775/320119, intron 8 of 14)
XX_TCF4_1_peak_1065	chr1	190849031	190849331	6.60381	320119	Rps6kc1	190772879	190911770	2	NM_178775	62439	GO:0005737,GO:0014069,GO:0005768,GO:0005769,GO:0005764,GO:0016020	GO:0016310,GO:0006468	GO:0000166,GO:0005524,GO:0016740,GO:0016301,GO:0004672,GO:0004674,GO:0035091,GO:0008289		Intron (NM_178775/320119, intron 6 of 14)
XX_TCF4_1_peak_1066	chr1	190954144	190954583	8.27232	226841	Vash2	190947646	190978998	2	NM_144879	24415	GO:0005737,GO:0005856,GO:0005576	GO:0060716,GO:0045766,GO:0060674,GO:0045765,GO:0060711,GO:0001938,GO:0061564,GO:0140253,GO:0006508,GO:0000768	GO:0005515,GO:0003779,GO:0008017,GO:0016787,GO:0008233,GO:0004181,GO:0004180		Intron (NM_144879/226841, intron 7 of 7)
XX_TCF4_1_peak_1067	chr1	190958654	190959227	8.30657	226841	Vash2	190947646	190978998	2	NM_144879	19771	GO:0005737,GO:0005856,GO:0005576	GO:0060716,GO:0045766,GO:0060674,GO:0045765,GO:0060711,GO:0001938,GO:0061564,GO:0140253,GO:0006508,GO:0000768	GO:0005515,GO:0003779,GO:0008017,GO:0016787,GO:0008233,GO:0004181,GO:0004180		Exon (NM_144879/226841, exon 7 of 8)
XX_TCF4_1_peak_1068	chr1	190987834	190988122	8.793	226841	Vash2	190947646	190979296	2	NR_027352	-8538	GO:0005737,GO:0005856,GO:0005576	GO:0060716,GO:0045766,GO:0060674,GO:0045765,GO:0060711,GO:0001938,GO:0061564,GO:0140253,GO:0006508,GO:0000768	GO:0005515,GO:0003779,GO:0008017,GO:0016787,GO:0008233,GO:0004181,GO:0004180		Distal Intergenic
XX_TCF4_1_peak_1069	chr1	190988904	190989191	8.75675	226841	Vash2	190947646	190979296	2	NR_027352	-9608	GO:0005737,GO:0005856,GO:0005576	GO:0060716,GO:0045766,GO:0060674,GO:0045765,GO:0060711,GO:0001938,GO:0061564,GO:0140253,GO:0006508,GO:0000768	GO:0005515,GO:0003779,GO:0008017,GO:0016787,GO:0008233,GO:0004181,GO:0004180		Distal Intergenic
XX_TCF4_1_peak_1070	chr1	191117253	191117613	11.9952	381319	Batf3	191098414	191108943	1	NM_030060	18839	GO:0005634,GO:0005654,GO:0005829,GO:0005730	GO:0000122,GO:0030154,GO:0006357,GO:0006355,GO:0097028,GO:0043011,GO:0009615	GO:0003677,GO:0003700,GO:1990837,GO:0000978,GO:0000981,GO:0001227	5235	Distal Intergenic
XX_TCF4_1_peak_1071	chr1	191159478	191159814	7.75513	619288	Fam71a	191162584	191164817	2	NM_001109759	5003					Distal Intergenic
XX_TCF4_1_peak_1072	chr1	191176129	191176428	7.18025	11910	Atf3	191170297	191183333	2	NM_007498	6905	GO:0005634,GO:0005654,GO:0005730,GO:1990622	GO:0000122,GO:0045944,GO:0006357,GO:0045892,GO:0006355,GO:0008284,GO:0010628,GO:0034198,GO:0070373,GO:1903984,GO:1990440,GO:0030968,GO:0035914,GO:0006094	GO:0003677,GO:0003700,GO:0042802,GO:1990837,GO:0000976,GO:0001228,GO:0000978,GO:0000977,GO:0000981,GO:0046982,GO:0001227,GO:0042803		Intron (NM_007498/11910, intron 2 of 3)
XX_TCF4_1_peak_1073	chr1	191183692	191184022	11.2587	11910	Atf3	191170297	191183333	2	NM_007498	-359	GO:0005634,GO:0005654,GO:0005730,GO:1990622	GO:0000122,GO:0045944,GO:0006357,GO:0045892,GO:0006355,GO:0008284,GO:0010628,GO:0034198,GO:0070373,GO:1903984,GO:1990440,GO:0030968,GO:0035914,GO:0006094	GO:0003677,GO:0003700,GO:0042802,GO:1990837,GO:0000976,GO:0001228,GO:0000978,GO:0000977,GO:0000981,GO:0046982,GO:0001227,GO:0042803		Promoter (<=1kb)
XX_TCF4_1_peak_1074	chr1	191187158	191187530	7.01448	11910	Atf3	191170297	191183333	2	NM_007498	-3825	GO:0005634,GO:0005654,GO:0005730,GO:1990622	GO:0000122,GO:0045944,GO:0006357,GO:0045892,GO:0006355,GO:0008284,GO:0010628,GO:0034198,GO:0070373,GO:1903984,GO:1990440,GO:0030968,GO:0035914,GO:0006094	GO:0003677,GO:0003700,GO:0042802,GO:1990837,GO:0000976,GO:0001228,GO:0000978,GO:0000977,GO:0000981,GO:0046982,GO:0001227,GO:0042803		Distal Intergenic
XX_TCF4_1_peak_1075	chr1	191242279	191242574	9.9718	100504360	D730003I15Rik	191224454	191225687	1	NR_151547	17825	GO:0005575	GO:0008150	GO:0003674		Distal Intergenic
XX_TCF4_1_peak_1076	chr1	191319374	191319676	7.43842	66208	Nenf	191306787	191318131	2	NM_025424	-1243	GO:0012505,GO:0005783,GO:0005739,GO:0016020,GO:0005615,GO:0005576	GO:0043410,GO:1901215,GO:0032099,GO:0007165	GO:0005515,GO:0046872,GO:0008083		Promoter (1-2kb)
XX_TCF4_1_peak_1077	chr1	191358733	191359041	6.50194	226849	Ppp2r5a	191351981	191397041	2	NM_144880	38000	GO:0005737,GO:0005634,GO:0005829,GO:0030018,GO:0005813,GO:0005694,GO:0000775,GO:0000159,GO:0031430,GO:0016020	GO:0050790,GO:0006470,GO:0035307,GO:0031952,GO:0090219,GO:1903077,GO:0007165	GO:0005515,GO:0004721,GO:0019888,GO:0072542,GO:0019900	4.15104e+43	Exon (NM_144880/226849, exon 5 of 13)
XX_TCF4_1_peak_1078	chr1	191381453	191381847	6.94406	226849	Ppp2r5a	191351981	191397041	2	NM_144880	15194	GO:0005737,GO:0005634,GO:0005829,GO:0030018,GO:0005813,GO:0005694,GO:0000775,GO:0000159,GO:0031430,GO:0016020	GO:0050790,GO:0006470,GO:0035307,GO:0031952,GO:0090219,GO:1903077,GO:0007165	GO:0005515,GO:0004721,GO:0019888,GO:0072542,GO:0019900	4.15104e+43	Intron (NM_144880/226849, intron 1 of 12)
XX_TCF4_1_peak_1079	chr1	191456074	191456467	14.6975	102634668	Gm32200	191436340	191465048	2	NR_151615	8581					Intron (NR_151615/102634668, intron 2 of 5)
XX_TCF4_1_peak_1080	chr1	191465015	191465429	8.7004	102634668	Gm32200	191436340	191465048	2	NR_151615	0					Promoter (<=1kb)
XX_TCF4_1_peak_1081	chr1	191484926	191485432	9.13343	102634668	Gm32200	191436340	191465048	2	NR_151615	-19878					Distal Intergenic
XX_TCF4_1_peak_1082	chr1	191624483	191624959	8.03383	77065	Ints7	191575636	191623690	1	NM_178632	48847	GO:0005737,GO:0005634,GO:0016604,GO:0005694,GO:0032039	GO:0006974,GO:0071479,GO:0016180,GO:0034472,GO:0000077	GO:0003674		Distal Intergenic
XX_TCF4_1_peak_1083	chr1	191667305	191667604	5.29026	226856	Lpgat1	191718024	191784257	1	NM_172266	-50420	GO:0005737,GO:0012505,GO:0005783,GO:0005789,GO:0016020,GO:0016021	GO:0006629,GO:0019432,GO:0008654,GO:0036149,GO:0045723	GO:0016740,GO:0016746,GO:0071617,GO:0003846	564	Distal Intergenic
XX_TCF4_1_peak_1084	chr1	191787314	191787623	5.79047	18005	Nek2	191821473	191833049	1	NM_010892	-33850	GO:0005737,GO:0005634,GO:0005654,GO:0005856,GO:0005874,GO:0032991,GO:0005730,GO:0005815,GO:0000776,GO:0005813,GO:0005694,GO:0000777,GO:0000775,GO:0030496,GO:0000922,GO:0000794	GO:0016310,GO:0006468,GO:0007049,GO:0046777,GO:0051301,GO:0007059,GO:0043392,GO:0051973,GO:0051988,GO:0000070,GO:0001824,GO:1904355,GO:0032212,GO:0090307,GO:1903126,GO:0046602,GO:0051299,GO:0051321	GO:0005515,GO:0000166,GO:0005524,GO:0016740,GO:0016301,GO:0046872,GO:0004672,GO:0004674,GO:0019903		Distal Intergenic
XX_TCF4_1_peak_1085	chr1	191821084	191821985	5.49437	18005	Nek2	191821473	191833049	1	NM_010892	0	GO:0005737,GO:0005634,GO:0005654,GO:0005856,GO:0005874,GO:0032991,GO:0005730,GO:0005815,GO:0000776,GO:0005813,GO:0005694,GO:0000777,GO:0000775,GO:0030496,GO:0000922,GO:0000794	GO:0016310,GO:0006468,GO:0007049,GO:0046777,GO:0051301,GO:0007059,GO:0043392,GO:0051973,GO:0051988,GO:0000070,GO:0001824,GO:1904355,GO:0032212,GO:0090307,GO:1903126,GO:0046602,GO:0051299,GO:0051321	GO:0005515,GO:0000166,GO:0005524,GO:0016740,GO:0016301,GO:0046872,GO:0004672,GO:0004674,GO:0019903		Promoter (<=1kb)
XX_TCF4_1_peak_1086	chr1	192092035	192092529	9.51781	22033	Traf5	191997203	192092599	2	NM_011633	70	GO:0005737,GO:0005829,GO:0009898,GO:0005813,GO:0035631,GO:0098802	GO:0006915,GO:0008284,GO:0023019,GO:0046330,GO:0042981,GO:0051091,GO:0097400,GO:0043123,GO:0051092,GO:0033209,GO:0070534,GO:0043122,GO:0048255,GO:0007165	GO:0005515,GO:0046872,GO:0042802,GO:0031625,GO:0008270,GO:0005164,GO:0031996,GO:0004842	5.20005e+63	Promoter (<=1kb)
XX_TCF4_1_peak_1087	chr1	192308058	192308369	5.9421	16510	Kcnh1	192190777	192510159	1	NM_001038607	117281	GO:0005634,GO:0030054,GO:0045202,GO:0042995,GO:0030424,GO:0043025,GO:0030425,GO:0048471,GO:0045211,GO:0005768,GO:0099056,GO:0042734,GO:0009986,GO:0098688,GO:0043231,GO:0043204,GO:0031901,GO:0008076,GO:0030673,GO:0098839,GO:0034705,GO:0005887,GO:0005637,GO:0016020,GO:0016021,GO:0005886	GO:0071277,GO:0048015,GO:0042391,GO:0006811,GO:0042127,GO:0071805,GO:0034765,GO:0055085,GO:0006813,GO:2000300,GO:0034220,GO:0001964,GO:0099505,GO:0099509	GO:0044877,GO:0042802,GO:0019901,GO:0005516,GO:0005216,GO:0005244,GO:0044325,GO:0008289,GO:0005267,GO:0005249,GO:0005251,GO:0071889,GO:1902936,GO:0030551,GO:0099508		Intron (NM_001038607/16510, intron 6 of 10)
XX_TCF4_1_peak_1088	chr1	192354533	192354872	7.21787	16510	Kcnh1	192190777	192510159	1	NM_001038607	163756	GO:0005634,GO:0030054,GO:0045202,GO:0042995,GO:0030424,GO:0043025,GO:0030425,GO:0048471,GO:0045211,GO:0005768,GO:0099056,GO:0042734,GO:0009986,GO:0098688,GO:0043231,GO:0043204,GO:0031901,GO:0008076,GO:0030673,GO:0098839,GO:0034705,GO:0005887,GO:0005637,GO:0016020,GO:0016021,GO:0005886	GO:0071277,GO:0048015,GO:0042391,GO:0006811,GO:0042127,GO:0071805,GO:0034765,GO:0055085,GO:0006813,GO:2000300,GO:0034220,GO:0001964,GO:0099505,GO:0099509	GO:0044877,GO:0042802,GO:0019901,GO:0005516,GO:0005216,GO:0005244,GO:0044325,GO:0008289,GO:0005267,GO:0005249,GO:0005251,GO:0071889,GO:1902936,GO:0030551,GO:0099508		Intron (NM_001038607/16510, intron 7 of 10)
XX_TCF4_1_peak_1089	chr1	192361596	192362018	7.92884	16510	Kcnh1	192190777	192510159	1	NM_001038607	170819	GO:0005634,GO:0030054,GO:0045202,GO:0042995,GO:0030424,GO:0043025,GO:0030425,GO:0048471,GO:0045211,GO:0005768,GO:0099056,GO:0042734,GO:0009986,GO:0098688,GO:0043231,GO:0043204,GO:0031901,GO:0008076,GO:0030673,GO:0098839,GO:0034705,GO:0005887,GO:0005637,GO:0016020,GO:0016021,GO:0005886	GO:0071277,GO:0048015,GO:0042391,GO:0006811,GO:0042127,GO:0071805,GO:0034765,GO:0055085,GO:0006813,GO:2000300,GO:0034220,GO:0001964,GO:0099505,GO:0099509	GO:0044877,GO:0042802,GO:0019901,GO:0005516,GO:0005216,GO:0005244,GO:0044325,GO:0008289,GO:0005267,GO:0005249,GO:0005251,GO:0071889,GO:1902936,GO:0030551,GO:0099508		Intron (NM_001038607/16510, intron 7 of 10)
XX_TCF4_1_peak_1090	chr1	192371270	192371576	10.875	16510	Kcnh1	192190777	192510159	1	NM_001038607	180493	GO:0005634,GO:0030054,GO:0045202,GO:0042995,GO:0030424,GO:0043025,GO:0030425,GO:0048471,GO:0045211,GO:0005768,GO:0099056,GO:0042734,GO:0009986,GO:0098688,GO:0043231,GO:0043204,GO:0031901,GO:0008076,GO:0030673,GO:0098839,GO:0034705,GO:0005887,GO:0005637,GO:0016020,GO:0016021,GO:0005886	GO:0071277,GO:0048015,GO:0042391,GO:0006811,GO:0042127,GO:0071805,GO:0034765,GO:0055085,GO:0006813,GO:2000300,GO:0034220,GO:0001964,GO:0099505,GO:0099509	GO:0044877,GO:0042802,GO:0019901,GO:0005516,GO:0005216,GO:0005244,GO:0044325,GO:0008289,GO:0005267,GO:0005249,GO:0005251,GO:0071889,GO:1902936,GO:0030551,GO:0099508		Intron (NM_001038607/16510, intron 7 of 10)
XX_TCF4_1_peak_1091	chr1	192791193	192791480	6.597	226861	Hhat	192512828	192771219	2	NM_144881	-19974	GO:0005794,GO:0005783,GO:0005789,GO:0016020,GO:0016021	GO:0007275,GO:0007224,GO:0018345,GO:0018009	GO:0000166,GO:0016740,GO:0005525,GO:0016746,GO:0016409	434004341	Distal Intergenic
XX_TCF4_1_peak_1092	chr1	192852147	192852482	5.91417	214791	Sertad4	192844488	192855752	2	NM_198247	3270	GO:0005634,GO:0005575	GO:0008150	GO:0003674		Intron (NM_198247/214791, intron 1 of 3)
XX_TCF4_1_peak_1093	chr1	192853258	192853733	7.01418	214791	Sertad4	192844488	192855752	2	NM_198247	2019	GO:0005634,GO:0005575	GO:0008150	GO:0003674		Promoter (2-3kb)
XX_TCF4_1_peak_1094	chr1	193017402	193017743	8.23607	329324	Syt14	192891234	193035775	2	NM_001301370	18032	GO:0016020,GO:0016021		GO:0005515,GO:0042802,GO:0005543,GO:0005544		Intron (NM_001301370/329324, intron 2 of 8)
XX_TCF4_1_peak_1095	chr1	193179295	193179735	7.37876	215243	Traf3ip3	193175504	193201546	2	NM_153137	21811	GO:0005794,GO:0000139,GO:0005741,GO:0005764,GO:0005739,GO:0005765,GO:0016020,GO:0016021,GO:0005575,GO:0005886	GO:0008150	GO:0003674		Exon (NM_153137/215243, exon 14 of 16)
XX_TCF4_1_peak_1096	chr1	193257172	193257477	5.97782	15483	Hsd11b1	193221641	193264045	2	NM_008288	6568	GO:0005737,GO:0043231,GO:0031965,GO:0045177,GO:0005783,GO:0005791,GO:0005789,GO:0030176,GO:0016020,GO:0016021	GO:0030324,GO:0006629,GO:0008212,GO:0043456,GO:0008202,GO:0006713,GO:0006706,GO:0006704	GO:0042803,GO:0070524,GO:0050661,GO:0003845,GO:0016491,GO:0005496	5.20401e+18	Intron (NM_008288/15483, intron 1 of 6)
XX_TCF4_1_peak_1097	chr1	193289014	193289379	9.09174	16780	Lamb3	193301994	193343878	1	NM_008484	-12615	GO:0005604,GO:0062023,GO:0005610,GO:0043256,GO:0005576	GO:0016477,GO:0009887,GO:0007155,GO:0034446,GO:0009888,GO:0035987,GO:0070831,GO:0050873	GO:0044877,GO:0005201	5.20004e+38	Distal Intergenic
XX_TCF4_1_peak_1098	chr1	193300570	193300952	7.92884	16780	Lamb3	193301994	193343878	1	NM_008484	-1042	GO:0005604,GO:0062023,GO:0005610,GO:0043256,GO:0005576	GO:0016477,GO:0009887,GO:0007155,GO:0034446,GO:0009888,GO:0035987,GO:0070831,GO:0050873	GO:0044877,GO:0005201	5.20004e+38	Promoter (1-2kb)
XX_TCF4_1_peak_1099	chr1	193790465	193790923	5.83061	70800	Mir205hg	193506460	193510210	2	NR_166150	-280255					Distal Intergenic
XX_TCF4_1_peak_1100	chr1	194090401	194090748	5.66498	74942	4930503O07Rik	194212187	194222759	2	NR_040477	132011	GO:0005575	GO:0008150	GO:0003674		Distal Intergenic
XX_TCF4_1_peak_1101	chr1	194515337	194515643	5.60292	18845	Plxna2	194619829	194816868	1	NM_008882	-104186	GO:0062023,GO:0002116,GO:0005887,GO:0016020,GO:0016021,GO:0005886	GO:0043087,GO:0008360,GO:0030334,GO:0021915,GO:0050772,GO:1902287,GO:0071526,GO:0007162,GO:0007166,GO:0001756,GO:0051642,GO:0021935,GO:0060037,GO:0060174,GO:0007165	GO:0005515,GO:0042802,GO:0017154	4360	Distal Intergenic
XX_TCF4_1_peak_1102	chr1	194781983	194782540	11.875	18845	Plxna2	194619829	194816868	1	NM_008882	162154	GO:0062023,GO:0002116,GO:0005887,GO:0016020,GO:0016021,GO:0005886	GO:0043087,GO:0008360,GO:0030334,GO:0021915,GO:0050772,GO:1902287,GO:0071526,GO:0007162,GO:0007166,GO:0001756,GO:0051642,GO:0021935,GO:0060037,GO:0060174,GO:0007165	GO:0005515,GO:0042802,GO:0017154	4360	Intron (NM_008882/18845, intron 13 of 31)
XX_TCF4_1_peak_1103	chr1	194796520	194796976	6.4208	18845	Plxna2	194619829	194816868	1	NM_008882	176691	GO:0062023,GO:0002116,GO:0005887,GO:0016020,GO:0016021,GO:0005886	GO:0043087,GO:0008360,GO:0030334,GO:0021915,GO:0050772,GO:1902287,GO:0071526,GO:0007162,GO:0007166,GO:0001756,GO:0051642,GO:0021935,GO:0060037,GO:0060174,GO:0007165	GO:0005515,GO:0042802,GO:0017154	4360	Exon (NM_008882/18845, exon 21 of 32)
XX_TCF4_1_peak_1104	chr1	195360840	195361205	7.40623	12902	Cr2	195136812	195176719	2	NM_007758	-184121	GO:0005737,GO:0005634,GO:0043235,GO:0009986,GO:0009897,GO:0016020,GO:0016021,GO:0005615,GO:0005886	GO:0060348,GO:0051216,GO:0042113,GO:0016064,GO:0030183,GO:0045959,GO:0042100,GO:0002430,GO:0006954,GO:0006957,GO:0002376,GO:0045087,GO:0006958,GO:0071222	GO:0005515,GO:0003677,GO:0042803,GO:0038023,GO:0004875,GO:0001848	4.66205e+18	Distal Intergenic
XX_TCF4_1_peak_1105	chr10	3224738	3225176	8.33705	670558	H60c	3256208	3267771	2	NM_001204916	42595	GO:0046658,GO:0031225,GO:0009897,GO:0016020,GO:0016021,GO:0005615,GO:0005886	GO:0042267,GO:0002376,GO:0006955	GO:0046703		Distal Intergenic
XX_TCF4_1_peak_1106	chr10	3236766	3237143	5.60292	670558	H60c	3256208	3267771	2	NM_001204916	30628	GO:0046658,GO:0031225,GO:0009897,GO:0016020,GO:0016021,GO:0005615,GO:0005886	GO:0042267,GO:0002376,GO:0006955	GO:0046703		Distal Intergenic
XX_TCF4_1_peak_1107	chr10	3355251	3355630	8.83417	76142	Ppp1r14c	3366150	3464975	1	NM_133485	-10520	GO:0005737,GO:0012505,GO:0016020	GO:0043086,GO:0042325,GO:0007165	GO:0004864,GO:0004865		Distal Intergenic
XX_TCF4_1_peak_1108	chr10	4009718	4010125	6.33508	270685	Mthfd1l	3973075	4156130	1	NM_001170786	36643	GO:0005829,GO:0005739	GO:0001843,GO:0035999,GO:0009257,GO:0048703,GO:0006730,GO:0015942,GO:0048702,GO:0006760	GO:0000166,GO:0005524,GO:0042803,GO:0016874,GO:0004488,GO:0004329	6700110001240	Intron (NM_001170786/270685, intron 8 of 27)
XX_TCF4_1_peak_1109	chr10	4044677	4045043	11.0442	270685	Mthfd1l	3973075	4156130	1	NM_001170786	71602	GO:0005829,GO:0005739	GO:0001843,GO:0035999,GO:0009257,GO:0048703,GO:0006730,GO:0015942,GO:0048702,GO:0006760	GO:0000166,GO:0005524,GO:0042803,GO:0016874,GO:0004488,GO:0004329	6700110001240	Intron (NM_001170786/270685, intron 17 of 27)
XX_TCF4_1_peak_1110	chr10	4344913	4345333	5.87603	83397	Akap12	4266329	4359471	1	NM_031185	78584	GO:0005737,GO:0005856,GO:0005829,GO:0043025,GO:0098685,GO:0016020,GO:0005886	GO:0016310,GO:0050804,GO:0070374,GO:0043116,GO:0090036,GO:0007193,GO:0010738,GO:0035733,GO:1900143,GO:0071356,GO:0032496,GO:0032760,GO:0051602,GO:0051770,GO:0010739,GO:0061870,GO:0071347,GO:0007165	GO:0016301,GO:0005516,GO:0030159,GO:0051018,GO:0008179		Intron (NM_031185/83397, intron 2 of 3)
XX_TCF4_1_peak_1111	chr10	4432672	4432960	6.86214	73419	Armt1	4432605	4455140	1	NM_024261	67	GO:0005575	GO:0006974,GO:0016311,GO:0032259,GO:0006479,GO:2001020	GO:0016740,GO:0046872,GO:0019899,GO:0016791,GO:0016787,GO:0008168,GO:0097023,GO:0103026,GO:0051998,GO:0008983,GO:0008757		Promoter (<=1kb)
XX_TCF4_1_peak_1112	chr10	4565303	4565595	9.9718	13982	Esr1	4611989	4893083	1	NR_126357	-46394	GO:0005737,GO:0005634,GO:0005794,GO:0043005,GO:0032991,GO:0048471,GO:0000785,GO:0030315,GO:0043195,GO:0043204,GO:0035327,GO:0097550,GO:0005739,GO:0016020,GO:0005886	GO:0000122,GO:0045893,GO:0045944,GO:0006357,GO:0006355,GO:0010629,GO:0043433,GO:0070374,GO:0042981,GO:0008584,GO:0050679,GO:0051091,GO:0007204,GO:1901215,GO:0048146,GO:0060068,GO:0001547,GO:0048863,GO:0034121,GO:1903799,GO:0002064,GO:0032355,GO:0048662,GO:0043627,GO:0060527,GO:0060011,GO:0045429,GO:0010863,GO:0060750,GO:0030518,GO:0060745,GO:0045899,GO:0071392,GO:0007200,GO:0043124,GO:0043401,GO:…	GO:0005515,GO:0003677,GO:0003682,GO:0003700,GO:0046872,GO:0043565,GO:0044877,GO:0042802,GO:0008134,GO:1990837,GO:0019901,GO:0001228,GO:0000978,GO:0008013,GO:0019899,GO:0001222,GO:0004879,GO:0001223,GO:0008270,GO:0030331,GO:1990841,GO:0001226,GO:0008289,GO:0034056,GO:0051117,GO:0036312,GO:0017025,GO:0031798,GO:0042562,GO:0003707,GO:0030284,GO:0001093,GO:0005496	5.20005e+43	Distal Intergenic
XX_TCF4_1_peak_1113	chr10	4891228	4891526	6.26145	13982	Esr1	4611989	4893083	1	NR_126357	279239	GO:0005737,GO:0005634,GO:0005794,GO:0043005,GO:0032991,GO:0048471,GO:0000785,GO:0030315,GO:0043195,GO:0043204,GO:0035327,GO:0097550,GO:0005739,GO:0016020,GO:0005886	GO:0000122,GO:0045893,GO:0045944,GO:0006357,GO:0006355,GO:0010629,GO:0043433,GO:0070374,GO:0042981,GO:0008584,GO:0050679,GO:0051091,GO:0007204,GO:1901215,GO:0048146,GO:0060068,GO:0001547,GO:0048863,GO:0034121,GO:1903799,GO:0002064,GO:0032355,GO:0048662,GO:0043627,GO:0060527,GO:0060011,GO:0045429,GO:0010863,GO:0060750,GO:0030518,GO:0060745,GO:0045899,GO:0071392,GO:0007200,GO:0043124,GO:0043401,GO:…	GO:0005515,GO:0003677,GO:0003682,GO:0003700,GO:0046872,GO:0043565,GO:0044877,GO:0042802,GO:0008134,GO:1990837,GO:0019901,GO:0001228,GO:0000978,GO:0008013,GO:0019899,GO:0001222,GO:0004879,GO:0001223,GO:0008270,GO:0030331,GO:1990841,GO:0001226,GO:0008289,GO:0034056,GO:0051117,GO:0036312,GO:0017025,GO:0031798,GO:0042562,GO:0003707,GO:0030284,GO:0001093,GO:0005496	5.20005e+43	Intron (NR_126357/13982, intron 6 of 7)
XX_TCF4_1_peak_1114	chr10	5320352	5320720	9.09174	64009	Syne1	5020196	5488314	2	NM_001347711	167594	GO:0005737,GO:0005634,GO:0005654,GO:0005856,GO:0005794,GO:0048471,GO:0043197,GO:0005730,GO:0045211,GO:0000932,GO:0005819,GO:0030496,GO:0005635,GO:0031965,GO:0030017,GO:0044327,GO:0034993,GO:0005640,GO:0016020,GO:0016021	GO:0030154,GO:0007030,GO:0007097,GO:0002053,GO:0007283,GO:0042692,GO:0051642,GO:0048814,GO:0090292,GO:0048260,GO:0061886,GO:1902017,GO:2001054,GO:1903353,GO:0099149	GO:0005515,GO:0042802,GO:0051015,GO:0003779,GO:0019899,GO:0042803,GO:0005102,GO:0005521		Intron (NM_001347711/64009, intron 41 of 145)
XX_TCF4_1_peak_1115	chr10	5359554	5359874	5.97782	64009	Syne1	5020196	5488314	2	NM_001347711	128440	GO:0005737,GO:0005634,GO:0005654,GO:0005856,GO:0005794,GO:0048471,GO:0043197,GO:0005730,GO:0045211,GO:0000932,GO:0005819,GO:0030496,GO:0005635,GO:0031965,GO:0030017,GO:0044327,GO:0034993,GO:0005640,GO:0016020,GO:0016021	GO:0030154,GO:0007030,GO:0007097,GO:0002053,GO:0007283,GO:0042692,GO:0051642,GO:0048814,GO:0090292,GO:0048260,GO:0061886,GO:1902017,GO:2001054,GO:1903353,GO:0099149	GO:0005515,GO:0042802,GO:0051015,GO:0003779,GO:0019899,GO:0042803,GO:0005102,GO:0005521		Intron (NM_001347711/64009, intron 17 of 145)
XX_TCF4_1_peak_1116	chr10	5473058	5473377	8.23607	64009	Syne1	5020196	5488314	2	NM_001347711	14937	GO:0005737,GO:0005634,GO:0005654,GO:0005856,GO:0005794,GO:0048471,GO:0043197,GO:0005730,GO:0045211,GO:0000932,GO:0005819,GO:0030496,GO:0005635,GO:0031965,GO:0030017,GO:0044327,GO:0034993,GO:0005640,GO:0016020,GO:0016021	GO:0030154,GO:0007030,GO:0007097,GO:0002053,GO:0007283,GO:0042692,GO:0051642,GO:0048814,GO:0090292,GO:0048260,GO:0061886,GO:1902017,GO:2001054,GO:1903353,GO:0099149	GO:0005515,GO:0042802,GO:0051015,GO:0003779,GO:0019899,GO:0042803,GO:0005102,GO:0005521		Intron (NM_001347711/64009, intron 1 of 145)
XX_TCF4_1_peak_1117	chr10	5551580	5551869	8.20644	64009	Syne1	5336949	5550692	2	NM_153399	-888	GO:0005737,GO:0005634,GO:0005654,GO:0005856,GO:0005794,GO:0048471,GO:0043197,GO:0005730,GO:0045211,GO:0000932,GO:0005819,GO:0030496,GO:0005635,GO:0031965,GO:0030017,GO:0044327,GO:0034993,GO:0005640,GO:0016020,GO:0016021	GO:0030154,GO:0007030,GO:0007097,GO:0002053,GO:0007283,GO:0042692,GO:0051642,GO:0048814,GO:0090292,GO:0048260,GO:0061886,GO:1902017,GO:2001054,GO:1903353,GO:0099149	GO:0005515,GO:0042802,GO:0051015,GO:0003779,GO:0019899,GO:0042803,GO:0005102,GO:0005521		Promoter (<=1kb)
XX_TCF4_1_peak_1118	chr10	5621181	5622189	6.60381	22353	Vip	5639218	5647616	1	NM_001313969	-17029	GO:0043025,GO:0043005,GO:0043204,GO:0005576	GO:0043066,GO:0009966,GO:0007611,GO:0007189,GO:0043267,GO:0051930,GO:0048662,GO:0045732,GO:0032880,GO:0070459,GO:0001938,GO:0007200,GO:0060406,GO:0048255,GO:0048242,GO:0032812,GO:0019732,GO:0001878,GO:0019731,GO:0061844,GO:0045087,GO:0050830,GO:0050829	GO:0005102,GO:0051428,GO:0005184,GO:0005179	402404080	Distal Intergenic
XX_TCF4_1_peak_1119	chr10	5681404	5681786	6.60381	22353	Vip	5639218	5647616	1	NM_011702	42186	GO:0043025,GO:0043005,GO:0043204,GO:0005576	GO:0043066,GO:0009966,GO:0007611,GO:0007189,GO:0043267,GO:0051930,GO:0048662,GO:0045732,GO:0032880,GO:0070459,GO:0001938,GO:0007200,GO:0060406,GO:0048255,GO:0048242,GO:0032812,GO:0019732,GO:0001878,GO:0019731,GO:0061844,GO:0045087,GO:0050830,GO:0050829	GO:0005102,GO:0051428,GO:0005184,GO:0005179	402404080	Distal Intergenic
XX_TCF4_1_peak_1120	chr10	5803509	5803799	8.99577	67141	Fbxo5	5799158	5805465	2	NM_025995	1666	GO:0005737,GO:0005634,GO:0005654,GO:0005856,GO:0005819,GO:0072687	GO:0007049,GO:0051301,GO:0008284,GO:0016567,GO:0045669,GO:0045835,GO:2000773,GO:0010971,GO:0046785,GO:0045841,GO:1905322,GO:0051225,GO:0001556,GO:0006275,GO:0007346,GO:0051444,GO:0040020,GO:1904667,GO:2001021,GO:0032876,GO:0060903,GO:0007088,GO:0070169,GO:0016050,GO:0007057	GO:0005515,GO:0046872,GO:0019901,GO:1990948,GO:0010997	4114	Promoter (1-2kb)
XX_TCF4_1_peak_1121	chr10	5804848	5805202	6.9156	67141	Fbxo5	5799158	5805465	2	NM_025995	263	GO:0005737,GO:0005634,GO:0005654,GO:0005856,GO:0005819,GO:0072687	GO:0007049,GO:0051301,GO:0008284,GO:0016567,GO:0045669,GO:0045835,GO:2000773,GO:0010971,GO:0046785,GO:0045841,GO:1905322,GO:0051225,GO:0001556,GO:0006275,GO:0007346,GO:0051444,GO:0040020,GO:1904667,GO:2001021,GO:0032876,GO:0060903,GO:0007088,GO:0070169,GO:0016050,GO:0007057	GO:0005515,GO:0046872,GO:0019901,GO:1990948,GO:0010997	4114	Promoter (<=1kb)
XX_TCF4_1_peak_1122	chr10	5832839	5833334	7.92884	56533	Rgs17	5825664	5922400	2	NM_001161822	89066	GO:0005737,GO:0005634,GO:0030054,GO:0045202,GO:0043005,GO:0016020	GO:0050790,GO:0001975,GO:0009968,GO:0007186	GO:0005515,GO:0005096		3' UTR
XX_TCF4_1_peak_1123	chr10	5881086	5881381	5.25745	56533	Rgs17	5825664	5922400	2	NM_001161822	41019	GO:0005737,GO:0005634,GO:0030054,GO:0045202,GO:0043005,GO:0016020	GO:0050790,GO:0001975,GO:0009968,GO:0007186	GO:0005515,GO:0005096		Intron (NM_001161822/56533, intron 2 of 5)
XX_TCF4_1_peak_1124	chr10	6177166	6177522	7.30334	56533	Rgs17	5825664	5922400	2	NM_019958	-254766	GO:0005737,GO:0005634,GO:0030054,GO:0045202,GO:0043005,GO:0016020	GO:0050790,GO:0001975,GO:0009968,GO:0007186	GO:0005515,GO:0005096		Distal Intergenic
XX_TCF4_1_peak_1125	chr10	6366425	6366727	6.60381	18390	Oprm1	6758593	6850572	1	NM_001302794	-391866	GO:0005737,GO:0042995,GO:0030424,GO:0043005,GO:0030425,GO:0005925,GO:0005768,GO:0042383,GO:0099056,GO:0045121,GO:0099055,GO:0043204,GO:0097444,GO:0032839,GO:0032590,GO:0005887,GO:0016020,GO:0016021,GO:0005886	GO:0070588,GO:0045471,GO:0043278,GO:0070374,GO:0007626,GO:0019233,GO:0042060,GO:0051481,GO:0007204,GO:0035176,GO:0044849,GO:0043951,GO:0050769,GO:0042220,GO:0007197,GO:0070848,GO:0007193,GO:0051930,GO:0045429,GO:0032094,GO:0071315,GO:0060079,GO:0007200,GO:0031635,GO:2000310,GO:0038003,GO:0080135,GO:0043950,GO:0042755,GO:0048149,GO:0061358,GO:0045019,GO:0032100,GO:0009314,GO:0032496,GO:0106072,GO:…	GO:0005515,GO:0008022,GO:0019904,GO:0001965,GO:0005245,GO:0031005,GO:0004985,GO:0038047,GO:0004979,GO:0042277,GO:0031681,GO:0042923,GO:0004930	50320491504080	Distal Intergenic
XX_TCF4_1_peak_1126	chr10	6583920	6584298	9.09174	18390	Oprm1	6758593	6850572	1	NM_001302794	-174295	GO:0005737,GO:0042995,GO:0030424,GO:0043005,GO:0030425,GO:0005925,GO:0005768,GO:0042383,GO:0099056,GO:0045121,GO:0099055,GO:0043204,GO:0097444,GO:0032839,GO:0032590,GO:0005887,GO:0016020,GO:0016021,GO:0005886	GO:0070588,GO:0045471,GO:0043278,GO:0070374,GO:0007626,GO:0019233,GO:0042060,GO:0051481,GO:0007204,GO:0035176,GO:0044849,GO:0043951,GO:0050769,GO:0042220,GO:0007197,GO:0070848,GO:0007193,GO:0051930,GO:0045429,GO:0032094,GO:0071315,GO:0060079,GO:0007200,GO:0031635,GO:2000310,GO:0038003,GO:0080135,GO:0043950,GO:0042755,GO:0048149,GO:0061358,GO:0045019,GO:0032100,GO:0009314,GO:0032496,GO:0106072,GO:…	GO:0005515,GO:0008022,GO:0019904,GO:0001965,GO:0005245,GO:0031005,GO:0004985,GO:0038047,GO:0004979,GO:0042277,GO:0031681,GO:0042923,GO:0004930	50320491504080	Distal Intergenic
XX_TCF4_1_peak_1127	chr10	7070638	7071054	5.08546	320495	Ipcef1	6911543	7023185	2	NM_001033391	-47453	GO:0005737,GO:0005829,GO:0016020,GO:0005886		GO:0019904		Distal Intergenic
XX_TCF4_1_peak_1128	chr10	7218280	7218617	8.05652	215748	Cnksr3	7119062	7212237	2	NM_172546	-6043	GO:0005737,GO:0016324,GO:0016020,GO:0005575,GO:0005886	GO:0009966,GO:0070373,GO:0033137,GO:2000651,GO:0010765	GO:0003674		Distal Intergenic
XX_TCF4_1_peak_1129	chr10	7391099	7391507	8.23607	77777	Ulbp1	7444873	7473477	2	NM_029975	81970	GO:0005829,GO:0009986,GO:0046658,GO:0005887,GO:0009897,GO:0016020,GO:0016021,GO:0005615,GO:0005886	GO:0045429,GO:0043032,GO:0042267,GO:0032729,GO:0030101,GO:0032816,GO:0002839,GO:0042271,GO:0006955	GO:0046703	4650	Distal Intergenic
XX_TCF4_1_peak_1130	chr10	7418528	7418824	9.9718	77777	Ulbp1	7444873	7473477	2	NM_029975	54653	GO:0005829,GO:0009986,GO:0046658,GO:0005887,GO:0009897,GO:0016020,GO:0016021,GO:0005615,GO:0005886	GO:0045429,GO:0043032,GO:0042267,GO:0032729,GO:0030101,GO:0032816,GO:0002839,GO:0042271,GO:0006955	GO:0046703	4650	Distal Intergenic
XX_TCF4_1_peak_1131	chr10	7747097	7747609	6.39815	23924	Katna1	7726000	7763150	1	NM_011835	21097	GO:0005737,GO:0005634,GO:0005856,GO:0030424,GO:0043025,GO:0005874,GO:0015630,GO:0030426,GO:0005815,GO:0005819,GO:0005813,GO:0030496,GO:0000922,GO:0031463,GO:0097431,GO:0005811,GO:0005886	GO:0007049,GO:0051301,GO:0001764,GO:0010977,GO:0016567,GO:0001578,GO:0031122,GO:0008104,GO:0051013	GO:0005515,GO:0000166,GO:0005524,GO:0008017,GO:0016887,GO:0046982,GO:0004842,GO:0008568,GO:0070840,GO:0016853		Intron (NM_011835/23924, intron 4 of 10)
XX_TCF4_1_peak_1132	chr10	7860228	7860645	8.83417	237256	Zc3h12d	7832470	7870397	1	NM_172785	27758	GO:0005737,GO:0005634,GO:0005654,GO:0000932,GO:0036464	GO:2000134,GO:0030308,GO:0061158,GO:0006402,GO:0042130,GO:0090502	GO:0046872,GO:0003729,GO:0016787,GO:0004521,GO:0004518,GO:0004519		Intron (NM_172785/237256, intron 3 of 5)
XX_TCF4_1_peak_1133	chr10	7861467	7861903	7.40623	237256	Zc3h12d	7832470	7870397	1	NM_172785	28997	GO:0005737,GO:0005634,GO:0005654,GO:0000932,GO:0036464	GO:2000134,GO:0030308,GO:0061158,GO:0006402,GO:0042130,GO:0090502	GO:0046872,GO:0003729,GO:0016787,GO:0004521,GO:0004518,GO:0004519		Intron (NM_172785/237256, intron 3 of 5)
[truncated: 14,936 more rows]

## Sheet: XX Rep 2 Peaks
Table 4D. TCF4 Peaks identified in all XX Replicate 2.
PeakID	Chrom	Start	End	Pvalue	GeneID	Symbol	GeneStart	GeneEnd	GeneStrand	TranscriptID	DistanceToTSS	GO_C	GO_P	GO_F	Pathway	Annotation
[truncated: 8,936 more rows]

## Sheet: XX Rep 3 Peaks
Table 4E. TCF4 Peaks identified in all XX Replicate 3.
[truncated: 24,554 more rows]

[truncated: 3 more sheets: XY Rep 1 Peaks, XY Rep 2 Peaks, XY 3 Rep 3 Peaks]
